# Supplementary material for: Transcriptome analysis of mRNA and microRNAs in intramuscular fat tissues of castrated and intact male Chinese Qinchuan cattle
Source: PLoS One. 2017 Oct 26;12(10):e0185961. doi: 10.1371/journal.pone.0185961 (PMC5657623; doi:10.1371/journal.pone.0185961)
Supplement: S1 Table — (XLS) [file pone.0185961.s001.xls]

## Sheet: Sheet1
Gene	Purpose	Sense primer seq 5'-3'	Anti-Sense primer seq 5'-3'
LPL	Gene expression	ACGATTATTGCTCAGCATGG	ACTTTGTACAGGCACAACCG
HBEGF	Gene expression	GAAAGAAGAAAGGCAAGGG	GATGACCAGCAGACAGACG
AGPAT2	Gene expression	GCCCTGCGTCATCATCTC	GGTCCCCGTTGTCATTCC
FASN	Gene expression	TAAGGTTCAAATTGCTGCGT	TCCAGAGCGAAGGAGAGATT
CREB3L1	Gene expression	GCTGAGGGCTATCCCATTC	TGGCATTCTCCAGCGTTT
MAP3K1	Gene expression	TTGTGCTAAACCACCTTG	AAGAGCCACATCTCGTAAA
CPT1A	Gene expression	AGCAGCGTTCTTCGTGAC	ATGCCCATCTTTCCGTTT
PRKACB	Gene expression	GGCAGAACTTGGACATTA	CCGCCATTTCATAGATTA
DGAT2	Gene expression	CCAAGTCATCTCGGTGCT	CAGCCAGGTGAAGTAGAGC
PAK1	Gene expression	AAGACGCTGGAACCCTAA	CTGGCATCCCTGTAAACT
RAC2	Gene expression	GGACAGCAAGCCCGTGAA	AAGGGAGAAGCAGATGAGGAAG
PPARG	Gene expression	GAGATCACAGAGTACGCCAAG	GGGCTCCATAAAGTCACCAA
PLIN1	Gene expression	TCAGATACTCTCGGGCACATTT	CCGTTTTGGCTCACTTTATGGT
β-actin	Gene expression	GCGGACTGTTAGCTGCGTTAC	GCTGTCACCTTCACCGTTCC
Rps18	miRNA expression	GTGGTGTTGAGGAAAGCAGACA	TGATCACACGTTCCACCTCATC
U6	miRNA expression	CGCTTCGGCAGCACATATAC	/
bta-miR-874	miRNA expression	GCCCTGGCCCGAGGG	/
bta-miR-1	miRNA expression	GCGGCGTGGAATGTAAAGAAGTATGTATA	/
bta-miR-106b	miRNA expression	GGGCTAAAGTGCTGACAGTGCAGAT	/
bta-miR-1296	miRNA expression	AGGGCCCTGGCTCCATCTC	/
bta-miR-362-5p	miRNA expression	GCAATCCTTGGAACCTAGGTGTGAGT	/
bta-miR-2305	miRNA expression	GGGTGGCGGGGAGGG	/
bta-let-7i	miRNA expression	GCGCTGAGGTAGTAGTTTGTGCTGTTA	/
bta-mir-2890	miRNA expression	CCGGCCGCTCCCGG	/
