# Supplementary material for: Transcriptome analysis of mRNA and microRNAs in intramuscular fat tissues of castrated and intact male Chinese Qinchuan cattle
Source: PLoS One. 2017 Oct 26;12(10):e0185961. doi: 10.1371/journal.pone.0185961 (PMC5657623; doi:10.1371/journal.pone.0185961)
Supplement: S2 Table — (XLS) [file pone.0185961.s002.xls]

## Sheet: sheet1
Statistics terms	Steer	Bull
Raw reads	17007282	13984902
Unmapped reads	2149376	1769585
Mapped reads (Rate)	14857906(0.874)	12215317(0.873)
Unique mapping (Rate)	14469437(0.851)	11830362(0.846)
Repeat mapping	388485	384972
