# Supplementary material for: Transcriptome analysis of mRNA and microRNAs in intramuscular fat tissues of castrated and intact male Chinese Qinchuan cattle
Source: PLoS One. 2017 Oct 26;12(10):e0185961. doi: 10.1371/journal.pone.0185961 (PMC5657623; doi:10.1371/journal.pone.0185961)
Supplement: S3 Table — (XLS) [file pone.0185961.s003.xls]

## Sheet: sheet1
GeneID	FoldChange						Annotation
GeneID	Steer-normalized	Bull-normalized	FoldChange	Log2FC	FDR	Style	GeneType	Symbol	Location	Strand	KeggID	Description
GDA	122.341	827.592	0.147827	-2.75802	0	down	mRNA	GDA	chr8:50499042-50629481	+	bta:525937	Graves disease carrier protein
ATF3	59.2587	380.839	0.1556	-2.68408	0	down	mRNA	ATF3	chr16:68734834-68747788	-	bta:515266	Cyclic AMP-dependent transcription factor ATF-3
FYB	18.1599	211.345	0.0859257	-3.54077	0	down	mRNA	FYB	chr20:37347625-37446807	+	bta:535347	FYN binding protein
LOC614091	580.162	8404.61	0.069029	-3.85665	0	down	miscRNA	LOC614091	chr23:27484905-27520544	-		BOLA class I histocompatibility antigen, alpha chain BL3-7-like
PTPRC	102.269	816.083	0.125317	-2.99635	0	down	mRNA	PTPRC	chr16:75708214-75837303	+	bta:407152	PTPRC protein
CXCL10	0	185.188	9.53674e-07	-20	0	down	mRNA	CXCL10	chr6:94077880-94080232	-	bta:615107	C-X-C motif chemokine 10
HP	118.517	987.67	0.119997	-3.05893	0	down	mRNA	HP	chr18:38007689-38013846	-	bta:280692	Haptoglobin
IRF4	9.55785	155.893	0.0613104	-4.02772	0	down	mRNA	IRF4	chr23:52209526-52222247	-	bta:506141	Uncharacterized protein
CPXM2	713.972	4164.12	0.171458	-2.54407	0	down	mRNA	CPXM2	chr26:44269794-44455073	-	bta:534505	Uncharacterized protein
BPI	44.9219	362.006	0.124092	-3.01052	0	down	mRNA	BPI	chr13:67746494-67772854	+	bta:280734	Bactericidal permeability-increasing protein
CFP	150.058	832.823	0.18018	-2.47249	0	down	mRNA	CFP	chrx:56279615-56285000	+	bta:539605	Uncharacterized protein
PLAC8	8.60207	143.338	0.0600126	-4.05859	0	down	mRNA	PLAC8	chr6:101683586-101717235	-	bta:509228	placenta-specific 8
DSB	303.94	1585.08	0.19175	-2.3827	0	down	mRNA	DSB	chr23:7275412-7291909	+	bta:618722	Uncharacterized protein
GBP7	21.0273	189.373	0.111036	-3.1709	0	down	mRNA	GBP7	chr3:56915059-56940810	+	bta:513659	Uncharacterized protein
PLCB2	21.0273	190.419	0.110426	-3.17885	0	down	mRNA	PLCB2	chr10:35711213-35732104	-	bta:508888	Phosphoinositide phospholipase C
GNLY	0	109.857	9.53674e-07	-20	0	down	mRNA	GNLY	chr11:50999966-51002376	-	bta:404173	Granulysin/NK-lysin-like protein
SLC37A2	118.517	789.926	0.150036	-2.73662	0	down	mRNA	SLC37A2	chr29:29887667-29915413	+	bta:506687	Sugar phosphate exchanger 2
ARHGAP30	106.092	870.488	0.121877	-3.03651	0	down	mRNA	ARHGAP30	chr3:9018035-9033007	+	bta:538835	Uncharacterized protein
CXCL9	0.955785	153.8	0.00621446	-7.33016	0	down	mRNA	CXCL9	chr6:94054234-94058880	-	bta:513990	C-X-C motif chemokine 9
CXCR4	177.776	849.563	0.209256	-2.25666	0	down	mRNA	CXCR4	chr2:63472945-63476658	+	bta:281736	C-X-C chemokine receptor type 4
CX3CR1	30.5851	299.23	0.102213	-3.29035	0	down	mRNA	CX3CR1	chr22:12737662-12767889	-	bta:100124525	CX3C chemokine receptor 1
LY9	59.2587	433.152	0.136808	-2.86977	0	down	mRNA	LY9	chr3:9459675-9487083	-	bta:528926	Uncharacterized protein
LYZ	21.0273	440.476	0.0477377	-4.38873	0	down	mRNA	LYZ	chr5:47928101-47936936	-	bta:777776	Lysozyme C, non-stomach isozyme
LOC100849779	15.2926	187.281	0.0816559	-3.6143	0	down	mRNA	LOC100849779	chr26:20654326-20663224	-
PTAFR	68.8165	396.533	0.173546	-2.52661	0	down	mRNA	PTAFR	chr2:130655736-130656764	+	bta:518283	Platelet-activating factor receptor
ANGPTL4	114.694	808.759	0.141815	-2.81792	0	down	mRNA	ANGPTL4	chr7:15469537-15476607	+	bta:509963	Angiopoietin-related protein 4
VSTM1	0	128.69	9.53674e-07	-20	0	down	mRNA	VSTM1	chr18:61929573-61949294	-	bta:618514	V-set and transmembrane domain containing 1
IGLL1	11.4694	4367.09	0.00262633	-8.57274	0	down	mRNA	IGLL1	chr17:74006230-74231603	+	bta:789205	immunoglobulin lambda-like polypeptide 1
MSR1	127.119	796.204	0.159657	-2.64695	0	down	mRNA	MSR1	chr27:22711426-22791900	+	bta:281311	Macrophage scavenger receptor types I and II
MYL6B	77.4186	1205.29	0.0642323	-3.96056	0	down	mRNA	MYL6B	chr5:61445339-61448044	-	bta:515421	Uncharacterized protein
MYO1G	16.2483	225.992	0.0718978	-3.79791	0	down	mRNA	MYO1G	chr4:78882183-78898052	+	bta:516513	Uncharacterized protein
MYO1F	135.722	889.321	0.152612	-2.71206	0	down	mRNA	MYO1F	chr7:15583996-15626831	-	bta:532964	Uncharacterized protein
UBD	10.5136	169.494	0.0620295	-4.0109	0	down	mRNA	UBD	chr23:28053309-28055629	+	bta:512938	ubiquitin D
MZB1	0	77.4232	9.53674e-07	-20	0	down	mRNA	MZB1	chr7:49932966-49935047	-	bta:510480	Marginal zone B- and B1-cell-specific protein
LOC100297192	0	573.351	9.53674e-07	-20	0	down	ncRNA	LOC100297192	chr17:73863794-73866260	+		Ig lambda chain V-I region BL2-like
SPN	34.4083	276.213	0.124572	-3.00495	0	down	mRNA	SPN	chr25:28385802-28389508	-	bta:614645	SPN protein
MYL2	1013.13	4928.93	0.205548	-2.28245	0	down	mRNA	MYL2	chr17:57330763-57338500	-	bta:505519	Myosin regulatory light chain 2, ventricular/cardiac muscle isoform
MYL3	63.0818	491.742	0.128282	-2.96261	0	down	mRNA	MYL3	chr22:53719317-53725102	+	bta:618352	Myosin light chain 3
SLA	41.0988	476.048	0.0863332	-3.53394	0	down	mRNA	SLA	chr14:7727748-7764255	+	bta:513589	Src-like-adaptor
MYH7	645.155	3040.43	0.212192	-2.23656	0	down	mRNA	MYH7	chr10:21695915-21710141	-	bta:282714	Uncharacterized protein
MYH6	612.658	3668.19	0.167019	-2.58191	0	down	mRNA	MYH6	chr10:21671036-21722666	+	bta:100296004	Myosin-7
ITGAL	12.4252	192.512	0.0645426	-3.95361	0	down	mRNA	ITGAL	chr25:28530513-28578873	+	bta:281874	Integrin alpha-L
ITGB2	290.559	1454.3	0.199793	-2.32342	0	down	mRNA	ITGB2	chr1:147040583-147069743	+	bta:281877	Integrin beta-2
ITGB7	53.524	459.308	0.116532	-3.10121	0	down	mRNA	ITGB7	chr5:29692179-29707017	+	bta:514031	Integrin beta
LOC100850181	0	175.772	9.53674e-07	-20	0	down	mRNA	LOC100850181	chr17:74188088-74225298	+
IDO1	21.9831	392.348	0.0560296	-4.15767	0	down	mRNA	IDO1	chr27:37178806-37191722	+	bta:506281	IDO1 protein
SLAMF8	0.955785	179.957	0.00531119	-7.55675	0	down	mRNA	SLAMF8	chr3:10592072-10602315	-	bta:514609	Uncharacterized protein
MYOZ2	31.5409	301.323	0.104675	-3.25601	0	down	mRNA	MYOZ2	chr6:6901899-6940308	-	bta:540487	Myozenin-2
COMP	4261.85	24603.9	0.173219	-2.52933	0	down	mRNA	COMP	chr7:4370503-4379037	+	bta:281088	Cartilage oligomeric matrix protein
LOC511180	104.181	933.264	0.11163	-3.1632	0	down	mRNA	LOC511180	chr18:56191867-56197998	+	bta:511180	Uncharacterized protein
TNMD	55.4355	728.197	0.0761271	-3.71545	0	down	mRNA	TNMD	chrx:30503425-30505811	+	bta:781292	Myodulin
LOC788634	18.1599	269.935	0.0672751	-3.89378	0	down	mRNA	LOC788634	chr23:26828022-26852302	+		BOLA class I histocompatibility antigen, alpha chain BL3-7-like
PILRA	43.0103	595.322	0.0722472	-3.79091	0	down	mRNA	PILRA	chr25:38404504-38416287	+	bta:100137734	paired immunoglobin-like type 2 receptor alpha
LOC100294952	3.82314	206.113	0.0185487	-5.75253	0	down	ncRNA	LOC100294952	chr11:49031389-49031460	-	bta:100294952	T-cell receptor beta chain T17T-22-like
TLR7	5.73471	153.8	0.0372868	-4.74519	0	down	mRNA	TLR7	chrx:82205216-82208392	+	bta:493686	Uncharacterized protein
RGS1	336.436	1659.37	0.20275	-2.30223	0	down	mRNA	RGS1	chr16:11352020-11356120	-	bta:540836	RGS1 protein
NCF1	34.4083	303.415	0.113403	-3.14047	0	down	mRNA	NCF1	chr25:34804744-34819621	-	bta:281345	Neutrophil cytosol factor 1
CTSW	17.2041	189.373	0.0908478	-3.4604	0	down	mRNA	CTSW	chr29:45700034-45703434	+	bta:510967	CTSW protein
NAIP	4.77893	139.153	0.0343431	-4.86384	0	down	mRNA	NAIP	chr20:10714096-10751739	-	bta:539780	Uncharacterized protein
LOC515676	6.6905	1119.5	0.00597634	-7.38652	0	down	mRNA	LOC515676	chr19:13621505-13655507	-	bta:515676	LOC515676 protein
IL10RA	114.694	861.072	0.133199	-2.90834	0	down	mRNA	IL10RA	chr15:26978851-26990495	+	bta:513478	interleukin 10 receptor, alpha
ARL4C	35.3641	272.028	0.130002	-2.9434	0	down	mRNA	ARL4C	chr3:120444877-120446600	-	bta:788039	ARL4C protein
ABCA6	240.858	1200.06	0.200705	-2.31685	0	down	mRNA	ABCA6	chr19:62900202-62960890	+	bta:537351	Uncharacterized protein
PRF1	6.6905	217.622	0.0307436	-5.02357	0	down	mRNA	PRF1	chr28:25960394-25962835	-	bta:369025	Uncharacterized protein
LOC100336282	24.8504	255.287	0.0973429	-3.36078	0	down	ncRNA	LOC100336282	chr10:23169299-23169948	-	bta:100336282	Ig heavy chain Mem5-like
CD180	0.955785	99.3947	0.00961606	-6.70034	0	down	mRNA	CD180	chr20:13139343-13153790	+	bta:539518	Uncharacterized protein
BLA-DQB	1318.98	6747.33	0.195482	-2.35489	0	down	mRNA	BLA-DQB	chr23:26092957-26100872	+	bta:539241	Uncharacterized protein
NKG7	42.0546	353.636	0.11892	-3.07193	0	down	mRNA	NKG7	chr18:57314205-57316936	-	bta:513006	Protein NKG7
TRPM2	17.2041	182.049	0.0945026	-3.4035	0	down	mRNA	TRPM2	chr1:147412141-147455081	-	bta:508029	Uncharacterized protein
LOC789490	0.955785	351.543	0.00271883	-8.5228	0	down	ncRNA	LOC789490	chr17:73846021-73846543	+		uncharacterized LOC789490
CORO1A	170.13	1014.87	0.167637	-2.57659	0	down	mRNA	CORO1A	chr25:27998364-28003778	-	bta:282196	Coronin-1A
DMBT1	0	159.032	9.53674e-07	-20	0	down	mRNA	DMBT1	chr26:43094519-43139725	+	bta:404104	Uncharacterized protein
UCP2	387.093	1835.14	0.210934	-2.24514	0	down	mRNA	UCP2	chr15:52891857-52898320	-	bta:281562	Mitochondrial uncoupling protein 2
LOC100848815	1190.91	7568.65	0.157348	-2.66797	0	down	mRNA	LOC100848815	chr23:26109500-26115700	-		BOLA-DQA1 protein
HLA-DQA1	364.154	3071.82	0.118547	-3.07647	0	down	mRNA	BOLA-DQA2	chr23:26003995-26009454	-	bta:282535	MHC class II antigen
FGD2	65.9492	928.033	0.0710634	-3.81475	0	down	mRNA	FGD2	chr23:11265689-11291955	+	bta:512593	Uncharacterized protein
SIRPB1	54.4798	697.855	0.0780674	-3.67914	0	down	mRNA	SIRPB1	chr13:53864212-53903608	+	bta:529990	signal-regulatory protein beta 1
DUSP2	6.6905	445.707	0.015011	-6.05784	0	down	mRNA	DUSP2	chr11:2581340-2583379	-	bta:539140	Dual specificity protein phosphatase
CCL5	3.82314	177.864	0.0214947	-5.53987	0	down	mRNA	CCL5	chr19:13930053-13936803	+	bta:327712	C-C motif chemokine 5
CD52	23.8946	312.832	0.0763817	-3.71063	0	down	mRNA	CD52	chr2:132315913-132317691	-	bta:507141	CD52 molecule
CD48	26.762	367.237	0.0728738	-3.77846	0	down	mRNA	CD48	chr3:9601087-9631875	+	bta:508386	CD48 molecule
CD3E	33.4525	264.704	0.126377	-2.98419	0	down	mRNA	CD3E	chr15:27323532-27334147	+	bta:281054	T-cell surface glycoprotein CD3 epsilon chain
CD14	510.389	2605.19	0.195913	-2.35172	0	down	mRNA	CD14	chr7:51036478-51037894	-	bta:281048	Monocyte differentiation antigen CD14
CD83	16.2483	210.298	0.0772634	-3.69407	0	down	mRNA	CD83	chr23:42216397-42236439	-	bta:617034	CD83 molecule
CD86	71.6839	473.956	0.151246	-2.72503	0	down	mRNA	CD86	chr1:67459827-67527099	+	bta:414345	Uncharacterized protein
MGC126945	49.7008	512.667	0.0969456	-3.36668	0	down	mRNA	MGC126945	chr23:26576285-26580293	+	bta:767904	Putative uncharacterized protein MGC126945
LPXN	40.143	279.351	0.143701	-2.79886	0	down	mRNA	LPXN	chr15:82374345-82471854	+	bta:513264	Uncharacterized protein
EMR1	6.6905	160.078	0.0417953	-4.58052	0	down	mRNA	EMR1	chr7:16003802-16101231	-		Uncharacterized protein
LOC512672	169.174	828.638	0.204159	-2.29223	0	down	mRNA	LOC512672	chr23:27407329-27419205	+	bta:512672	Uncharacterized protein
LOC100300510	14.3368	309.693	0.0462935	-4.43305	0	down	mRNA	LOC100300510	chr4:109203326-109439677	+	bta:100300510	uncharacterized LOC100300510
GIMAP4	16.2483	308.647	0.0526438	-4.24759	0	down	mRNA	GIMAP4	chr4:116699108-116728648	-	bta:510751	GTPase, IMAP family member 4
GIMAP6	8.60207	170.54	0.0504401	-4.30929	0	down	mRNA	GIMAP6	chr4:116672879-116677430	+	bta:528288	GTPase IMAP family member 6
GIMAP7	24.8504	305.508	0.0813413	-3.61987	0	down	mRNA	GIMAP7	chr4:116930690-116941431	+	bta:510988	Uncharacterized protein
MMP19	114.694	608.923	0.188356	-2.40847	0	down	mRNA	MMP19	chr5:61706930-61713041	+	bta:533203	Matrix metallopeptidase 19
BOLA-DQA2	332.613	2118.68	0.156991	-2.67125	0	down	mRNA	BOLA-DQA2	chr23:26003995-26009454	-	bta:282535	MHC class II antigen
LOC100851598	33.4525	252.149	0.13267	-2.91409	0	down	ncRNA	LOC100851598	chr8:17851372-17851839	-
ACTC1	22.9388	301.323	0.0761271	-3.71545	0	down	mRNA	ACTC1	chr10:29743004-29748281	-	bta:533219	Actin, alpha cardiac muscle 1
LOC100298822	358.419	1900.01	0.188641	-2.40628	0	down	mRNA	LOC100298822	chr23:27533358-27558278	-	bta:100298822	uncharacterized LOC100298822
MPEG1	600.233	5013.68	0.119719	-3.06227	0	down	mRNA	MPEG1	chr15:83008759-83012862	-	bta:539997	Macrophage-expressed gene 1 protein
LOC512486	29.6293	234.362	0.126425	-2.98364	0	down	mRNA	LOC512486	chr3:57201697-57217819	-	bta:512486	Uncharacterized protein
FCGR3A	82.1975	984.531	0.083489	-3.58227	0	down	mRNA	FCGR3A	chr3:8698269-8705877	+	bta:281766	Low affinity immunoglobulin gamma Fc region receptor III
FCGR1A	92.7112	1419.77	0.0652999	-3.93678	0	down	mRNA	FCGR1A	chr3:22197495-22206436	-	bta:282227	Uncharacterized protein
SELL	20.0715	297.138	0.0675494	-3.88791	0	down	mRNA	SELL	chr16:34752256-34777844	-	bta:281485	L-selectin
VL1X	0	1268.07	9.53674e-07	-20	0	down	ncRNA	VL1X	chr17:73872388-73876164	+	bta:404062	immunoglobin light chain VJ region
LCP1	377.535	1712.73	0.220429	-2.18161	0	down	mRNA	LCP1	chr12:15222881-15287343	-	bta:540990	Uncharacterized protein
HLA-DOA	13.381	369.33	0.0362305	-4.78665	0	down	mRNA	HLA-DOA	chr23:7612086-7618249	-
HLA-DMB	291.515	2277.71	0.127986	-2.96594	0	down	mRNA	BOLA-DMB	chr23:7473054-7479898	-	bta:282491	MHC class II DM beta-chain
HLA-DMA	115.65	618.34	0.187033	-2.41863	0	down	mRNA	HLA-DMA	chr23:7490409-7495776	-
NUP210	12.4252	154.846	0.0802421	-3.6395	0	down	mRNA	NUP210	chr22:59985554-60077365	+	bta:100125264	Uncharacterized protein
BOLA-DQB	448.263	3171.21	0.141354	-2.82262	0	down	mRNA	BOLA-DQB	chr23:26027775-26041126	+	bta:282495	Major histocompatibility complex, class II, DQ beta
C1QC	510.389	2222.26	0.229672	-2.12236	0	down	mRNA	C1QC	chr2:135894205-135898576	-	bta:509968	Uncharacterized protein
BOLA	7075.68	42058.6	0.168234	-2.57146	0	down	mRNA	BOLA	chr23:27634672-27638463	-	bta:505676	Non-classical MHC class I antigen
PARVG	21.0273	184.142	0.114191	-3.13048	1.11022e-16	down	mRNA	PARVG	chr5:120989556-121055303	+	bta:790892	MGC148449 protein
MILR1	21.0273	185.188	0.113546	-3.13866	1.11022e-16	down	mRNA	MILR1	chr19:49747479-49770015	+	bta:789682	Uncharacterized protein
CORIN	0	70.0994	9.53674e-07	-20	1.11022e-16	down	mRNA	CORIN	chr6:68769273-69026796	-	bta:527107	Uncharacterized protein
CECR1	56.3913	337.942	0.166867	-2.58323	2.22045e-16	down	mRNA	CECR1	chr5:115264108-115287500	-	bta:617805	Uncharacterized protein
AIF1	109.915	552.425	0.198969	-2.32939	2.22045e-16	down	mRNA	AIF1	chr23:26479442-26481718	-	bta:280989	Anti-inflammatory factor 1
C3AR1	162.483	766.909	0.211868	-2.23876	2.22045e-16	down	mRNA	C3AR1	chr5:108372827-108382157	-	bta:540702	Uncharacterized protein
LOC510083	86.9765	462.447	0.188079	-2.41059	2.22045e-16	down	mRNA	LOC510083	chr20:1146997-1620425	-
SEMA4A	36.3198	247.964	0.146472	-2.7713	3.33067e-16	down	mRNA	SEMA4A	chr3:15708247-15727366	-	bta:510239	Semaphorin-4A
CXCR6	7.64628	118.227	0.0646744	-3.95066	3.33067e-16	down	mRNA	CXCR6	chr22:54477455-54482796	-	bta:506807	Chemokine (C-X-C motif) receptor 6
LY86	21.0273	182.049	0.115503	-3.11399	3.33067e-16	down	mRNA	LY86	chr23:48454024-48495958	-	bta:613856	Uncharacterized protein
CD37	157.705	742.845	0.212298	-2.23584	3.33067e-16	down	mRNA	CD37	chr18:55729758-55734856	+	bta:508751	Leukocyte antigen CD37
XIRP2	61.1703	349.451	0.175047	-2.51419	4.44089e-16	down	mRNA	XIRP2	chr2:29957945-30009659	-	bta:506090	Uncharacterized protein
MKI67	137.633	658.098	0.209138	-2.25747	4.44089e-16	down	mRNA	MKI67	chr26:48330608-48357809	-	bta:513220	Uncharacterized protein
F5	15.2926	153.8	0.0994313	-3.33016	5.55112e-16	down	mRNA	F5	chr16:34570167-34649829	-	bta:280687	Coagulation factor V
SLC15A3	105.136	526.269	0.199777	-2.32354	5.55112e-16	down	mRNA	SLC15A3	chr29:38821456-38836381	-	bta:513984	SLC15A3 protein
RAC2	183.511	841.193	0.218155	-2.19657	5.55112e-16	down	mRNA	RAC2	chr5:80790682-80807508	-	bta:327671	Ras-related C3 botulinum toxin substrate 2 (Rho family, small GTP binding protein Rac2)
LRRC33	124.252	604.738	0.205464	-2.28304	5.55112e-16	down	mRNA	NRROS	chr1:72213139-72239587	+	bta:510688	Negative regulator of reactive oxygen species
RNASE6	852.56	3511.25	0.242808	-2.04211	6.66134e-16	down	mRNA	RNASE6	chr10:25686528-25688023	-	bta:282341	Ribonuclease K6
IL33	49.7008	299.23	0.166096	-2.58991	6.66134e-16	down	mRNA	IL33	chr8:40518134-40540849	-	bta:507054	Interleukin 33
PIK3CD	92.7112	475.002	0.195181	-2.35712	6.66134e-16	down	mRNA	PIK3CD	chr16:40840847-40854532	-	bta:504531	Uncharacterized protein
LCK	13.381	143.338	0.093353	-3.42116	7.77156e-16	down	mRNA	LCK	chr2:126823117-126844051	-	bta:508890	Non-specific protein-tyrosine kinase
LOC617979	0.955785	74.2845	0.0128666	-6.28023	1.11022e-15	down	ncRNA	LOC617979	chr23:29654523-29778170	-		BOLA class I histocompatibility antigen, alpha chain BL3-7-like
CD8A	4.77893	98.3484	0.0485918	-4.36314	1.22125e-15	down	mRNA	CD8A	chr11:49846799-49853872	+	bta:281060	CD8A protein
C1QL3	0	64.8681	9.53674e-07	-20	1.33227e-15	down	mRNA	C1QL3	chr13:30773954-30781462	-	bta:614045	Uncharacterized protein
FERMT3	163.439	743.891	0.219709	-2.18634	1.44329e-15	down	mRNA	FERMT3	chr29:44105287-44119618	+	bta:525159	Fermitin family homolog 3
NFAM1	33.4525	228.085	0.146667	-2.76938	1.44329e-15	down	mRNA	NFAM1	chr5:119876533-119913796	-	bta:512151	Uncharacterized protein
LOC616942	406.209	1687.62	0.2407	-2.05469	1.77636e-15	down	mRNA	LOC616942	chr23:26956956-26961200	+		Uncharacterized protein
MAP4K1	35.3641	233.316	0.151571	-2.72193	2.44249e-15	down	mRNA	MAP4K1	chr18:47705542-47722044	-	bta:522002	MAP4K1 protein
LOC781710	0.955785	72.1919	0.0132395	-6.23901	2.55351e-15	down	mRNA	LOC781710	chr3:57869050-57896791	+	bta:781710	Uncharacterized protein
TNNT1	463.556	1884.31	0.246008	-2.02322	3.44169e-15	down	mRNA	TNNT1	chr18:62556133-62565498	+	bta:282095	Troponin T1
GPR183	12.4252	131.829	0.0942526	-3.40732	5.32907e-15	down	mRNA	GPR183	chr12:73766965-73774436	-	bta:540287	G-protein-coupled receptor 183
FOSB	455.91	1835.14	0.248433	-2.00907	5.9952e-15	down	mRNA	FOSB	chr18:52774265-52781033	+	bta:540819	FOSB protein
LOC530077	5.73471	98.3484	0.0583101	-4.10011	7.66054e-15	down	mRNA	LOC530077	chr4:117003649-117011001	-	bta:530077	Uncharacterized protein
NNAT	659.492	2590.54	0.254577	-1.97383	9.10383e-15	down	mRNA	NNAT	chr13:67039151-67041545	+	bta:353114	Neuronatin
LOC616727	0	60.6831	9.53674e-07	-20	9.54792e-15	down	ncRNA	LOC616727	chr17:74192817-74193380	+	bta:616727	Ig lambda chain V-III region SH-like
IL1RN	13.381	133.921	0.0999169	-3.32313	1.0103e-14	down	mRNA	IL1RN	chr11:48531468-48538455	+	bta:281860	IL1RN protein
LOC100139916	51.6124	288.768	0.178733	-2.48412	1.12133e-14	down	mRNA	LOC100139916	chr25:3068125-3072381	+	bta:100139916	Interleukin 32-like protein
CD53	98.4459	466.632	0.210971	-2.24488	1.26565e-14	down	mRNA	CD53	chr3:34945282-34984103	-	bta:505040	Leukocyte surface antigen CD53
MMP3	0	59.6368	9.53674e-07	-20	1.56541e-14	down	mRNA	MMP3	chr15:4719641-4726226	+	bta:281309	Matrix metalloproteinase 3
ZAP70	5.73471	96.2559	0.0595777	-4.06908	1.62093e-14	down	mRNA	ZAP70	chr11:3347451-3387244	+	bta:504509	Tyrosine-protein kinase
CD8B	17.2041	148.569	0.115799	-3.11031	1.77636e-14	down	mRNA	CD8B	chr11:49776846-49796591	+	bta:508633	Uncharacterized protein
COL11A2	1.91157	74.2845	0.0257331	-5.28023	1.86517e-14	down	mRNA	COL11A2	chr23:7644751-7672981	-	bta:515435	Collagen alpha-2(XI) chain
HAVCR2	16.2483	143.338	0.113357	-3.14105	2.38698e-14	down	mRNA	HAVCR2	chr7:69484995-69501554	-	bta:768047	hepatitis A virus cellular receptor 2
RASSF4	14.3368	134.968	0.106224	-3.23482	2.4758e-14	down	mRNA	RASSF4	chr28:44665655-44696370	-	bta:510549	Uncharacterized protein
CYTIP	14.3368	134.968	0.106224	-3.23482	2.4758e-14	down	mRNA	CYTIP	chr2:40064141-40093257	+	bta:540450	Uncharacterized protein
SASH3	60.2145	314.924	0.191203	-2.38682	2.9976e-14	down	mRNA	SASH3	chrx:6442666-6457033	+	bta:534137	SAM and SH3 domain-containing protein 3
LOC512863	110.871	503.251	0.22031	-2.1824	3.20854e-14	down	mRNA	LOC512863	chr18:57520982-57524692	-		sialic acid-binding Ig-like lectin 14-like
SAMHD1	66.905	338.988	0.197367	-2.34105	3.475e-14	down	mRNA	SAMHD1	chr13:66489701-66556701	-	bta:524683	Deoxynucleoside triphosphate triphosphohydrolase SAMHD1
CYTH4	74.5513	367.237	0.203006	-2.30041	3.64153e-14	down	mRNA	CYTH4	chr5:80941198-80970377	+	bta:517887	Uncharacterized protein
LMOD2	85.0649	403.856	0.210632	-2.24721	4.79616e-14	down	mRNA	LMOD2	chr4:90477525-90486535	+	bta:521024	LMOD2 protein
CD2	5.73471	93.1171	0.061586	-4.02125	5.01821e-14	down	mRNA	CD2	chr3:28628639-28643126	-	bta:497022	Cluster of differentiation 2
HCK	76.4628	370.376	0.206446	-2.27616	5.85088e-14	down	mRNA	HCK	chr13:62233357-62278748	+	bta:280814	Uncharacterized protein
VNN2	31.5409	200.882	0.157012	-2.67105	6.4948e-14	down	mRNA	VNN2	chr9:73396065-73426017	-	bta:534929	Vanin 2
GPRC5D	1.91157	71.1457	0.0268684	-5.21795	7.08322e-14	down	mRNA	GPRC5D	chr5:103417619-103424783	+	bta:534963	GPRC5D protein
PFKFB3	483.627	1845.6	0.262043	-1.93212	7.16094e-14	down	mRNA	PFKFB3	chr13:16109301-16135154	-	bta:407183	6-phosphofructo-2-kinase/fructose-2,6-bisphosphatase 3
CCR1	167.262	698.902	0.239322	-2.06298	7.31637e-14	down	mRNA	CCR1	chr22:54328673-54334721	+	bta:407771	Chemokine (C-C motif) receptor 1
PSMB8	224.61	901.876	0.249047	-2.00551	9.30367e-14	down	mRNA	PSMB8	chr23:7399164-7402542	-	bta:282013	Proteasome subunit LMP7
VSIG4	183.511	753.307	0.243607	-2.03737	9.62563e-14	down	mRNA	VSIG4	chrx:56761490-56804526	+	bta:614262	Uncharacterized protein
AMICA1	5.73471	91.0246	0.0630018	-3.98846	1.07581e-13	down	mRNA	AMICA1	chr15:27199821-27230996	-	bta:509575	Adhesion molecule, interacts with CXADR antigen 1
CD72	1.91157	70.0994	0.0272694	-5.19657	1.10689e-13	down	mRNA	CD72	chr8:62252007-62259518	-	bta:783725	Uncharacterized protein
BOLA-NC1	1383.98	5055.53	0.273755	-1.86904	1.46994e-13	down	mRNA	BOLA-NC1	chr23:27462821-27466346	-	bta:510417	Uncharacterized protein
DENND1C	35.3641	211.345	0.167329	-2.57924	1.48215e-13	down	mRNA	DENND1C	chr7:16542220-16551585	+	bta:511230	Uncharacterized protein
MGC157082	10.5136	110.904	0.0947998	-3.39897	2.25486e-13	down	mRNA	MGC157082	chr18:61178766-61202598	+	bta:788038	MGC157082 protein
PIK3CG	67.8608	325.387	0.208554	-2.26151	3.25184e-13	down	mRNA	PIK3CG	chr4:49613741-49646956	-	bta:530001	PIK3CG protein
CSRP3	316.365	1200.06	0.263624	-1.92345	3.26739e-13	down	mRNA	CSRP3	chr29:26759119-26779797	+	bta:540407	Cysteine and glycine-rich protein 3
CD74	12098.3	43440.7	0.278502	-1.84424	3.80584e-13	down	mRNA	CD74	chr7:62167485-62175244	-	bta:613384	Invariant gamma chain
PSMB9	115.65	492.789	0.234685	-2.0912	3.95683e-13	down	mRNA	PSMB9	chr23:7412945-7419475	+	bta:510593	Proteasome subunit beta type-9
RPS6KA1	184.467	733.428	0.251513	-1.9913	4.07674e-13	down	mRNA	RPS6KA1	chr2:132086279-132124161	-	bta:533908	Ribosomal protein S6 kinase
GIMAP8	4.77893	82.6545	0.0578181	-4.11234	4.15223e-13	down	mRNA	GIMAP8	chr4:116517014-116532668	+	bta:531516	Uncharacterized protein
NLRC4	22.9388	159.032	0.144241	-2.79345	4.2566e-13	down	mRNA	NLRC4	chr11:15547253-15583433	-	bta:512480	NLR family CARD domain-containing protein 4
LOC618591	3.82314	77.4232	0.0493798	-4.33994	4.75842e-13	down	mRNA	LOC618591	chr5:107223040-107239934	+	bta:618591	killer cell lectin-like receptor-like
GIMAP5	2.86736	72.1919	0.0397185	-4.65405	4.93161e-13	down	mRNA	GIMAP5	chr4:116982376-116993217	+	bta:505013	Uncharacterized protein
TRAF3IP3	5.73471	86.8396	0.066038	-3.92056	5.00266e-13	down	mRNA	TRAF3IP3	chr16:71545588-71568862	-	bta:505371	TRAF3 interacting protein 3
CIITA	126.164	526.269	0.239732	-2.0605	5.29021e-13	down	mRNA	CIITA	chr25:10649031-10723989	+	bta:508720	Uncharacterized protein
LRRC25	42.0546	229.131	0.183539	-2.44584	5.3757e-13	down	mRNA	LRRC25	chr7:4719582-4722710	+	bta:282599	Leucine-rich repeat-containing protein 25
HMHA1	153.881	620.432	0.248023	-2.01145	6.29941e-13	down	mRNA	HMHA1	chr7:42567392-42580262	+	bta:512972	Uncharacterized protein
CD27	0.955785	59.6368	0.0160268	-5.96337	7.13318e-13	down	mRNA	CD27	chr5:110141019-110146593	-	bta:512514	Uncharacterized protein
VAV1	165.351	654.959	0.25246	-1.98587	9.0139e-13	down	mRNA	VAV1	chr7:16106694-16274446	-	bta:617345	Proto-oncogene vav
IGJ	21.0273	148.569	0.141532	-2.8208	9.07496e-13	down	mRNA	IGJ	chr6:88854439-88863836	-	bta:280821	Uncharacterized protein
P2RY6	4.77893	80.562	0.0593198	-4.07534	9.28146e-13	down	mRNA	P2RY6	chr15:52243817-52249377	+	bta:539703	Uncharacterized protein
SEMA4D	53.524	264.704	0.202203	-2.30612	1.30906e-12	down	mRNA	SEMA4D	chr8:93405616-93538244	+	bta:785942	SEMA4D protein
DOCK8	146.235	583.813	0.250483	-1.99722	1.35014e-12	down	mRNA	DOCK8	chr8:46026495-46265449	-	bta:100295817	Uncharacterized protein
IL2RG	42.0546	223.9	0.187828	-2.41252	1.35625e-12	down	mRNA	IL2RG	chrx:49417200-49420845	+	bta:281862	Cytokine receptor common subunit gamma
TMEM173	147.191	585.906	0.25122	-1.99298	1.47482e-12	down	mRNA	TMEM173	chr7:50009968-50016325	-	bta:533661	Stimulator of interferon genes protein
TREM2	10.5136	104.626	0.100488	-3.31491	1.66134e-12	down	mRNA	TREM2	chr23:15585397-15590028	-	bta:506467	Triggering receptor expressed on myeloid cells 2
LAMP3	13.381	116.135	0.115219	-3.11754	1.78946e-12	down	mRNA	LAMP3	chr1:85579345-85603372	+	bta:531327	Uncharacterized protein
CLEC4E	3.82314	73.2382	0.0522015	-4.25977	2.56029e-12	down	mRNA	CLEC4E	chr5:108505314-108515634	-	bta:514797	Uncharacterized protein
FGR	142.412	561.842	0.253474	-1.98009	2.6944e-12	down	mRNA	FGR	chr2:131142507-131161110	+	bta:516133	Non-specific protein-tyrosine kinase
TLR6	31.5409	181.003	0.174256	-2.52072	3.84803e-12	down	mRNA	TLR6	chr6:60270042-60303896	-	bta:407237	Toll-like receptor 1
B2M	6135.19	20867.7	0.294005	-1.76609	4.26359e-12	down	mRNA	B2M	chr10:105726552-105731787	+	bta:280729	Beta-2-microglobulin
CD68	552.444	1921.98	0.287435	-1.79869	4.28813e-12	down	mRNA	CD68	chr19:27637555-27639611	+	bta:504960	CD68 molecule
FAM84A	8.60207	93.1171	0.092379	-3.43629	5.2558e-12	down	mRNA	FAM84A	chr11:86150879-86154086	-	bta:539071	family with sequence similarity 84, member A
LST1	18.1599	130.783	0.138856	-2.84834	5.38147e-12	down	mRNA	LST1	chr23:26500448-26503254	-	bta:100296268	leukocyte specific transcript 1
PRKCB	30.5851	174.725	0.175047	-2.51419	7.06579e-12	down	mRNA	PRKCB	chr25:22852327-22852399	+	bta:282325	Protein kinase C beta type
SOSTDC1	26.762	161.124	0.166096	-2.58991	7.10165e-12	down	mRNA	SOSTDC1	chr4:25732193-25736438	-	bta:523184	Uncharacterized protein
PSD4	49.7008	240.64	0.206536	-2.27553	7.28584e-12	down	mRNA	PSD4	chr11:48576383-48603805	+		Uncharacterized protein
ITK	5.73471	79.5158	0.0721204	-3.79345	7.78511e-12	down	mRNA	ITK	chr7:69572981-69635085	+	bta:522311	Non-specific protein-tyrosine kinase
LOC100850470	7.64628	87.8858	0.0870024	-3.5228	7.89169e-12	down	mRNA	LOC100850470	chr11:50954244-50963762	-		antimicrobial peptide NK-lysin-like
NCKAP1L	328.79	1151.93	0.285425	-1.80882	1.09068e-11	down	mRNA	NCKAP1L	chr5:28339707-28384996	-	bta:513641	Uncharacterized protein
P2RX1	0.955785	53.3593	0.0179123	-5.80291	1.3647e-11	down	mRNA	P2RX1	chr19:24450623-24467867	-	bta:514898	P2X purinoceptor
TBX21	0.955785	53.3593	0.0179123	-5.80291	1.3647e-11	down	mRNA	TBX21	chr19:39648123-39659948	-	bta:538933	Uncharacterized protein
LOC618541	19.1157	130.783	0.146164	-2.77434	1.38288e-11	down	mRNA	LOC618541	chr25:3078591-3082891	+	bta:618541	uncharacterized LOC618541
TNFRSF1B	307.763	1076.6	0.285865	-1.80659	1.43687e-11	down	mRNA	TNFRSF1B	chr16:38225948-38259528	-	bta:338033	Tumor necrosis factor receptor 2
TIMD4	94.6227	381.885	0.247778	-2.01288	1.9601e-11	down	mRNA	TIMD4	chr7:69104436-69132583	-	bta:507549	T-cell immunoglobulin and mucin domain containing 4
TNFAIP8L2	76.4628	321.202	0.238052	-2.07065	2.37517e-11	down	mRNA	TNFAIP8L2	chr3:20961991-20964808	-	bta:510652	Tumor necrosis factor alpha-induced protein 8-like protein 2
DOK2	47.7893	227.038	0.21049	-2.24818	2.38835e-11	down	mRNA	DOK2	chr8:72124673-72129301	-	bta:514616	Docking protein 2
TNC	11280.2	37078.4	0.304225	-1.71679	2.60488e-11	down	mRNA	TNC	chr8:109490395-109562936	-	bta:540664	Uncharacterized protein
CILP2	980.636	3213.06	0.305203	-1.71216	3.16377e-11	down	mRNA	CILP2	chr7:3726703-3735720	-	bta:520750	Uncharacterized protein
GBP4	10.5136	95.2097	0.110426	-3.17885	3.54247e-11	down	mRNA	GBP4	chr3:57304783-57354868	+	bta:613313	GBP4 protein
ZBTB7C	12.4252	102.533	0.121182	-3.04475	3.60419e-11	down	mRNA	ZBTB7C	chr24:48861962-48968871	-	bta:614110	Uncharacterized protein
SLC46A2	21.0273	133.921	0.157012	-2.67105	3.65875e-11	down	mRNA	SLC46A2	chr8:107302159-107305379	-	bta:511556	Uncharacterized protein
ACTN2	702.502	2305.96	0.304647	-1.71479	4.12875e-11	down	mRNA	ACTN2	chr28:7888178-7935973	+	bta:536607	Alpha-actinin-2
CD300E	10.5136	94.1634	0.111653	-3.1629	5.00032e-11	down	mRNA	CD300E	chr19:58000124-58016181	+	bta:524761	Uncharacterized protein
ANPEP	454.954	1510.8	0.301134	-1.73152	5.10076e-11	down	mRNA	ANPEP	chr21:21036959-21053966	-	bta:404191	Aminopeptidase N
CTSS	1141.21	3684.93	0.309696	-1.69108	5.47428e-11	down	mRNA	CTSS	chr3:21313970-21336894	+	bta:327711	Cathepsin S
LOC529196	4.77893	70.0994	0.0681735	-3.87464	5.69197e-11	down	mRNA	LOC529196	chr22:54302936-54309500	+	bta:529196	Uncharacterized protein
COL22A1	0.955785	50.2205	0.0190318	-5.71545	6.18471e-11	down	mRNA	COL22A1	chr14:3531012-3722001	+	bta:521058	collagen, type XXII, alpha 1
LOC100337053	27.7178	154.846	0.179002	-2.48196	6.27334e-11	down	mRNA	LOC100337053	chr12:69178761-69629590	-		Uncharacterized protein
TNFSF13B	0	42.8967	9.53674e-07	-20	6.56204e-11	down	mRNA	TNFSF13B	chr12:81440445-81471322	+	bta:504507	B-cell activating factor
WDFY4	188.29	662.283	0.284304	-1.81449	7.8661e-11	down	mRNA	WDFY4	chr28:42809883-43035515	+	bta:527790	WDFY family member 4
KLF11	273.355	926.986	0.294885	-1.76177	8.21969e-11	down	mRNA	KLF11	chr11:90217209-90227923	-	bta:616730	TGF-beta inducible early growth response protein 2
IRF5	216.963	749.122	0.289623	-1.78775	9.15986e-11	down	mRNA	IRF5	chr4:95629013-95640707	+	bta:615340	Interferon regulatory factor 5
TAP1	263.797	893.506	0.295238	-1.76005	9.78057e-11	down	mRNA	TAP1	chr23:7404147-7412387	-	bta:524959	TAP1 protein
CLEC4F	0.955785	49.1742	0.0194367	-5.68507	1.02903e-10	down	mRNA	CLEC4F	chr11:14298359-14310365	+	bta:511001	Uncharacterized protein
LOC511617	0.955785	49.1742	0.0194367	-5.68507	1.02903e-10	down	mRNA	LOC511617	chr4:116611214-116616271	-	bta:511617	Similar to GTPase, IMAP family member 5
IL2RB	2.86736	59.6368	0.0480803	-4.37841	1.05514e-10	down	mRNA	LOC510185	chr5:80909394-80920114	-	bta:510185	Uncharacterized protein
42248	5.73471	72.1919	0.079437	-3.65405	1.29816e-10	down	mRNA	42248	chr25:28438061-28441676	-	bta:512478	Septin-1
BCAS1	15.2926	108.811	0.140542	-2.83092	1.32577e-10	down	mRNA	BCAS1	chr13:82358244-82424045	-	bta:504895	Breast carcinoma amplified sequence 1
SPI1	134.766	488.603	0.275818	-1.85821	1.33323e-10	down	mRNA	SPI1	chr15:77540409-77557276	-	bta:507100	Uncharacterized protein
APOBEC2	111.827	417.458	0.267876	-1.90036	1.34553e-10	down	mRNA	APOBEC2	chr23:15480812-15493478	+	bta:509619	Probable C->U-editing enzyme APOBEC-2
SLC11A1	113.738	421.643	0.269751	-1.8903	1.58696e-10	down	mRNA	SLC11A1	chr2:112319511-112330436	+	bta:282470	Solute carrier family 11 member 1
AOAH	31.5409	163.217	0.193246	-2.37149	1.64712e-10	down	mRNA	AOAH	chr4:62534804-62720448	+	bta:768208	Uncharacterized protein
MGC139164	108.96	405.949	0.268407	-1.89751	1.73784e-10	down	mRNA	MGC139164	chr18:61019551-61029241	-	bta:509649	MGC139164 protein
C25H16orf54	12.4252	97.3022	0.127697	-2.9692	1.86273e-10	down	mRNA	C25H16orf54	chr25:28340999-28343692	+	bta:100125414	chromosome 25 open reading frame, human C16orf54
LCP2	87.9322	340.035	0.258598	-1.95122	1.92971e-10	down	mRNA	LCP2	chr20:969898-1016923	+	bta:513244	Uncharacterized protein
PTPRO	3.82314	62.7756	0.0609017	-4.03737	1.93993e-10	down	mRNA	PTPRO	chr5:100653346-100908581	-	bta:541043	Uncharacterized protein
IL32	95.5785	363.052	0.263264	-1.92542	2.0584e-10	down	mRNA	IL32	chr25:3056104-3060639	+	bta:505800	Uncharacterized protein
IFI6	358.419	1166.58	0.30724	-1.70256	2.11489e-10	down	mRNA	IFI6	chr2:131115859-131119447	+	bta:512913	Interferon alpha-inducible protein 6
ADAMTS5	65.9492	270.981	0.243372	-2.03877	2.15698e-10	down	mRNA	ADAMTS5	chr1:8681060-8730625	+	bta:286805	A disintegrin and metalloproteinase with thrombospondin motifs 5
SYK	122.341	444.661	0.275132	-1.8618	2.17972e-10	down	mRNA	SYK	chr8:91311048-91417062	-	bta:515515	Tyrosine-protein kinase
SELPLG	251.372	838.054	0.299947	-1.73722	2.25915e-10	down	mRNA	SELPLG	chr17:67388334-67404541	+	bta:617434	SELPG protein
LAPTM5	1568.44	4884.99	0.321074	-1.63902	2.35425e-10	down	mRNA	LAPTM5	chr2:128123016-128149138	+	bta:512361	Lysosomal-associated transmembrane protein 5
TNFSF8	36.3198	176.818	0.205408	-2.28344	2.44457e-10	down	mRNA	TNFSF8	chr8:109313818-109342942	-	bta:574056	Uncharacterized protein
RASAL3	12.4252	96.2559	0.129085	-2.95361	2.5933e-10	down	mRNA	RASAL3	chr7:8930370-9003604	+	bta:540027	RAS protein activator like-3
LOC100336669	0.955785	47.0817	0.0203006	-5.62234	2.8722e-10	down	mRNA	LOC100336669	chr3:57765716-57781956	+	bta:100336669	guanylate binding protein 4-like
RGS14	8.60207	81.6083	0.105407	-3.24596	2.90913e-10	down	mRNA	RGS14	chr7:38146832-38160606	+	bta:532605	Uncharacterized protein
C1QB	2307.27	7130.26	0.323588	-1.62777	3.10302e-10	down	mRNA	C1QB	chr2:135879409-135886150	-	bta:617435	Complement C1q subcomponent subunit B
TMEM106A	53.524	229.131	0.233596	-2.09792	3.47536e-10	down	mRNA	TMEM106A	chr19:44188180-44195027	+	bta:508269	Transmembrane protein 106A
CHODL	45.8777	205.067	0.223721	-2.16023	3.5935e-10	down	mRNA	CHODL	chr1:18373043-18397342	-	bta:613942	CHODL protein
C28H10orf10	188.29	638.219	0.295024	-1.7611	3.63188e-10	down	mRNA	LOC613715	chr28:44677148-44678572	+	bta:613715	Chromosome 10 open reading frame 10 ortholog
TRPV2	108.96	397.579	0.274058	-1.86745	3.9512e-10	down	mRNA	TRPV2	chr19:33864767-33883099	-	bta:507664	Transient receptor potential cation channel, subfamily V, member 2
KIF20A	40.143	186.234	0.215551	-2.2139	4.16666e-10	down	mRNA	KIF20A	chr7:48903334-48911732	+	bta:527854	Kinesin-like protein KIF20A
COCH	61.1703	251.102	0.243607	-2.03737	4.47597e-10	down	mRNA	COCH	chr21:42434380-42448312	+	bta:504316	Cochlin
DYNC1I1	4.77893	64.8681	0.0736714	-3.76275	4.72484e-10	down	mRNA	DYNC1I1	chr4:13062848-13442759	+	bta:613724	Cytoplasmic dynein 1 intermediate chain 1
PTPN6	410.988	1299.46	0.316277	-1.66074	5.21904e-10	down	mRNA	PTPN6	chr5:10486046-10495538	-	bta:512312	Tyrosine-protein phosphatase non-receptor type
DUSP6	459.733	1444.89	0.318179	-1.65209	5.34917e-10	down	mRNA	DUSP6	chr5:21837777-21841457	-	bta:515310	Dual specificity protein phosphatase 6
EVI2B	36.3198	172.633	0.210388	-2.24888	5.63562e-10	down	mRNA	EVI2B	chr19:18406823-18415430	+	bta:617442	ecotropic viral integration site 2B
FCER1G	238.946	782.603	0.305323	-1.71159	5.64807e-10	down	mRNA	FCER1G	chr3:9133500-9136733	-	bta:282226	High affinity immunoglobulin epsilon receptor subunit gamma
PVRIG	0	38.7116	9.53674e-07	-20	6.00793e-10	down	mRNA	PVRIG	chr25:38286546-38290329	-	bta:514026	poliovirus receptor related immunoglobulin domain containing
LOC100851351	0	38.7116	9.53674e-07	-20	6.00793e-10	down	mRNA	LOC100851351	chr15:77565570-77573433	-
TLR2	59.2587	242.732	0.244132	-2.03427	6.50948e-10	down	mRNA	TLR2	chr17:4298805-4312030	-	bta:281534	Toll-like receptor 2
SAMSN1	19.1157	116.135	0.164599	-2.60297	7.00786e-10	down	mRNA	SAMSN1	chr1:22357778-22415869	+	bta:534171	SAM domain, SH3 domain and nuclear localization signals 1
BTK	84.1091	317.017	0.265314	-1.91423	7.27359e-10	down	mRNA	BTK	chrx:30818391-30852295	-	bta:533459	Non-specific protein-tyrosine kinase
ERAP1	122.341	431.059	0.283814	-1.81698	7.42395e-10	down	mRNA	ERAP1	chr7:98487727-98523030	-	bta:514617	ERAP1 protein
SLAMF9	45.8777	200.882	0.228381	-2.13048	7.48758e-10	down	mRNA	SLAMF9	chr3:9501700-9515151	+		Uncharacterized protein
NLRC5	91.7554	338.988	0.270674	-1.88537	8.09696e-10	down	mRNA	NLRC5	chr18:24524387-24582775	+	bta:782441	Uncharacterized protein
RASGEF1B	363.198	1143.56	0.317603	-1.65471	8.23744e-10	down	mRNA	RASGEF1B	chr6:99601741-99640022	-	bta:506971	Ras-GEF domain-containing family member 1B
CARD14	6.6905	71.1457	0.0940394	-3.41059	8.77588e-10	down	mRNA	CARD14	chr19:53542324-53563051	-	bta:523360	Uncharacterized protein
MYOM3	145.279	496.974	0.292328	-1.77434	8.92471e-10	down	mRNA	MYOM3	chr2:134459723-134512539	+	bta:532872	Uncharacterized protein
MT1A	66.905	263.658	0.253757	-1.97848	8.9941e-10	down	mRNA	MT1A	chr18:23502251-23504059	-	bta:404071	Metallothionein-1A
CD40	25.8062	137.06	0.188284	-2.40902	9.00584e-10	down	mRNA	CD40	chr13:75555017-75565718	+	bta:286849	Tumor necrosis factor receptor superfamily member 5
ITGB1BP3	233.212	755.4	0.308726	-1.6956	9.6812e-10	down	mRNA	ITGB1BP3	chr7:18688589-18692961	-	bta:780788	Uncharacterized protein
JSP.1	6284.29	18972.9	0.331225	-1.59412	1.00402e-09	down	mRNA	JSP.1	chr23:27577761-27581402	-	bta:407173	JSP.1 protein
LOC514143	5.73471	66.9606	0.085643	-3.54552	1.01022e-09	down	mRNA	LOC514143	chr3:57257955-57281738	+
LYN	184.467	609.97	0.302419	-1.72538	1.07798e-09	down	mRNA	LYN	chr14:22993979-23099508	+	bta:534996	Non-specific protein-tyrosine kinase
FGD3	35.3641	166.355	0.212581	-2.23391	1.09367e-09	down	mRNA	FGD3	chr8:88629728-88661537	+	bta:512950	FYVE, RhoGEF and PH domain containing 3
IGFLR1	55.4355	227.038	0.244168	-2.03405	1.22315e-09	down	mRNA	IGFLR1	chr18:45734476-45737100	-	bta:617594	IGF-like family receptor 1
ZBP1	8.60207	77.4232	0.111104	-3.17001	1.2925e-09	down	mRNA	ZBP1	chr13:59151491-59163483	+	bta:508333	Uncharacterized protein
SIT1	6.6905	70.0994	0.095443	-3.38922	1.30859e-09	down	mRNA	SIT1	chr8:62278187-62279743	-	bta:512027	Uncharacterized protein
TMEM156	9.55785	80.562	0.11864	-3.07534	1.48131e-09	down	mRNA	TMEM156	chr6:60399104-60442249	-	bta:533681	transmembrane protein 156
CCR2	16.2483	103.58	0.156868	-2.67238	1.60825e-09	down	mRNA	CCR2	chr22:54147561-54148673	-	bta:539002	Uncharacterized protein
CD84	18.1599	109.857	0.165305	-2.5968	1.64443e-09	down	mRNA	CD84	chr3:9776699-9839047	+	bta:510910	Uncharacterized protein
NEURL	21.0273	118.227	0.177855	-2.49123	2.13992e-09	down	mRNA	NEURL	chr26:24683009-24755676	+	bta:510334	Uncharacterized protein
RAB37	2.86736	52.313	0.0548115	-4.18938	2.75158e-09	down	mRNA	RAB37	chr19:57901425-57970168	-	bta:613954	Uncharacterized protein
SLC6A15	2.86736	52.313	0.0548115	-4.18938	2.75158e-09	down	mRNA	SLC6A15	chr5:16783035-16815713	-	bta:281952	Sodium-dependent neutral amino acid transporter B(0)AT2
SLCO2B1	438.705	1325.61	0.330946	-1.59533	2.98478e-09	down	mRNA	SLCO2B1	chr15:53890190-53942420	+	bta:317704	Uncharacterized protein
CD3G	0	35.5728	9.53674e-07	-20	3.28297e-09	down	mRNA	CD3G	chr15:27344529-27356358	+	bta:281055	T-cell surface glycoprotein CD3 gamma chain
TRIM5	55.4355	220.761	0.251111	-1.9936	3.28862e-09	down	mRNA	TRIM5	chr15:47245852-47264420	-	bta:505265	Tripartite motif protein 5 alpha
ATP2A3	229.388	718.781	0.319136	-1.64776	3.85099e-09	down	mRNA	ATP2A3	chr19:24473728-24507737	-	bta:512313	Calcium-transporting ATPase
42064	8.60207	74.2845	0.115799	-3.11031	3.99738e-09	down	mRNA	42064	chr6:1540834-1720324	+	bta:617247	Uncharacterized protein
PIK3R5	40.143	173.679	0.231133	-2.11321	4.54086e-09	down	mRNA	PIK3R5	chr19:28684623-28710558	-	bta:614838	Uncharacterized protein
CRYAB	691.989	2027.65	0.341276	-1.55099	5.39618e-09	down	mRNA	CRYAB	chr15:20385247-20388472	-	bta:281719	Alpha-crystallin B chain
CD38	1.91157	46.0354	0.0415239	-4.58991	6.16222e-09	down	mRNA	CD38	chr6:115539817-115595942	+	bta:327677	ADP-ribosyl cyclase 1
LOC508666	1193.78	3452.66	0.345756	-1.53218	6.16904e-09	down	mRNA	LOC508666	chr19:13866312-13871488	+	bta:508666	C-C motif chemokine 23
ARHGAP25	95.5785	331.664	0.288178	-1.79497	6.26543e-09	down	mRNA	ARHGAP25	chr11:68980580-69072738	+	bta:534994	Uncharacterized protein
NLRP1	34.4083	154.846	0.222209	-2.17001	6.42681e-09	down	mRNA	NLRP1	chr19:26157384-26187065	+		Uncharacterized protein
OOEP	0.955785	40.8041	0.0234237	-5.41589	6.67948e-09	down	mRNA	OOEP	chr9:12799648-12800826	-	bta:507401	Oocyte-expressed protein homolog
MGC148762	0.955785	40.8041	0.0234237	-5.41589	6.67948e-09	down	mRNA	LOC522763	chr21:19396442-19403949	-	bta:522763	MGC148762 protein
TBXAS1	18.1599	104.626	0.17357	-2.52641	7.10707e-09	down	mRNA	TBXAS1	chr4:106354547-106527940	+	bta:509326	Thromboxane-A synthase
NAAA	43.9661	182.049	0.241507	-2.04986	7.80095e-09	down	mRNA	NAAA	chr6:93953004-93976893	-	bta:515375	NAAA protein
LOC782464	133.81	437.337	0.305965	-1.70856	7.87596e-09	down	ncRNA	LOC782464	chr28:7465271-7466479	+		adenosylhomocysteinase-like
CA3	220.786	681.115	0.324154	-1.62525	8.07774e-09	down	mRNA	CA3	chr14:75807541-75817537	-	bta:513212	Carbonic anhydrase 3
SNX10	26.762	130.783	0.20463	-2.28891	8.13295e-09	down	mRNA	SNX10	chr4:71825887-71897841	-	bta:508836	Sorting nexin-10
ABP1	489.362	1435.47	0.340907	-1.55255	8.1734e-09	down	mRNA	ABP1	chr4:117094414-117106947	+	bta:509751	Amine oxidase
SOCS3	65.9492	243.779	0.270529	-1.88614	9.9248e-09	down	mRNA	SOCS3	chr19:55003554-55004253	+	bta:282081	Suppressor of cytokine signaling 3
ST3GAL1	53.524	208.206	0.257073	-1.95975	1.00788e-08	down	mRNA	ST3GAL1	chr14:7380457-7395605	+	bta:282351	Uncharacterized protein
NAPSA	1.91157	44.9892	0.0424896	-4.55675	1.01857e-08	down	mRNA	NAPSA	chr18:56420827-56427273	-	bta:539259	Uncharacterized protein
SCAMP5	21.0273	111.95	0.187828	-2.41252	1.11986e-08	down	mRNA	SCAMP5	chr21:33765061-33786239	-	bta:508510	Secretory carrier-associated membrane protein 5
HFE	123.296	403.856	0.305297	-1.71171	1.12207e-08	down	mRNA	HFE	chr23:30942246-30949467	-	bta:497622	Uncharacterized protein
GPR35	2.86736	49.1742	0.0583101	-4.10011	1.14665e-08	down	mRNA	GPR35	chr3:124884236-124892944	+	bta:505056	Uncharacterized protein
TSPAN33	5.73471	60.6831	0.0945026	-3.4035	1.23898e-08	down	mRNA	TSPAN33	chr4:95804826-95824654	+	bta:539284	Tetraspanin-33
ACRBP	66.905	244.825	0.273277	-1.87156	1.2553e-08	down	mRNA	ACRBP	chr5:10770350-10777537	+	bta:515434	Uncharacterized protein
BLNK	26.762	128.69	0.207957	-2.26564	1.33558e-08	down	mRNA	BLNK	chr26:18085954-18188002	-	bta:510393	Uncharacterized protein
MTSS1	108.96	362.006	0.300988	-1.73222	1.34356e-08	down	mRNA	MTSS1	chr14:14858369-15018257	+	bta:523498	Uncharacterized protein
PIK3AP1	150.058	476.048	0.315216	-1.66559	1.35445e-08	down	mRNA	PIK3AP1	chr26:18500534-18610502	-	bta:100138311	Uncharacterized protein
IPCEF1	14.3368	89.9784	0.159336	-2.64986	1.4392e-08	down	mRNA	IPCEF1	chr9:94925923-95014906	-	bta:516875	interaction protein for cytohesin exchange factors 1
LOC782527	4.77893	56.498	0.0845857	-3.56344	1.51134e-08	down	miscRNA	LOC782527	chr9:59707503-59709331	+		tripartite motif protein 5 alpha-like
PDK4	2384.68	6721.17	0.354802	-1.49492	1.56718e-08	down	mRNA	PDK4	chr4:12882915-12896369	-	bta:507367	Uncharacterized protein
CFB	189.245	581.721	0.32532	-1.62007	1.63468e-08	down	mRNA	CFB	chr23:26198255-26204281	-	bta:514076	Complement factor B
LIPA	334.525	981.392	0.340868	-1.55272	1.70532e-08	down	mRNA	LIPA	chr26:11443558-11485976	-	bta:100125267	Lipase
IKZF1	18.1599	101.487	0.178938	-2.48247	1.71975e-08	down	mRNA	IKZF1	chr4:5476622-5546338	-	bta:541154	Uncharacterized protein
EYA2	25.8062	124.505	0.20727	-2.27041	1.83465e-08	down	mRNA	EYA2	chr13:76319854-76549170	+	bta:615264	Eyes absent homolog 2
DNAH9	2.86736	48.128	0.0595777	-4.06908	1.85243e-08	down	mRNA	DNAH9	chr19:30842376-31106558	+	bta:790891	Uncharacterized protein
NLRP3	42.0546	171.587	0.245092	-2.0286	1.9422e-08	down	mRNA	NLRP3	chr7:39983193-40032247	+	bta:538639	NACHT, LRR and PYD domains-containing protein 3
NCAPH	10.5136	76.377	0.137655	-2.86088	2.00676e-08	down	mRNA	NCAPH	chr11:2732410-2765946	+	bta:504477	Condensin complex subunit 2
KCNT1	12.4252	82.6545	0.150327	-2.73382	2.0471e-08	down	mRNA	KCNT1	chr11:107072981-107113371	+	bta:529468	Uncharacterized protein
UBASH3B	20.0715	106.719	0.188079	-2.41059	2.06848e-08	down	mRNA	UBASH3B	chr15:31826095-31973861	+	bta:523809	Uncharacterized protein
F13A1	3599.49	10077.6	0.357178	-1.48529	2.15235e-08	down	mRNA	F13A1	chr23:48695708-48864273	+	bta:617881	Coagulation factor XIII A chain
CLEC4A	36.3198	153.8	0.236149	-2.08223	2.52594e-08	down	mRNA	CLEC4A	chr5:108423153-108436030	+	bta:616674	C-type lectin domain family 4, member A
PYCARD	106.092	347.358	0.305426	-1.71111	2.65036e-08	down	mRNA	PYCARD	chr25:29151128-29152460	-	bta:282846	Apoptosis-associated speck-like protein-containing a CARD
IRF8	60.2145	220.761	0.272759	-1.8743	2.71963e-08	down	mRNA	IRF8	chr18:10994326-11015998	+	bta:614909	Uncharacterized protein
CD5	9.55785	72.1919	0.132395	-2.91708	2.80466e-08	down	mRNA	CD5	chr29:38968600-38990156	+	bta:280745	T-cell surface glycoprotein CD5
TOP2A	26.762	125.551	0.213156	-2.23002	2.81615e-08	down	mRNA	TOP2A	chr19:41572995-41599276	-	bta:787696	DNA topoisomerase 2
LOC514211	12.4252	81.6083	0.152254	-2.71545	2.87835e-08	down	mRNA	LOC514211	chr13:67664619-67708096	-
C2H1orf38	225.565	671.699	0.335813	-1.57427	2.87972e-08	down	mRNA	THEMIS2	chr2:130925469-130939702	-	bta:507126	Uncharacterized protein
LOC513842	1658.29	4593.08	0.36104	-1.46977	3.25647e-08	down	ncRNA	LOC513842	chr6:224148-225015	-	bta:513842	ferritin, heavy polypeptide 1 pseudogene
SLC6A6	17.2041	96.2559	0.178733	-2.48412	3.28914e-08	down	mRNA	SLC6A6	chr22:59219942-59264608	-	bta:282366	Sodium- and chloride-dependent taurine transporter
CYFIP2	59.2587	216.576	0.273616	-1.86977	3.43224e-08	down	mRNA	CYFIP2	chr7:69665352-69776695	+	bta:518833	Uncharacterized protein
CD3D	23.8946	116.135	0.205749	-2.28104	3.55959e-08	down	mRNA	CD3D	chr15:27338404-27342568	-	bta:281053	T-cell surface glycoprotein CD3 delta chain
RASGRP4	210.273	621.478	0.338343	-1.56344	4.80734e-08	down	mRNA	RASGRP4	chr18:47510252-47523921	-	bta:529375	RAS guanyl-releasing protein 4
TYROBP	229.388	672.745	0.340974	-1.55227	4.81791e-08	down	mRNA	TYROBP	chr18:45871795-45874494	-	bta:282390	Tyrosine kinase binding protein
HK3	2.86736	46.0354	0.0622858	-4.00495	4.86256e-08	down	mRNA	HK3	chr7:37612022-37631198	-	bta:510616	HK3 protein
PSTPIP1	273.355	788.88	0.34651	-1.52903	5.27163e-08	down	mRNA	PSTPIP1	chr21:32273282-32317703	+	bta:513924	Uncharacterized protein
CCR5	64.0376	225.992	0.283362	-1.81928	5.95576e-08	down	mRNA	CCR5	chr22:54133165-54136351	-	bta:497017	C-C chemokine receptor type 5
LOC617141	0	30.3415	9.53674e-07	-20	6.00077e-08	down	mRNA	LOC617141	chr18:61297214-61318131	+		solute carrier family 7 (cationic amino acid transporter, y+ system), member 3-like
LOC788801	1534.99	4188.18	0.366506	-1.44809	6.0067e-08	down	mRNA	LOC788801	chr23:33642889-33656160	-	bta:788801	ferritin-1, chloroplastic-like
RGS10	133.81	413.273	0.323781	-1.62691	6.15633e-08	down	mRNA	RGS10	chr26:40211358-40252238	-	bta:614550	Regulator of G-protein signaling 10
LOC100298453	16.2483	91.0246	0.178505	-2.48596	6.44977e-08	down	mRNA	LOC100298453	chr21:20061102-20062073	-	bta:100298453	myeloid-associated differentiation marker-like
LOC100297676	200.715	590.091	0.340142	-1.55579	6.8485e-08	down	mRNA	LOC100297676	chr5:107570992-107579047	-	bta:100297676	C-type lectin domain family 2 member H-like
LOC618409	15.2926	87.8858	0.174005	-2.5228	6.87269e-08	down	mRNA	LOC618409	chr13:62047951-62059789	-	bta:618409	interferon regulatory factor 4-like
IKBKE	47.7893	179.957	0.26556	-1.91289	7.80584e-08	down	mRNA	IKBKE	chr16:3275087-3300240	+	bta:533216	Uncharacterized protein
SULT1C4	33.4525	140.199	0.238607	-2.06729	7.87775e-08	down	mRNA	SULT1C4	chr11:46565560-46573312	-	bta:509792	sulfotransferase family, cytosolic, 1C, member 4
UHRF1	28.6736	126.597	0.226494	-2.14246	8.05681e-08	down	mRNA	UHRF1	chr7:17815713-17848884	-	bta:530411	E3 ubiquitin-protein ligase UHRF1
TRIB1	59.2587	210.298	0.281784	-1.82734	8.96326e-08	down	mRNA	TRIB1	chr14:14245873-14254030	-	bta:521857	Uncharacterized protein
P2RY11	0	29.2953	9.53674e-07	-20	1.08569e-07	down	mRNA	P2RY11	chr7:13125119-13127461	+		Uncharacterized protein
TNFAIP2	79.3302	262.611	0.302082	-1.72699	1.09355e-07	down	mRNA	TNFAIP2	chr21:67958238-67968307	+	bta:786672	Uncharacterized protein
BCL2L15	17.2041	92.0709	0.186857	-2.41999	1.10686e-07	down	mRNA	BCL2L15	chr3:31770760-31775600	+	bta:509786	Bcl-2-like protein 15
LPHN1	34.4083	141.245	0.243607	-2.03737	1.11107e-07	down	mRNA	LPHN1	chr7:9764949-9812102	+	bta:788252	LPHN1 protein
TMC8	22.9388	108.811	0.210814	-2.24596	1.1263e-07	down	mRNA	TMC8	chr19:55177762-55187590	-	bta:513813	Transmembrane channel-like protein
SLAMF7	21.9831	105.672	0.208031	-2.26513	1.24319e-07	down	mRNA	SLAMF7	chr3:9547948-9563964	-	bta:790164	Uncharacterized protein
CTSC	1140.25	3057.17	0.372976	-1.42285	1.29695e-07	down	mRNA	CTSC	chr29:7507620-7586773	+	bta:352958	Dipeptidyl peptidase 1
DEF6	45.8777	171.587	0.267373	-1.90307	1.36655e-07	down	mRNA	DEF6	chr23:9557923-9584894	+	bta:516457	Uncharacterized protein
TFEC	14.3368	82.6545	0.173454	-2.52737	1.39891e-07	down	mRNA	TFEC	chr4:54227959-54323459	+	bta:539016	Transcription factor EC
CPT1A	888.88	2384.43	0.372786	-1.42358	1.44027e-07	down	mRNA	CPT1A	chr29:47787621-47850133	-	bta:506812	Mitochondrial carnitine palmitoyltransferase 1A
KCNE3	22.9388	107.765	0.21286	-2.23202	1.47403e-07	down	mRNA	KCNE3	chr15:53314562-53314861	-	bta:527762	Uncharacterized protein
COTL1	703.458	1893.73	0.371467	-1.4287	1.49664e-07	down	mRNA	COTL1	chr18:9912643-9956222	-	bta:617165	Coactosin-like protein
MUSTN1	259.018	728.197	0.355697	-1.49128	1.59445e-07	down	mRNA	MUSTN1	chr22:48956035-48957181	+	bta:616088	Musculoskeletal embryonic nuclear protein 1
TROAP	11.4694	73.2382	0.156604	-2.6748	1.68365e-07	down	mRNA	TROAP	chr5:33461376-33468119	-	bta:505791	trophinin associated protein (tastin)
SECTM1	185.422	535.685	0.346141	-1.53057	1.69425e-07	down	mRNA	SECTM1	chr19:51519862-51523179	+	bta:781942	secreted and transmembrane 1
ALOX5AP	57.3471	200.882	0.285477	-1.80856	1.74243e-07	down	mRNA	ALOX5AP	chr12:29811564-29834377	-	bta:613869	Arachidonate 5-lipoxygenase-activating protein
ATP8A2	0	28.249	9.53674e-07	-20	1.97224e-07	down	mRNA	ATP8A2	chr12:33749111-33883248	-	bta:508723	Phospholipid-transporting ATPase IB
NCF2	90.7996	287.722	0.315582	-1.66392	2.0149e-07	down	mRNA	NCF2	chr16:62097054-62129818	-	bta:281346	Neutrophil cytosol factor 2
SPAG5	28.6736	122.412	0.234237	-2.09396	2.12098e-07	down	mRNA	SPAG5	chr19:19815805-19834757	-	bta:504585	Uncharacterized protein
RGS2	12.4252	75.3307	0.164942	-2.59997	2.25061e-07	down	mRNA	RGS2	chr4:60209765-60211094	+	bta:513055	Regulator of G-protein signaling 2
GNA15	78.3744	254.241	0.308268	-1.69774	2.29634e-07	down	mRNA	GNA15	chr7:19302087-19321124	-	bta:532029	Uncharacterized protein
CDK3	52.5682	186.234	0.282269	-1.82486	2.39291e-07	down	mRNA	CDK3	chr19:56938515-56942816	-	bta:618631	CDK3 protein
SUSD3	5.73471	53.3593	0.107474	-3.21795	2.44273e-07	down	mRNA	SUSD3	chr8:88685718-88705454	+	bta:512524	sushi domain containing 3
SIGLEC14	15.2926	83.7008	0.182705	-2.45241	2.458e-07	down	mRNA	SIGLEC14	chr18:57527339-57530482	-	bta:614923	sialic acid binding Ig-like lectin 14
ANKRD44	55.4355	192.512	0.287959	-1.79606	2.94687e-07	down	mRNA	ANKRD44	chr2:88865100-89035183	-		ankyrin repeat domain 44
RRM2	31.5409	128.69	0.245092	-2.0286	3.04272e-07	down	mRNA	RRM2	chr11:90158478-90165766	-	bta:508167	Uncharacterized protein
TNFAIP3	114.694	345.266	0.332191	-1.58991	3.14544e-07	down	mRNA	TNFAIP3	chr9:78465080-78475397	+	bta:508105	Uncharacterized protein
DOCK4	37.2756	143.338	0.260055	-1.94311	3.61382e-07	down	mRNA	DOCK4	chr4:58230772-58480411	+	bta:534227	Uncharacterized protein
E2F8	1.91157	37.6654	0.0507514	-4.30041	3.6629e-07	down	mRNA	E2F8	chr29:26715074-26731452	+	bta:786629	Transcription factor E2F8
ZC3H12D	1.91157	37.6654	0.0507514	-4.30041	3.6629e-07	down	mRNA	ZC3H12D	chr9:90234916-90256136	-	bta:615863	Uncharacterized protein
IL7R	7.64628	58.5906	0.130504	-2.93784	4.02099e-07	down	mRNA	IL7R	chr20:40432068-40466880	-	bta:521554	Uncharacterized protein
CLEC12A	22.9388	103.58	0.221461	-2.17488	4.33281e-07	down	mRNA	CLEC12A	chr5:106783140-106795656	+	bta:508740	C-type lectin domain family 12, member A
LOC407171	136.677	396.533	0.344681	-1.53667	4.83035e-07	down	mRNA	LOC407171	chr18:62895525-62898562	+	bta:407171	FC gamma 2 receptor
CCL16	373.712	994.993	0.375593	-1.41276	5.08238e-07	down	mRNA	CCL16	chr19:13888495-13893543	+	bta:616732	C-C motif chemokine
CD96	0.955785	32.4341	0.0294686	-5.08468	5.20819e-07	down	mRNA	CD96	chr1:56951704-57069857	+	bta:509578	T-cell surface protein tactile
COL2A1	28.6736	118.227	0.242529	-2.04377	5.59559e-07	down	mRNA	COL2A1	chr5:35387718-35418090	+	bta:407142	Collagen alpha-1(II) chain
NCF4	103.225	309.693	0.333313	-1.58505	5.96933e-07	down	mRNA	NCF4	chr5:80415846-80434403	+	bta:507859	Neutrophil cytosolic factor 4, 40kDa
LOC100851689	0	26.1565	9.53674e-07	-20	6.58944e-07	down	mRNA	LOC100851689	chr21:29259889-29262770	+
ABCA1	694.856	1796.43	0.386799	-1.37035	6.80621e-07	down	mRNA	ABCA1	chr8:99287138-99412920	-	bta:535379	Uncharacterized protein
UNC93B1	365.11	964.652	0.378489	-1.40168	6.96258e-07	down	mRNA	UNC93B1	chr29:47285716-47295770	-	bta:508878	Uncharacterized protein
SLAMF1	3.82314	43.9429	0.0870024	-3.5228	7.20206e-07	down	mRNA	SLAMF1	chr3:9668935-9707982	+	bta:281489	Signaling lymphocytic activation molecule family member 1
KLK1	10.5136	65.9144	0.159504	-2.64833	7.55723e-07	down	mRNA	KLK1	chr18:56816753-56821841	-	bta:493738	Tissue kallikrein
ALOX5	276.222	739.706	0.373421	-1.42112	7.64595e-07	down	mRNA	ALOX5	chr28:44361282-44407974	-	bta:404074	Uncharacterized protein
CD300A	31.5409	124.505	0.253331	-1.98091	7.6719e-07	down	mRNA	CD300A	chr19:58254389-58271164	-	bta:516915	CD300a molecule
C1QA	3332.82	8513.42	0.391479	-1.35299	7.84754e-07	down	mRNA	C1QA	chr2:135902693-135905581	-	bta:534961	Complement C1q subcomponent subunit A
FOLR2	889.836	2277.71	0.390672	-1.35597	8.30301e-07	down	mRNA	FOLR2	chr15:51239914-51242634	+	bta:507672	Folate receptor 2 (Fetal)
LOC518134	2.86736	39.7579	0.0721204	-3.79345	9.19448e-07	down	mRNA	LOC518134	chr7:15947248-15984282	-	bta:518134	Uncharacterized protein
PRKCQ	91.7554	276.213	0.332191	-1.58991	9.94441e-07	down	mRNA	PRKCQ	chr13:15861628-15861700	+	bta:505901	Protein kinase C
CPM	38.2314	140.199	0.272694	-1.87464	1.12421e-06	down	mRNA	CPM	chr5:48338161-48425309	+		Uncharacterized protein
CD4	26.762	109.857	0.243607	-2.03737	1.20511e-06	down	mRNA	CD4	chr5:10614830-10631184	-	bta:407098	CD4 protein
FES	289.603	762.724	0.379696	-1.39708	1.22519e-06	down	mRNA	FES	chr21:21599672-21611577	-	bta:507304	Tyrosine-protein kinase
SPOCK1	12.4252	70.0994	0.177251	-2.49613	1.26514e-06	down	mRNA	SPOCK1	chr7:47568192-48149030	-	bta:511211	Uncharacterized protein
CARD9	22.9388	99.3947	0.230785	-2.11538	1.27665e-06	down	mRNA	CARD9	chr11:107547470-107554534	-	bta:768054	Caspase recruitment domain protein 9
ADA	40.143	144.384	0.278029	-1.84669	1.30031e-06	down	mRNA	ADA	chr13:73741670-73765090	-	bta:280712	Adenosine deaminase
CD1A	4.77893	46.0354	0.10381	-3.26799	1.3038e-06	down	mRNA	CD1A	chr3:12157014-12162951	-	bta:781011	LOC781011 protein
CCL2	5.73471	49.1742	0.11662	-3.10011	1.37464e-06	down	mRNA	CCL2	chr19:15557681-15559548	-	bta:281043	C-C motif chemokine 2
SNX20	6.6905	52.313	0.127894	-2.96698	1.3819e-06	down	mRNA	SNX20	chr18:18007736-18016436	-	bta:505256	Sorting nexin-20
CLEC2D	11.4694	66.9606	0.171286	-2.54552	1.41476e-06	down	mRNA	CLEC2D	chr5:106932568-106945399	+	bta:617565	C-type lectin domain family 2, member D
ASPM	20.0715	91.0246	0.220506	-2.18111	1.49839e-06	down	mRNA	ASPM	chr16:74173085-74233968	-	bta:534849	ASPM protein
C3H1orf162	2.86736	38.7116	0.0740696	-3.75497	1.50995e-06	down	mRNA	C3H1orf162	chr3:34217482-34222578	-	bta:100296588	chromosome 3 open reading frame, human C1orf162
CCDC88B	2.86736	38.7116	0.0740696	-3.75497	1.50995e-06	down	mRNA	CCDC88B	chr29:44220646-44235631	+	bta:510943	Uncharacterized protein
FAM26F	0.955785	30.3415	0.0315009	-4.98846	1.59326e-06	down	mRNA	FAM26F	chr9:36422704-36424988	-	bta:616136	family with sequence similarity 26, member F
MERTK	119.473	340.035	0.351356	-1.50899	1.62186e-06	down	mRNA	MERTK	chr11:383775-522163	-	bta:504429	Receptor protein-tyrosine kinase
ARHGDIB	848.737	2133.32	0.397847	-1.32971	1.64614e-06	down	mRNA	ARHGDIB	chr5:101336827-101355720	+	bta:327676	Rho GDP-dissociation inhibitor 2
PRKCD	175.864	477.095	0.368616	-1.43981	1.74103e-06	down	mRNA	PRKCD	chr22:48650934-48681498	-	bta:505708	Protein kinase C delta type
LOC100848920	1.91157	34.5266	0.0553652	-4.17488	1.7588e-06	down	mRNA	LOC100848920	chr16:11061195-11064529	-		Regulator of G-protein-signaling 2
CCL24	115.65	329.572	0.35091	-1.51083	1.79987e-06	down	mRNA	CCL24	chr25:36138064-36141378	-	bta:617258	Uncharacterized protein
TXLNB	8.60207	57.5443	0.149486	-2.74192	1.88058e-06	down	mRNA	TXLNB	chr9:79687803-79747474	-	bta:518778	TXLNB protein
SPP1	110.871	315.971	0.350891	-1.51091	2.17447e-06	down	mRNA	SPP1	chr6:37421372-37428334	-	bta:281499	Osteopontin-K
STK10	364.154	931.171	0.391071	-1.3545	2.18899e-06	down	mRNA	STK10	chr20:3870212-3992026	-	bta:526376	Serine/threonine-protein kinase 10
CD22	13.381	71.1457	0.188079	-2.41059	2.2106e-06	down	mRNA	CD22	chr18:45318027-45329354	+	bta:514582	Uncharacterized protein
ADAMTS8	0	24.064	9.53674e-07	-20	2.23912e-06	down	mRNA	ADAMTS8	chr29:38074154-38091779	-	bta:512544	Uncharacterized protein
LOC100336430	0	24.064	9.53674e-07	-20	2.23912e-06	down	mRNA	LOC100336430	chr17:73827967-73829539	+
TRPM6	15.2926	76.377	0.200225	-2.32031	2.31397e-06	down	mRNA	TRPM6	chr8:52961153-53068429	-	bta:527597	Uncharacterized protein
ABCA9	401.43	1018.01	0.394328	-1.34253	2.49879e-06	down	mRNA	ABCA9	chr19:62966241-63018184	+	bta:504278	ABCA9 protein
ADRBK2	75.507	228.085	0.331048	-1.59489	2.63828e-06	down	mRNA	ADRBK2	chr17:68630266-68745697	+	bta:282136	Beta-adrenergic receptor kinase 2
BIN2	48.745	162.17	0.300579	-1.73418	2.67146e-06	down	mRNA	BIN2	chr5:31502167-31513891	-	bta:515025	BIN2 protein
CNTRL	107.048	304.462	0.351597	-1.508	2.71951e-06	down	mRNA	CNTRL	chr8:115798377-115878756	+	bta:520186	Uncharacterized protein
IL12RB1	0.955785	29.2953	0.0326259	-4.93784	2.79872e-06	down	mRNA	IL12RB1	chr7:5078846-5095738	+	bta:524299	Uncharacterized protein
TMEM140	183.511	488.603	0.375582	-1.4128	2.80596e-06	down	mRNA	TMEM140	chr4:101858880-101872979	+	bta:515475	transmembrane protein 140
CLK4	95.5785	276.213	0.346032	-1.53102	2.85994e-06	down	mRNA	CLK4	chr7:39034810-39056508	-	bta:529633	Uncharacterized protein
HJURP	13.381	70.0994	0.190886	-2.38922	3.09846e-06	down	mRNA	HJURP	chr3:119840825-119868531	-	bta:617456	Uncharacterized protein
TTYH2	67.8608	208.206	0.325931	-1.61736	3.11228e-06	down	mRNA	TTYH2	chr19:58464684-58500375	-	bta:533184	Protein tweety homolog
AOX1	6359.8	15719	0.404593	-1.30546	3.21061e-06	down	mRNA	AOX1	chr2:92540674-92612631	+	bta:338074	Aldehyde oxidase 1
FBXO42	32.4967	120.32	0.270086	-1.88851	3.313e-06	down	mRNA	FBXO42	chr2:141648205-141660747	+	bta:527807	F-box protein 42
CDC20	45.8777	153.8	0.298294	-1.74519	3.33301e-06	down	mRNA	CDC20	chr3:108609942-108613830	-		cell division cycle 20 homolog (S. cerevisiae)
SPOCK2	116.606	325.387	0.35836	-1.48052	3.35517e-06	down	mRNA	SPOCK2	chr28:27417561-27442812	-	bta:523846	Uncharacterized protein
FNBP1	374.668	944.773	0.396569	-1.33436	3.36672e-06	down	mRNA	FNBP1	chr11:103791303-103925381	-	bta:538717	Uncharacterized protein
PRPSAP1	143.368	389.209	0.368357	-1.44082	3.47802e-06	down	mRNA	PRPSAP1	chr19:56680364-56706260	+	bta:515538	phosphoribosyl pyrophosphate synthetase-associated protein 1
RHOF	64.0376	197.743	0.323842	-1.62664	3.66953e-06	down	mRNA	RHOF	chr17:56031150-56101391	+	bta:617894	Rho-related GTP-binding protein RhoF
LOC100849324	22.9388	95.2097	0.24093	-2.05332	3.7661e-06	down	mRNA	LOC100849324	chr2:54496853-55095056	-
VNN1	103.225	291.907	0.353623	-1.49972	3.83862e-06	down	mRNA	VNN1	chr9:73344759-73363351	-	bta:526704	Pantetheinase
C7H19orf38	2.86736	36.6191	0.0783022	-3.6748	4.09189e-06	down	mRNA	C7H19orf38	chr7:13762802-13772786	+	bta:100294941	chromosome 7 open reading frame, human C19orf38
CXCL11	0	23.0177	9.53674e-07	-20	4.15443e-06	down	mRNA	CXCL11	chr6:94094881-94096150	+	bta:516104	C-X-C motif chemokine 11
SLC45A3	36.3198	128.69	0.282227	-1.82507	4.31628e-06	down	mRNA	SLC45A3	chr16:2424085-2431007	-	bta:524303	Uncharacterized protein
LOC788835	40.143	138.106	0.290667	-1.78256	4.39682e-06	down	mRNA	LOC788835	chr7:15816120-15924650	-
PRKX	47.7893	156.939	0.304508	-1.71545	4.40594e-06	down	mRNA	PRKX	chrx:87967879-88000361	-	bta:505773	Uncharacterized protein
LOC618268	7.64628	52.313	0.146164	-2.77434	4.50998e-06	down	mRNA	LOC618268	chr18:57373654-57381124	-	bta:618268	sialic acid binding Ig-like lectin 5-like
MYBPC1	703.458	1722.14	0.408478	-1.29167	4.67227e-06	down	mRNA	MYBPC1	chr5:70019135-70121604	+	bta:510763	Uncharacterized protein
DHRS9	3.82314	39.7579	0.0961606	-3.37841	4.78392e-06	down	mRNA	DHRS9	chr2:27894342-27918230	-	bta:282851	Dehydrogenase/reductase SDR family member 9
TCF19	38.2314	132.875	0.287725	-1.79724	4.84439e-06	down	mRNA	TCF19	chr23:26890393-26894134	-	bta:514216	Uncharacterized protein
LOC787578	697.723	1705.4	0.409125	-1.28939	4.96207e-06	down	mRNA	LOC787578	chr13:32129389-32162026	+
CCR7	1.91157	32.4341	0.0589371	-4.08468	5.05889e-06	down	mRNA	CCR7	chr19:41720643-41731802	-	bta:510668	C-C chemokine receptor type 7
ARRB2	174.909	459.308	0.380809	-1.39286	5.07918e-06	down	mRNA	ARRB2	chr19:26824096-26832469	-	bta:281638	Beta-arrestin-2
GLIPR1	40.143	137.06	0.292886	-1.77159	5.38596e-06	down	mRNA	GLIPR1	chr5:5257449-5303824	+	bta:767905	Uncharacterized protein
TUBA4A	129.987	351.543	0.36976	-1.43534	5.67543e-06	down	mRNA	TUBA4A	chr2:113127584-113131381	-	bta:777775	Tubulin alpha-4A chain
ZNF277	59.2587	183.096	0.323649	-1.6275	5.81774e-06	down	mRNA	ZNF277	chr4:57897881-58032177	-	bta:508663	ZNF277 protein
HIF3A	148.147	393.394	0.376586	-1.40895	6.18364e-06	down	mRNA	HIF3A	chr18:53272087-53303640	+	bta:507699	Uncharacterized protein
KCNAB2	35.3641	124.505	0.284037	-1.81585	6.27202e-06	down	mRNA	KCNAB2	chr16:44425397-44481372	-	bta:541597	Voltage-gated potassium channel subunit beta-2
DES	3556.48	8586.66	0.414186	-1.27165	6.30639e-06	down	mRNA	DES	chr2:113279854-113286929	+	bta:280765	Similar to desmin
FBP2	40.143	136.014	0.295139	-1.76053	6.59718e-06	down	mRNA	FBP2	chr8:85423218-85465965	-	bta:514066	Fructose-1,6-bisphosphatase isozyme 2
SEMA4B	53.524	168.448	0.317748	-1.65405	6.64259e-06	down	mRNA	SEMA4B	chr21:21405276-21449505	+		Uncharacterized protein
CASQ2	7.64628	51.2667	0.149147	-2.74519	6.76029e-06	down	mRNA	CASQ2	chr3:29839212-29909692	+	bta:528555	Calsequestrin
SLC7A7	162.483	425.828	0.381571	-1.38998	6.83226e-06	down	mRNA	SLC7A7	chr10:22177530-22215772	+	bta:504220	SLC7A7 protein
ADORA3	49.7008	159.032	0.312522	-1.67797	6.86204e-06	down	mRNA	ADORA3	chr3:34127661-34212811	+	bta:780806	Adenosine receptor A3
DUSP27	26.762	102.533	0.261007	-1.93784	7.00224e-06	down	mRNA	DUSP27	chr3:2185328-2252626	-	bta:100124500	DUSP27 protein
TSPAN32	43.0103	142.291	0.302269	-1.72609	7.55557e-06	down	mRNA	TSPAN32	chr29:50926602-50943067	-	bta:530507	Uncharacterized protein
LOC518080	0	21.9715	9.53674e-07	-20	7.74215e-06	down	mRNA	LOC518080	chr1:22547419-22645817	-	bta:518080	canalicular multispecific organic anion transporter 1-like
MAB21L2	5.73471	44.9892	0.127469	-2.97179	7.8433e-06	down	mRNA	MAB21L2	chr17:7839455-7842028	-	bta:539225	Uncharacterized protein
TMEM86A	116.606	315.971	0.36904	-1.43815	8.2336e-06	down	mRNA	TMEM86A	chr29:27130141-27134519	-	bta:532018	Putative uncharacterized protein TMEM86A
CXCR3	0.955785	27.2028	0.0351356	-4.83092	8.70945e-06	down	mRNA	CXCR3	chrx:48786234-48787333	-	bta:497018	C-X-C chemokine receptor type 3
GIMAP1	0.955785	27.2028	0.0351356	-4.83092	8.70945e-06	down	mRNA	LOC512867	chr4:116967145-116971721	+	bta:512867	Uncharacterized protein
ITGA4	16.2483	74.2845	0.218731	-2.19277	9.5918e-06	down	mRNA	ITGA4	chr2:15593689-15685582	-	bta:282882	Uncharacterized protein
LY6E	31.5409	112.996	0.279133	-1.84098	9.77624e-06	down	mRNA	LY6E	chr14:1392677-1396381	+	bta:510977	Uncharacterized protein
MCAM	11176	26941.2	0.414829	-1.26941	9.89065e-06	down	mRNA	MCAM	chr15:28280728-28288483	-	bta:281301	Uncharacterized protein
GMFG	210.273	531.5	0.395621	-1.33781	1.01153e-05	down	mRNA	GMFG	chr18:48414807-48419718	-	bta:514407	Glia maturation factor gamma
CCNB2	28.6736	105.672	0.271344	-1.8818	1.0319e-05	down	mRNA	CCNB2	chr10:51455309-51479926	-	bta:281668	G2/mitotic-specific cyclin-B2
SNCG	105.136	286.675	0.366744	-1.44716	1.055e-05	down	mRNA	SNCG	chr28:41376412-41381050	+	bta:281494	Gamma-synuclein
RAP1GAP	25.8062	98.3484	0.262396	-1.93018	1.07862e-05	down	mRNA	RAP1GAP	chr2:136807592-136877418	+	bta:532839	Uncharacterized protein
LOC504773	1794.96	4256.19	0.421731	-1.24561	1.08063e-05	down	mRNA	LOC504773	chr19:13842294-13848575	+	bta:504773	Regakine-1
AKNA	131.898	348.405	0.378578	-1.40134	1.10202e-05	down	mRNA	AKNA	chr8:108783775-108824862	-	bta:539274	Uncharacterized protein
RCSD1	221.742	556.61	0.39838	-1.32778	1.10376e-05	down	mRNA	RCSD1	chr3:1562938-1634396	-	bta:512205	CapZ-interacting protein
LOC787234	2.86736	34.5266	0.0830478	-3.58991	1.11551e-05	down	mRNA	LOC787234	chr2:123660402-123661319	+	bta:787234	Uncharacterized protein
IGSF6	20.0715	83.7008	0.2398	-2.06009	1.11809e-05	down	mRNA	IGSF6	chr25:21359030-21369854	-	bta:100140740	immunoglobulin superfamily, member 6
RHOH	3.82314	37.6654	0.101503	-3.30041	1.2416e-05	down	mRNA	RHOH	chr6:61496260-61544361	+	bta:768307	Rho-related GTP-binding protein RhoH
IRF1	294.382	721.919	0.407777	-1.29415	1.27081e-05	down	mRNA	IRF1	chr7:20631695-20639714	+	bta:337917	interferon regulatory factor 1
CD209	963.432	2278.75	0.422789	-1.24199	1.29209e-05	down	mRNA	CD209	chr7:15042029-15044932	-	bta:513266	CD209 molecule
BASP1	24.8504	95.2097	0.261007	-1.93784	1.29812e-05	down	mRNA	BASP1	chr20:59214425-59269530	-	bta:286842	Brain acid soluble protein 1
IQCK	8.60207	52.313	0.164435	-2.60441	1.32901e-05	down	mRNA	IQCK	chr25:18485631-18647039	+	bta:506290	IQ motif containing K
OAS2	8.60207	52.313	0.164435	-2.60441	1.32901e-05	down	mRNA	OAS2	chr17:64353851-64381651	-	bta:529660	2'-5'-oligoadenylate synthase 2
FOS	2895.07	6826.85	0.424072	-1.23762	1.38266e-05	down	mRNA	FOS	chr10:88614144-88617575	+	bta:280795	Proto-oncogene c-Fos
LOC510406	14.3368	68.0069	0.210814	-2.24596	1.39002e-05	down	mRNA	LOC510406	chr3:91457516-91490470	-
LOC100299426	0	20.9252	9.53674e-07	-20	1.44929e-05	down	ncRNA	LOC100299426	chr11:48997579-48998373	+	bta:100299426	Ig kappa chain V-II region RPMI 6410-like
LOC511353	0	20.9252	9.53674e-07	-20	1.44929e-05	down	mRNA	LOC511353	chr17:73834407-73837202	+		immunoglobulin lambda light chain variable region-like
MMP25	0.955785	26.1565	0.036541	-4.77434	1.54282e-05	down	mRNA	MMP25	chr25:3017741-3052712	+	bta:531092	Uncharacterized protein
ALPK1	76.4628	216.576	0.353053	-1.50204	1.58038e-05	down	mRNA	ALPK1	chr6:14191198-14255478	-	bta:524375	Uncharacterized protein
ESPL1	27.7178	101.487	0.273116	-1.87241	1.58181e-05	down	mRNA	ESPL1	chr5:29625417-29647186	-	bta:506740	Uncharacterized protein
INPP5D	223.654	554.518	0.40333	-1.30997	1.59284e-05	down	mRNA	INPP5D	chr3:119064400-119259830	+	bta:507329	INPP5D protein
CDC25B	112.783	298.184	0.378232	-1.40266	1.94756e-05	down	mRNA	CDC25B	chr13:51781860-51791457	-	bta:505847	Uncharacterized protein
BCL2A1	4.77893	39.7579	0.120201	-3.05648	1.99437e-05	down	mRNA	BCL2A1	chr21:25842917-25852667	-	bta:282151	Bcl-2-related protein A1
FCHO1	4.77893	39.7579	0.120201	-3.05648	1.99437e-05	down	mRNA	FCHO1	chr7:5340628-5370437	-	bta:505672	Uncharacterized protein
MAFB	909.908	2122.86	0.428623	-1.22222	2.08752e-05	down	mRNA	MAFB	chr13:70027783-70031165	-	bta:532376	Uncharacterized protein
PPP1R3B	100.357	268.889	0.37323	-1.42186	2.13994e-05	down	mRNA	PPP1R3B	chr27:26997731-27005869	-	bta:514428	Protein phosphatase 1 regulatory subunit 3B
ANGPTL7	1988.99	4611.91	0.431272	-1.21333	2.33547e-05	down	mRNA	ANGPTL7	chr16:39171478-39177562	-	bta:512698	Angiopoietin-related protein 7
LOC100850943	13.381	63.8219	0.209662	-2.25387	2.35346e-05	down	miscRNA	LOC100850943	chr26:37754165-37756450	-
APOBEC3B	43.0103	136.014	0.31622	-1.661	2.42808e-05	down	mRNA	APOBEC3B	chr5:117050459-117065347	+	bta:504505	APOBEC3F
LOC100336108	59.2587	173.679	0.341196	-1.55133	2.45561e-05	down	mRNA	LOC100336108	chr11:106791076-106810330	-	bta:100336108	ral guanine nucleotide dissociation stimulator-like
BOLA-A	2347.41	5437.41	0.431714	-1.21185	2.46292e-05	down	mRNA	BOLA-A	chr23:26781830-26785461	+		major histocompatibility complex, class I, A
OGT	181.599	450.938	0.402714	-1.31217	2.5715e-05	down	mRNA	OGT	chrx:48728454-48754810	+	bta:532053	Uncharacterized protein
BMPR1B	39.1872	126.597	0.309542	-1.69179	2.64222e-05	down	mRNA	BMPR1B	chr6:31155983-31207912	-	bta:407128	Serine/threonine-protein kinase receptor
LOC100335165	0	19.8789	9.53674e-07	-20	2.72534e-05	down	mRNA	LOC100335165	chr27:7649436-7651359	+	bta:100335165	uncharacterized LOC100335165
TREML2	0	19.8789	9.53674e-07	-20	2.72534e-05	down	mRNA	TREML2	chr23:15617578-15628777	-	bta:515548	Uncharacterized protein
KBTBD5	29.6293	103.58	0.286053	-1.80564	2.84908e-05	down	mRNA	KBTBD5	chr22:15220294-15227110	+	bta:514526	KBTBD5 protein
HCLS1	396.651	933.264	0.425015	-1.23442	3.00754e-05	down	mRNA	HCLS1	chr1:67026935-67060587	-	bta:508445	Hematopoietic cell-specific Lyn substrate 1
SHANK1	3.82314	35.5728	0.107474	-3.21795	3.23451e-05	down	mRNA	SHANK1	chr18:56752470-56790868	+	bta:518970	Uncharacterized protein
RYR2	3.82314	35.5728	0.107474	-3.21795	3.23451e-05	down	mRNA	LOC537376	chr28:8781145-9081073	+	bta:537376	Uncharacterized protein
NPTX1	47.7893	145.43	0.328606	-1.60557	3.29284e-05	down	mRNA	NPTX1	chr19:53150308-53156702	+	bta:513538	Uncharacterized protein
TNFSF10	58.3029	169.494	0.343982	-1.5396	3.33156e-05	down	mRNA	TNFSF10	chr1:96514041-96530305	+	bta:507215	Uncharacterized protein
FABP5	176.82	434.198	0.407234	-1.29607	3.8552e-05	down	mRNA	FABP5	chr14:41654258-41661034	+	bta:281760	Fatty acid-binding protein, epidermal
LMNB1	50.6566	150.661	0.336228	-1.57249	4.14857e-05	down	mRNA	LMNB1	chr7:26080474-26130490	-	bta:540643	LMNB1 protein
SLC37A1	15.2926	66.9606	0.228381	-2.13048	4.1648e-05	down	mRNA	SLC37A1	chr1:146013910-146084280	+	bta:511558	Uncharacterized protein
PARP14	82.1975	221.807	0.370581	-1.43214	4.22818e-05	down	mRNA	PARP14	chr1:67962135-68008356	+	bta:540789	PARP14 protein
EZH2	27.7178	97.3022	0.284863	-1.81166	4.2344e-05	down	mRNA	EZH2	chr4:115664069-115697157	-	bta:509106	Uncharacterized protein
IKZF3	1.91157	28.249	0.0676686	-3.88537	4.28282e-05	down	mRNA	IKZF3	chr19:41075880-41160494	-	bta:540676	Zinc finger protein Aiolos
DUSP26	43.0103	132.875	0.32369	-1.62731	4.34439e-05	down	mRNA	DUSP26	chr27:31238579-31245171	-	bta:533896	Dual specificity protein phosphatase 26
TMC6	44.9219	137.06	0.327753	-1.60932	4.5103e-05	down	mRNA	TMC6	chr19:55192285-55211994	+	bta:505575	Transmembrane channel-like protein
GRIP2	5.73471	40.8041	0.140542	-2.83092	4.51724e-05	down	mRNA	GRIP2	chr22:59021939-59119515	+	bta:509537	Uncharacterized protein
MAP3K1	129.031	325.387	0.396546	-1.33444	4.63398e-05	down	mRNA	MAP3K1	chr20:23923648-24000916	-	bta:523962	Uncharacterized protein
SLC46A1	59.2587	169.494	0.349621	-1.51614	4.64472e-05	down	mRNA	SLC46A1	chr19:19661175-19668648	-	bta:511097	Proton-coupled folate transporter
LOC100141258	79.3302	214.483	0.369866	-1.43492	4.72492e-05	down	mRNA	LOC100141258	chr25:3085772-3091432	+	bta:100141258	Uncharacterized protein
SKAP1	24.8504	89.9784	0.276182	-1.85631	4.75621e-05	down	mRNA	SKAP1	chr19:38956505-39263055	+	bta:506769	Uncharacterized protein
SLC22A23	0.955785	24.064	0.0397185	-4.65405	4.88049e-05	down	mRNA	SLC22A23	chr23:50323840-50413607	+	bta:614701	Solute carrier family 22, member 23
MYOM1	270.487	638.219	0.423816	-1.23849	4.93153e-05	down	mRNA	MYOM1	chr24:38261767-38380953	-	bta:538404	Myomesin-1
MXD3	2.86736	31.3878	0.0913525	-3.45241	5.06961e-05	down	mRNA	MXD3	chr7:38068801-38073133	-	bta:533359	Uncharacterized protein
GPR65	2.86736	31.3878	0.0913525	-3.45241	5.06961e-05	down	mRNA	GPR65	chr10:102262935-102272160	+	bta:788507	GPR65 protein
NINJ2	2.86736	31.3878	0.0913525	-3.45241	5.06961e-05	down	mRNA	NINJ2	chr5:113801745-113801817	-	bta:509556	Uncharacterized protein
CD226	0	18.8327	9.53674e-07	-20	5.14857e-05	down	mRNA	CD226	chr24:7104373-7189568	+	bta:615496	Uncharacterized protein
CSF2RB	156.749	385.024	0.407115	-1.29649	5.35037e-05	down	mRNA	CSF2RB	chr5:80499256-80520454	+	bta:528530	Uncharacterized protein
LOC788334	22.9388	84.7471	0.270674	-1.88537	5.60223e-05	down	mRNA	LOC788334	chr5:79603229-79608867	-	bta:788334	apolipoprotein L3-like
KIAA1598	36.3198	116.135	0.312738	-1.67697	5.62215e-05	down	mRNA	KIAA1598	chr26:37770910-37874414	-		LOC532603 protein
IL18BP	15.2926	65.9144	0.232006	-2.10776	5.73818e-05	down	mRNA	IL18BP	chr15:51054360-51056323	+	bta:617470	Uncharacterized protein
CPA3	103.225	265.75	0.388428	-1.36428	5.8394e-05	down	mRNA	CPA3	chr1:121215736-121247868	-	bta:528454	Uncharacterized protein
BIRC5	19.1157	75.3307	0.253757	-1.97848	5.84272e-05	down	mRNA	BIRC5	chr19:55104013-55111736	-	bta:414925	Baculoviral IAP repeat-containing protein 5
GABRE	52.5682	152.754	0.344136	-1.53895	6.01832e-05	down	mRNA	GABRE	chrx:22033592-22050854	-	bta:524115	Uncharacterized protein
C10H15orf48	10.5136	53.3593	0.197035	-2.34348	6.19534e-05	down	mRNA	C10H15orf48	chr10:66357718-66361379	-		MGC165862 protein
KIF22	35.3641	112.996	0.312967	-1.67592	6.81397e-05	down	mRNA	KIF22	chr25:28301249-28316059	-	bta:506294	Kinesin-like protein KIF22
TNFAIP8	51.6124	149.615	0.344968	-1.53547	7.0832e-05	down	mRNA	TNFAIP8	chr7:33577828-33623869	-	bta:529336	Tumor necrosis factor alpha-induced protein 8
NBEAL2	259.018	604.738	0.428314	-1.22326	7.32308e-05	down	mRNA	NBEAL2	chr22:53597046-53627544	-	bta:788207	neurobeachin-like 2
CLEC7A	1.91157	27.2028	0.0702712	-3.83092	7.3366e-05	down	mRNA	CLEC7A	chr5:106631726-106645511	+	bta:532865	C-type lectin domain family 7 member A
NRP2	333.569	767.955	0.43436	-1.20304	7.41826e-05	down	mRNA	NRP2	chr2:98172619-98289489	+	bta:541004	Uncharacterized protein
SGSM1	31.5409	103.58	0.304508	-1.71545	7.76899e-05	down	mRNA	SGSM1	chr17:68282294-68333479	+	bta:515653	Uncharacterized protein
RAB3IP	4.77893	36.6191	0.130504	-2.93784	7.87082e-05	down	mRNA	RAB3IP	chr5:47048467-47105087	-	bta:533284	RAB3A interacting protein (rabin3)
JARID2	77.4186	206.113	0.375612	-1.41268	7.94384e-05	down	mRNA	JARID2	chr23:41046092-41274524	-	bta:528253	Uncharacterized protein
RBM47	146.235	356.775	0.409881	-1.28672	7.95259e-05	down	mRNA	RBM47	chr6:61683291-61969329	-	bta:540831	Putative uncharacterized protein DKFZp686F02235
FCGR2C	24.8504	87.8858	0.282758	-1.82236	7.98104e-05	down	mRNA	FCGR2C	chr3:8735593-8742264	-	bta:782652	Fc fragment of IgG, low affinity IIc, receptor for (CD32)
LOC781730	2.86736	30.3415	0.0945026	-3.4035	8.41505e-05	down	miscRNA	LOC781730	chr5:67365389-67366357	-
FRMD4B	240.858	561.842	0.428694	-1.22198	8.61545e-05	down	mRNA	FRMD4B	chr22:33033448-33060176	+	bta:526127	Uncharacterized protein
INCENP	114.694	286.675	0.400084	-1.32162	8.90415e-05	down	mRNA	INCENP	chr29:42095057-42127619	+	bta:507693	inner centromere protein antigens 135/155kDa
CORO6	101.313	257.38	0.393633	-1.34508	9.00915e-05	down	mRNA	CORO6	chr19:20665291-20673535	-	bta:614661	Coronin
VAV3	81.2417	213.437	0.380636	-1.39352	9.08147e-05	down	mRNA	VAV3	chr3:37760361-38318705	+	bta:521961	Uncharacterized protein
LOC781225	0	17.7864	9.53674e-07	-20	9.77185e-05	down	mRNA	LOC781225	chr3:57543272-57567536	+
C15H11orf52	0	17.7864	9.53674e-07	-20	9.77185e-05	down	mRNA	C15H11orf52	chr15:20394072-20401100	+	bta:614490	Uncharacterized protein
LOC100851705	0	17.7864	9.53674e-07	-20	9.77185e-05	down	mRNA	LOC100851705	chr5:55205014-55231102	-		ubiquitin carboxyl-terminal hydrolase 15-like
RBL1	14.3368	61.7293	0.232252	-2.10624	9.9944e-05	down	mRNA	RBL1	chr13:66589960-66649632	-	bta:524870	Uncharacterized protein
RARRES1	364.154	826.545	0.440574	-1.18254	0.000101324	down	mRNA	RARRES1	chr1:110027059-110068944	+	bta:510102	Uncharacterized protein
FLI1	332.613	757.492	0.439098	-1.18739	0.000103161	down	mRNA	FLI1	chr29:33612098-33673499	+	bta:529124	Friend leukemia integration 1 transcription factor
COL11A1	291.515	667.514	0.436717	-1.19523	0.000106575	down	mRNA	COL11A1	chr3:42933912-43159356	+	bta:287013	Collagen alpha-1(XI) chain
LOC782922	5.73471	38.7116	0.148139	-2.75497	0.00010858	down	mRNA	LOC782922	chr13:43690095-43710472	-	bta:782922	Prostaglandin F synthase 1
LOC783920	27.7178	93.1171	0.297666	-1.74824	0.000112878	down	miscRNA	LOC783920	chr15:45006514-45082530	+		interferon-induced very large GTPase 1-like
RGS19	131.898	321.202	0.41064	-1.28405	0.000114518	down	mRNA	RGS19	chr13:54301857-54307518	+	bta:539036	Regulator of G-protein signaling 19
LRRN1	17.2041	68.0069	0.252976	-1.98293	0.000125328	down	mRNA	LRRN1	chr22:23029081-23032475	-	bta:539619	Leucine-rich repeat neuronal protein 1
LOC100849798	1.91157	26.1565	0.073082	-3.77434	0.00012586	down	ncRNA	LOC100849798	chr9:90698709-90705354	-		NKG2D ligand 3-like
ADCY4	94.6227	239.594	0.39493	-1.34033	0.000127713	down	mRNA	ADCY4	chr10:21006578-21021118	+	bta:788151	ADCY4 protein
SH3BP1	119.473	292.953	0.407824	-1.29398	0.000130389	down	mRNA	SH3BP1	chr5:115916581-115929007	+	bta:100297734	Uncharacterized protein
LOC517126	18.1599	70.0994	0.259059	-1.94864	0.000132913	down	mRNA	LOC517126	chr3:13810865-13875260	+
SMAP2	235.123	540.916	0.434676	-1.20199	0.00013497	down	mRNA	SMAP2	chr3:111824734-111872066	-	bta:514465	Stromal membrane-associated protein 2
PGS1	199.759	464.539	0.430015	-1.21754	0.0001385	down	mRNA	PGS1	chr19:54950873-54988119	-	bta:535126	CDP-diacylglycerol--glycerol-3-phosphate 3-phosphatidyltransferase, mitochondrial
MATK	14.3368	60.6831	0.236257	-2.08157	0.000138689	down	mRNA	MATK	chr7:18818657-18826334	+	bta:504668	Non-specific protein-tyrosine kinase
CCDC39	2.86736	29.2953	0.0978777	-3.35288	0.000139795	down	mRNA	CCDC39	chr1:87972850-88025054	+	bta:534432	Coiled-coil domain-containing protein 39
AMT	120.429	293.999	0.409624	-1.28763	0.000143021	down	mRNA	AMT	chr22:51444137-51448463	+	bta:280719	Aminomethyltransferase, mitochondrial
HCAR2	20.0715	74.2845	0.270198	-1.88791	0.000146666	down	mRNA	HCAR3	chr17:55319230-55320578	+	bta:527744	Uncharacterized protein
NFATC2	31.5409	100.441	0.314024	-1.67105	0.000154307	down	mRNA	NFATC2	chr13:80131373-80228645	-	bta:530401	Cytoplasmic nuclear factor of activated T-cells calcineurin-dependent 2
PRAM1	0.955785	21.9715	0.0435012	-4.5228	0.000155963	down	mRNA	PRAM1	chr7:15563753-15572243	-	bta:504848	Uncharacterized protein
LOC783022	0.955785	21.9715	0.0435012	-4.5228	0.000155963	down	miscRNA	LOC783022	chr15:5498699-5499400	-		proline-rich nuclear receptor coactivator 2-like
LOC100851039	1879.07	4100.29	0.458278	-1.12571	0.000169079	down	miscRNA	LOC100851039	chr29:45280319-45283660	+
AQP3	7.64628	42.8967	0.178249	-2.48804	0.000173404	down	mRNA	AQP3	chr8:79407538-79413493	-	bta:780866	Aquaporin-3
PIGO	313.498	702.041	0.446552	-1.1631	0.000183663	down	mRNA	PIGO	chr8:61795254-61801885	-	bta:783989	Uncharacterized protein
NLRP12	0	16.7402	9.53674e-07	-20	0.000186344	down	mRNA	NLRP12	chr18:61080149-61099341	-	bta:522018	Uncharacterized protein
S1PR4	0	16.7402	9.53674e-07	-20	0.000186344	down	mRNA	S1PR4	chr7:19288420-19289842	-	bta:539534	Uncharacterized protein
NRAP	466.423	1027.43	0.453972	-1.13932	0.000191261	down	mRNA	NRAP	chr26:34597281-34672651	-	bta:532640	NRAP protein
ST3GAL5	59.2587	160.078	0.370187	-1.43367	0.000193077	down	mRNA	ST3GAL5	chr11:50741468-50798157	+	bta:404164	Lactosylceramide alpha-2,3-sialyltransferase
SP100	32.4967	101.487	0.320205	-1.64293	0.000195617	down	mRNA	SP100	chr2:123832069-123855617	+	bta:100140338	SP100 nuclear antigen
NCAPD2	55.4355	151.708	0.36541	-1.45241	0.000196411	down	mRNA	NCAPD2	chr5:110086243-110111081	-	bta:509171	Condensin complex subunit 1
LOC524475	4.77893	34.5266	0.138413	-2.85295	0.000196802	down	mRNA	LOC524475	chr5:31288855-31319031	+
PTPLAD2	54.4798	149.615	0.364133	-1.45746	0.000197188	down	mRNA	PTPLAD2	chr8:24758941-24788344	+	bta:618814	Very-long-chain (3R)-3-hydroxyacyl-CoA dehydratase 4
ARHGAP27	79.3302	202.974	0.390838	-1.35536	0.00019788	down	mRNA	ARHGAP27	chr19:46099911-46110740	-	bta:789296	Uncharacterized protein
IQGAP3	36.3198	109.857	0.330609	-1.5968	0.000200587	down	mRNA	IQGAP3	chr3:15477307-15516660	+	bta:505886	IQGAP3 protein
COL4A6	40.143	118.227	0.33954	-1.55834	0.000202745	down	mRNA	COL4A6	chrx:34684432-34872855	-	bta:523526	Uncharacterized protein
BNIP3	582.073	1272.25	0.457514	-1.12811	0.000204596	down	mRNA	BNIP3	chr26:50799949-50825509	-	bta:615342	BCL2/adenovirus E1B 19 kDa protein-interacting protein 3
LOC789829	168.218	391.301	0.429894	-1.21795	0.000204963	down	miscRNA	LOC789829	chr22:7492722-7494836	+		Uncharacterized protein
DENND2D	15.2926	61.7293	0.247736	-2.01313	0.000205953	down	mRNA	DENND2D	chr3:34608773-34624477	+	bta:504595	Uncharacterized protein
LOC509513	8.60207	44.9892	0.191203	-2.38682	0.000206156	down	mRNA	LOC509513	chr4:109414728-109421186	+	bta:509513	uncharacterized LOC509513
LOC519366	8.60207	44.9892	0.191203	-2.38682	0.000206156	down	mRNA	LOC519366	chr4:102078087-102097503	-	bta:519366	solute carrier family 23 member 2-like
LOC783993	22.9388	79.5158	0.288482	-1.79345	0.00021393	down	mRNA	LOC783993	chrx:8906449-8907609	+	bta:783993	Ferritin
FCRL1	6.6905	39.7579	0.168281	-2.57106	0.000214073	down	mRNA	FCRL1	chr3:13546061-13578641	+	bta:517846	Fc receptor-like 1
LOC100849450	6.6905	39.7579	0.168281	-2.57106	0.000214073	down	mRNA	LOC100849450	chr23:27703903-27707722	-		DNA-directed RNA polymerase I subunit RPA12-like
CLEC6A	1.91157	25.1102	0.0761271	-3.71545	0.00021619	down	mRNA	CLEC6A	chr5:108448883-108465485	+	bta:514979	C-type lectin domain family 6 member A
MGC138914	1.91157	25.1102	0.0761271	-3.71545	0.00021619	down	mRNA	MGC138914	chr18:61332161-61347178	+	bta:512219	MGC138914 protein
TMEM144	1.91157	25.1102	0.0761271	-3.71545	0.00021619	down	mRNA	TMEM144	chr17:42575040-42622654	-	bta:514175	Transmembrane protein 144
THBS1	28830.3	64315.7	0.448262	-1.15758	0.000219749	down	mRNA	THBS1	chr10:35002551-35017825	+	bta:281530	Thrombospondin-1
BFSP2	3.82314	31.3878	0.121803	-3.03737	0.000221149	down	mRNA	BFSP2	chr1:138313459-138389990	-	bta:281645	Phakinin
ADCK1	55.4355	150.661	0.367948	-1.44243	0.00023144	down	mRNA	ADCK1	chr10:91222297-91298286	+	bta:533372	Uncharacterized protein
TEC	2.86736	28.249	0.101503	-3.30041	0.00023238	down	mRNA	TEC	chr6:69317724-69383730	-	bta:504733	Non-specific protein-tyrosine kinase
IL6R	260.929	583.813	0.44694	-1.16185	0.000248287	down	mRNA	IL6R	chr3:17270994-17323225	-	bta:507359	Uncharacterized protein
STK4	66.905	174.725	0.382915	-1.3849	0.000248431	down	mRNA	STK4	chr13:74081819-74168622	+	bta:514886	Serine/threonine-protein kinase 4
CHST11	5.73471	36.6191	0.156604	-2.6748	0.000260908	down	mRNA	CHST11	chr5:72744252-73006031	+	bta:528860	Uncharacterized protein
BORA	5.73471	36.6191	0.156604	-2.6748	0.000260908	down	mRNA	BORA	chr12:47521449-47550192	+	bta:514162	Uncharacterized protein
UTS2R	14.3368	58.5906	0.244694	-2.03095	0.000266625	down	mRNA	UTS2R	chr19:51251105-51252726	-	bta:286969	Urotensin-2 receptor
KIAA0226	74.5513	190.419	0.391511	-1.35288	0.000267414	down	mRNA	KIAA0226	chr1:71425775-71474337	+		Uncharacterized protein
C3	575.383	1246.1	0.461748	-1.11482	0.000271025	down	mRNA	C3	chr7:16320828-16356820	+	bta:280677	Complement C3
RCAN2	21.9831	76.377	0.287823	-1.79675	0.000273263	down	mRNA	RCAN2	chr23:20023766-20123867	-	bta:525636	Calcipressin-2
LOC511982	0.955785	20.9252	0.0456763	-4.45241	0.000279784	down	miscRNA	LOC511982	chr18:61236903-61258578	+	bta:511982	solute carrier family 7 (cationic amino acid transporter, y+ system), member 3-like
TPSB1	165.351	380.839	0.434176	-1.20365	0.000279829	down	mRNA	TPSB1	chr25:1454090-1455793	+	bta:281545	Tryptase
C28H10orf54	372.756	816.083	0.456763	-1.13048	0.000284854	down	mRNA	C28H10orf54	chr28:27168270-27193048	-	bta:783068	Putative uncharacterized protein MGC151567
SIK1	248.504	554.518	0.448145	-1.15796	0.000290316	down	mRNA	SIK1	chr1:148243697-148256926	+	bta:529156	Uncharacterized protein
TNFRSF11B	25.8062	84.7471	0.304508	-1.71545	0.000292991	down	mRNA	TNFRSF11B	chr14:42475937-42504115	+	bta:523822	Tumor necrosis factor receptor superfamily member 11B
SYNGR2	357.464	782.603	0.456763	-1.13048	0.000298533	down	mRNA	SYNGR2	chr19:55155975-55159749	-	bta:513812	Synaptogyrin-2
TIPARP	273.355	605.785	0.451241	-1.14803	0.000302137	down	mRNA	TIPARP	chr1:112471664-112499362	-	bta:540975	Uncharacterized protein
ENTPD1	38.2314	111.95	0.341505	-1.55002	0.000304104	down	mRNA	ENTPD1	chr26:17690705-17790611	+	bta:282223	Ectonucleoside triphosphate diphosphohydrolase 1
ADAM8	30.5851	95.2097	0.32124	-1.63828	0.000304429	down	mRNA	ADAM8	chr26:51658248-51670874	-	bta:519652	Uncharacterized protein
COL4A5	59.2587	156.939	0.377591	-1.40511	0.000309291	down	mRNA	COL4A5	chrx:35024065-35274394	+	bta:511602	Uncharacterized protein
S100A5	4.77893	33.4803	0.142738	-2.80856	0.000311163	down	mRNA	S100A5	chr3:17993934-17997317	+	bta:509251	Protein S100
CYGB	84.1091	209.252	0.401951	-1.31491	0.000315136	down	mRNA	CYGB	chr19:56459267-56468730	+	bta:510299	Uncharacterized protein
C9H6orf115	6.6905	38.7116	0.172829	-2.53258	0.000325924	down	mRNA	ABRACL	chr9:79477945-79492986	+	bta:505914	ABRA C-terminal like
CYB561D1	19.1157	69.0532	0.276826	-1.85295	0.00033408	down	mRNA	CYB561D1	chr3:36422585-36430459	-	bta:527518	Uncharacterized protein
PMF1	249.46	553.472	0.450719	-1.1497	0.000338309	down	mRNA	PMF1	chr3:15654946-15676724	-	bta:616311	Polyamine-modulated factor 1
SAT1	1699.39	3621.11	0.4693	-1.09142	0.00034996	down	mRNA	SAT1	chrx:73555143-73558191	+	bta:508861	Spermidine/spermine N1-acetyltransferase 1
AMBN	0	15.6939	9.53674e-07	-20	0.000357038	down	mRNA	AMBN	chr6:88652732-88663994	+	bta:280995	Ameloblastin
LOC100336183	0	15.6939	9.53674e-07	-20	0.000357038	down	mRNA	LOC100336183	chr4:108721712-108730638	+	bta:100336183	T-cell receptor beta chain V region CTL-L17-like
LOC100851486	0	15.6939	9.53674e-07	-20	0.000357038	down	miscRNA	LOC100851486	chrx:9172605-9176476	-
GZMB	0	15.6939	9.53674e-07	-20	0.000357038	down	mRNA	GZMB	chr21:34964033-34967537	-	bta:281731	Granzyme B
KLHL29	43.9661	123.459	0.35612	-1.48956	0.000357292	down	mRNA	KLHL29	chr11:77590196-77814059	-	bta:537141	kelch-like 29 (Drosophila)
LOC511531	40.143	115.089	0.348801	-1.51953	0.000368161	down	mRNA	LOC511531	chr3:57944403-57956566	+	bta:511531	Uncharacterized protein
ST3GAL6	14.3368	57.5443	0.249143	-2.00495	0.000369314	down	mRNA	ST3GAL6	chr1:43994350-44057983	+	bta:444860	Type 2 lactosamine alpha-2,3-sialyltransferase
TRIM34	1.91157	24.064	0.079437	-3.65405	0.000371744	down	mRNA	TRIM34	chr15:47306234-47320469	-	bta:539820	Uncharacterized protein
C5AR1	38.2314	110.904	0.344727	-1.53648	0.000372935	down	mRNA	C5AR1	chr18:54064228-54077897	+	bta:493645	Uncharacterized protein
GRAP2	2.86736	27.2028	0.105407	-3.24596	0.000386443	down	mRNA	GRAP2	chr5:117868112-117887297	+	bta:522346	Uncharacterized protein
TNFRSF11A	2.86736	27.2028	0.105407	-3.24596	0.000386443	down	mRNA	TNFRSF11A	chr24:62939374-62975323	+	bta:530884	Uncharacterized protein
CD244	10.5136	48.128	0.218452	-2.19461	0.000386689	down	mRNA	CD244	chr3:9417546-9454472	+	bta:513468	Uncharacterized protein
GDPD5	168.218	381.885	0.440494	-1.1828	0.000395507	down	mRNA	GDPD5	chr15:54131022-54221455	-	bta:532719	Uncharacterized protein
CAMK2B	16.2483	61.7293	0.263219	-1.92566	0.000406163	down	mRNA	CAMK2B	chr4:79270218-79360840	+	bta:525416	Calcium/calmodulin-dependent protein kinase type II subunit beta
KIF18B	16.2483	61.7293	0.263219	-1.92566	0.000406163	down	mRNA	KIF18B	chr19:45676240-45697823	-	bta:511170	Kinesin-like protein
NTHL1	16.2483	61.7293	0.263219	-1.92566	0.000406163	down	mRNA	NTHL1	chr25:2106530-2112214	-	bta:535203	Endonuclease III-like protein 1
JUN	2651.35	5632.02	0.470763	-1.08693	0.000413672	down	mRNA	JUN	chr3:92702208-92704255	+	bta:280831	Transcription factor AP-1
FAM65B	17.2041	63.8219	0.269565	-1.8913	0.000421347	down	mRNA	FAM65B	chr23:32000679-32082457	+	bta:539635	Protein FAM65B
SDSL	17.2041	63.8219	0.269565	-1.8913	0.000421347	down	mRNA	SDSL	chr17:64016915-64028624	-	bta:516783	Uncharacterized protein
CASP1	11.4694	50.2205	0.228381	-2.13048	0.000423035	down	mRNA	CASP1	chr15:2071727-2086772	+	bta:514214	Caspase-1
DHRS4	350.773	758.539	0.462433	-1.11268	0.000432863	down	mRNA	DHRS4	chr10:21286099-21298286	+	bta:281360	Dehydrogenase/reductase SDR family member 4
LOC505766	138.589	319.109	0.434299	-1.20324	0.000442069	down	mRNA	LOC505766	chr6:96873966-96986347	+
KBTBD10	254.239	557.657	0.455906	-1.13319	0.000449799	down	mRNA	KBTBD10	chr2:27482509-27498799	-	bta:505794	KBTBD10 protein
FNBP4	303.94	660.19	0.460382	-1.1191	0.000455177	down	mRNA	FNBP4	chr15:77814438-77850767	-		Uncharacterized protein
LOC100140560	12.4252	52.313	0.237517	-2.0739	0.000455911	down	mRNA	LOC100140560	chr18:52970329-52972153	-
CCRL2	12.4252	52.313	0.237517	-2.0739	0.000455911	down	mRNA	LOC515976	chr22:54102142-54104039	-	bta:515976	Chemokine C-C motif receptor-like 2
ACAP1	37.2756	107.765	0.345898	-1.53158	0.000461123	down	mRNA	ACAP1	chr19:27239780-27251684	+	bta:508582	Arf-GAP with coiled-coil, ANK repeat and PH domain-containing protein 1
TECPR1	99.4017	237.501	0.418532	-1.25659	0.000470401	down	mRNA	TECPR1	chr25:39550982-39574335	+	bta:789454	tectonin beta-propeller repeat containing 1
SH3BP2	172.041	387.116	0.444418	-1.17001	0.000475227	down	mRNA	SH3BP2	chr6:119812889-119822737	+	bta:617344	Uncharacterized protein
DTX2	129.987	300.277	0.43289	-1.20793	0.000484103	down	mRNA	DTX2	chr25:36597294-36633600	+	bta:532767	Deltex 2
LMO2	216.007	477.095	0.452756	-1.14319	0.000491635	down	mRNA	LMO2	chr15:64142874-64155512	-	bta:614876	Rhombotin-2
GABRB1	6.6905	37.6654	0.17763	-2.49305	0.000495909	down	mRNA	GABRB1	chr6:68396910-68532405	+	bta:282239	Gamma-aminobutyric acid receptor subunit beta-1
PDCD1LG2	0.955785	19.8789	0.0480803	-4.37841	0.000502958	down	mRNA	PDCD1LG2	chr8:41196353-41259498	-	bta:539392	Uncharacterized protein
LOC782971	0.955785	19.8789	0.0480803	-4.37841	0.000502958	down	mRNA	LOC782971	chr23:30012893-30013275	+	bta:782971	histone H2B type 1-like
ITGAD	0.955785	19.8789	0.0480803	-4.37841	0.000502958	down	mRNA	ITGAD	chr25:29315860-29343317	+	bta:514056	ITGAD protein
CD1E	0.955785	19.8789	0.0480803	-4.37841	0.000502958	down	mRNA	CD1E	chr3:12429420-12432919	-	bta:510832	Uncharacterized protein
CDK1	0.955785	19.8789	0.0480803	-4.37841	0.000502958	down	mRNA	CDK1	chr28:15318955-15332610	+	bta:281061	Cyclin-dependent kinase 1
CD97	666.182	1408.27	0.473051	-1.07993	0.000509172	down	mRNA	CD97	chr7:9485763-9503051	+	bta:338066	CD97 antigen transcript variant
SPHKAP	14.3368	56.498	0.253757	-1.97848	0.000511148	down	mRNA	SPHKAP	chr2:122102155-122290285	-	bta:540759	Uncharacterized protein
ETV1	55.4355	145.43	0.381183	-1.39144	0.00052361	down	mRNA	ETV1	chr4:22707777-22801825	-	bta:540846	ETS translocation variant 1
UNC119	253.283	552.425	0.458493	-1.12503	0.000528035	down	mRNA	UNC119	chr19:19790971-19796615	-	bta:538501	Protein unc-119 homolog A
LOC783220	40.143	112.996	0.35526	-1.49305	0.000546857	down	ncRNA	LOC783220	chr21:67671201-67671728	-	bta:783220	ferritin light chain-like pseudogene
LOC100849583	16.2483	60.6831	0.267757	-1.901	0.000553088	down	mRNA	LOC100849583	chr17:56021678-56026150	+
P2RY13	39.1872	110.904	0.353345	-1.50085	0.000553512	down	mRNA	P2RY13	chr1:118321265-118324007	+	bta:782774	Uncharacterized protein
OTUD1	102.269	241.686	0.423148	-1.24077	0.000561777	down	mRNA	OTUD1	chr13:23824598-23827853	+	bta:530173	Uncharacterized protein
CEACAM1	241.814	527.315	0.458575	-1.12477	0.000571138	down	mRNA	CEACAM1	chr18:50468664-50484878	+	bta:404118	carcinoembryonic antigen-related cell adhesion molecule 1 (biliary glycoprotein)
ARHGAP26	85.0649	206.113	0.412709	-1.2768	0.000575012	down	mRNA	ARHGAP26	chr7:53155014-53623935	+	bta:538219	Uncharacterized protein
CLSPN	7.64628	39.7579	0.192321	-2.37841	0.000583034	down	mRNA	CLSPN	chr3:116255458-116281799	+	bta:508363	Uncharacterized protein
AURKB	32.4967	96.2559	0.337607	-1.56658	0.00059662	down	mRNA	AURKB	chr19:28156880-28161912	-	bta:360192	Aurora kinase B
LOC512286	146.235	330.618	0.442308	-1.17688	0.000616151	down	mRNA	LOC512286	chr3:13018949-13022823	-		antigen-presenting glycoprotein CD1d-like
ANG	1215.76	2541.37	0.478388	-1.06375	0.000617034	down	mRNA	ANG	chr10:25713038-25713685	-	bta:777597	Angiogenin-1
TCAP	466.423	986.623	0.472747	-1.08086	0.000617271	down	mRNA	TCAP	chr19:40988946-40990154	+	bta:513257	Telethonin
SUSD1	1.91157	23.0177	0.0830478	-3.58991	0.000639743	down	mRNA	SUSD1	chr8:106557719-106658005	+	bta:518850	Uncharacterized protein
FABP4	3776.31	7924.37	0.476543	-1.06932	0.000661331	down	mRNA	FABP4	chr14:41874885-41879275	-	bta:281759	Fatty acid-binding protein, adipocyte
C28H10orf57	40.143	111.95	0.35858	-1.47963	0.000666027	down	mRNA	TMEM254	chr28:34675227-34683977	-	bta:505854	Transmembrane protein 254
RGL1	691.989	1446.98	0.47823	-1.06422	0.000685652	down	mRNA	RGL1	chr16:62306114-62485946	+	bta:522344	Uncharacterized protein
BTN2A1	0	14.6476	9.53674e-07	-20	0.000687348	down	mRNA	BTN2A1	chr23:30603817-30631255	-	bta:617928	butyrophilin, subfamily 2, member A1
KIAA0101	0	14.6476	9.53674e-07	-20	0.000687348	down	mRNA	KIAA0101	chr10:45673235-45685603	+	bta:540737	PCNA-associated factor
KRBA1	0	14.6476	9.53674e-07	-20	0.000687348	down	mRNA	KRBA1	chr4:116237972-116253150	+	bta:512939	KRAB-A domain containing 1
LYZ2	0	14.6476	9.53674e-07	-20	0.000687348	down	mRNA	LYZ2	chr5:47787751-47793423	-	bta:280849	Lysozyme C-2
IFIH1	35.3641	101.487	0.348458	-1.52094	0.000715717	down	mRNA	IFIH1	chr2:35190076-35245747	+	bta:535490	Uncharacterized protein
BRB	4275.23	8957.03	0.477304	-1.06702	0.000722537	down	mRNA	BRB	chr10:25572488-25574117	+	bta:280720	Brain ribonuclease
FAM49B	118.517	272.028	0.435681	-1.19865	0.000737873	down	mRNA	FAM49B	chr14:10139016-10240219	+	bta:510019	Protein FAM49B
CCDC88C	32.4967	95.2097	0.341317	-1.55081	0.000744486	down	mRNA	CCDC88C	chr21:56496295-56512412	-	bta:515039	CCDC88C protein
GGT5	16.2483	59.6368	0.272455	-1.87591	0.000752489	down	mRNA	GGT5	chr17:74450323-74459508	-	bta:787326	Uncharacterized protein
EDNRA	16.2483	59.6368	0.272455	-1.87591	0.000752489	down	mRNA	EDNRA	chr17:11459077-11531985	-	bta:281749	Endothelin-1 receptor
SAMD9	16.2483	59.6368	0.272455	-1.87591	0.000752489	down	mRNA	SAMD9	chr4:10463283-10482407	-	bta:514205	Uncharacterized protein
ACSL6	31.5409	93.1171	0.338723	-1.56182	0.000753591	down	mRNA	ACSL6	chr7:21175368-21232647	+	bta:506059	Acyl-CoA synthetase long-chain family member 6
KNTC1	6.6905	36.6191	0.182705	-2.45241	0.000753926	down	mRNA	KNTC1	chr17:55365090-55433434	-	bta:506353	Uncharacterized protein
HMGA1	43.0103	117.181	0.367041	-1.44598	0.000769151	down	mRNA	HMGA1	chr23:8620518-8629389	+	bta:618849	Uncharacterized protein
CAV3	17.2041	61.7293	0.278703	-1.8432	0.000769161	down	mRNA	CAV3	chr22:18294408-18324611	-	bta:615310	Caveolin-3
GGCT	4.77893	31.3878	0.152254	-2.71545	0.000776875	down	mRNA	GGCT	chr4:67933514-67942965	+	bta:533374	Gamma-glutamylcyclotransferase
DAPP1	4.77893	31.3878	0.152254	-2.71545	0.000776875	down	mRNA	DAPP1	chr6:26409094-26465826	-	bta:533156	Uncharacterized protein
ANLN	24.8504	78.4695	0.316689	-1.65886	0.000801367	down	mRNA	ANLN	chr4:62758328-62812058	-	bta:518274	Uncharacterized protein
LRMP	21.0273	70.0994	0.299964	-1.73714	0.00080346	down	mRNA	LRMP	chr5:90793826-90894824	-	bta:100140494	Uncharacterized protein
BTG2	422.457	887.229	0.476154	-1.0705	0.000815703	down	mRNA	BTG2	chr16:75721-80933	+	bta:539364	Uncharacterized protein
STK11IP	141.456	317.017	0.44621	-1.1642	0.000835785	down	mRNA	STK11IP	chr2:113447263-113464139	+	bta:515395	Uncharacterized protein
ASB11	12.4252	50.2205	0.247413	-2.01501	0.000903844	down	mRNA	ASB11	chrx:80268124-80297090	+	bta:511852	Ankyrin repeat and SOCS box protein 11
MSTN	0.955785	18.8327	0.0507514	-4.30041	0.000905804	down	mRNA	MSTN	chr2:6538211-6544838	+	bta:281187	Myostatin
C21H15orf42	0.955785	18.8327	0.0507514	-4.30041	0.000905804	down	mRNA	TICRR	chr21:20857758-20899790	+	bta:529868	Uncharacterized protein
HCST	0.955785	18.8327	0.0507514	-4.30041	0.000905804	down	mRNA	HCST	chr18:45870154-45871447	+	bta:767892	Hematopoietic cell signal transducer
LOC100851213	0.955785	18.8327	0.0507514	-4.30041	0.000905804	down	mRNA	LOC100851213	chr10:35578518-35633642	+		mitotic checkpoint serine/threonine-protein kinase BUB1 beta-like
MS4A8B	3.82314	28.249	0.135337	-2.88537	0.000936041	down	mRNA	MS4A8B	chr29:38600903-38617009	+	bta:415111	Uncharacterized protein
CKAP2L	30.5851	89.9784	0.339916	-1.55675	0.000957489	down	mRNA	CKAP2L	chr11:48151918-48174141	-	bta:507498	Cytoskeleton-associated protein 2-like
IL18R1	5.73471	33.4803	0.171286	-2.54552	0.000968228	down	mRNA	IL18R1	chr11:7470392-7496730	+	bta:407221	Uncharacterized protein
TACC3	48.745	127.644	0.381884	-1.3888	0.000983105	down	mRNA	TACC3	chr6:118705553-118714771	+	bta:506194	Uncharacterized protein
TPM3	707.281	1459.53	0.484594	-1.04515	0.000989659	down	mRNA	TPM3	chr3:17468210-17486862	+	bta:497019	Tropomyosin alpha-3 chain
PRRG2	15.2926	56.498	0.270674	-1.88537	0.00100252	down	mRNA	PRRG2	chr18:55910329-55915945	+	bta:511235	Uncharacterized protein
TNRC6B	99.4017	230.177	0.431848	-1.2114	0.001006	down	mRNA	TNRC6B	chr5:118087843-118217359	+	bta:528167	Uncharacterized protein
GAB2	208.361	448.846	0.464216	-1.10713	0.00101394	down	mRNA	GAB2	chr29:18568601-18627089	+	bta:529346	Uncharacterized protein
PLEK	25.8062	79.5158	0.324542	-1.62352	0.00102189	down	mRNA	PLEK	chr11:68653904-68679691	+	bta:518658	Uncharacterized protein
RGS7	24.8504	77.4232	0.320968	-1.6395	0.00103213	down	mRNA	RGS7	chr16:32735476-33240992	+	bta:281452	Regulator of G-protein signaling 7
SLC6A7	1.91157	21.9715	0.0870024	-3.5228	0.00110148	down	mRNA	SLC6A7	chr7:61965824-61986100	+	bta:539786	Transporter
CYP2S1	1.91157	21.9715	0.0870024	-3.5228	0.00110148	down	mRNA	CYP2S1	chr18:49920371-49933780	+	bta:514971	CYP2S1 protein
GRM8	1.91157	21.9715	0.0870024	-3.5228	0.00110148	down	mRNA	GRM8	chr4:93347563-94190719	-	bta:538360	glutamate receptor, metabotropic 8
LOC787781	1.91157	21.9715	0.0870024	-3.5228	0.00110148	down	mRNA	LOC787781	chr19:40609864-40615607	-		ADP-ribosylation factor-like protein 5C-like
MEG3	34.4083	97.3022	0.353623	-1.49972	0.00111263	down	miscRNA	MEG3	chr21:65801403-65819631	+	bta:100335527	maternally expressed 3 (non-protein coding)
RAB27B	6.6905	35.5728	0.188079	-2.41059	0.00114498	down	mRNA	RAB27B	chr24:55837332-55898632	+	bta:282858	Ras-related protein Rab-27B
KCNK2	6.6905	35.5728	0.188079	-2.41059	0.00114498	down	mRNA	KCNK2	chr16:66056561-66193839	-	bta:282590	Uncharacterized protein
TOX	6.6905	35.5728	0.188079	-2.41059	0.00114498	down	mRNA	TOX	chr14:24732731-25043270	-	bta:525888	thymocyte selection-associated high mobility group box
TBC1D10C	6.6905	35.5728	0.188079	-2.41059	0.00114498	down	mRNA	TBC1D10C	chr29:47067705-47072348	+	bta:520599	TBC1D10C protein
BATF2	10.5136	44.9892	0.233693	-2.09732	0.00114972	down	mRNA	BATF2	chr29:44831318-44837175	-	bta:522469	Uncharacterized protein
TGFB1	380.403	790.973	0.48093	-1.0561	0.00117319	down	mRNA	TGFB1	chr18:50068308-50082893	-	bta:282089	Transforming growth factor beta-1
LRRC8C	61.1703	151.708	0.403211	-1.31039	0.00119499	down	mRNA	LRRC8C	chr3:56607439-56700393	-	bta:527708	Volume-regulated anion channel subunit LRRC8C
GALNTL2	4800.91	9889.25	0.485467	-1.04255	0.00125174	down	mRNA	GALNTL2	chr1:156982474-157028720	+	bta:618078	Polypeptide N-acetylgalactosaminyltransferase
ST6GAL1	98.4459	225.992	0.435616	-1.19887	0.00127205	down	mRNA	ST6GAL1	chr1:81733459-81775858	-	bta:282073	Uncharacterized protein
HGF	0	13.6014	9.53674e-07	-20	0.00132943	down	mRNA	HGF	chr4:39905710-40063923	+	bta:282879	Hepatocyte growth factor
CEP55	0	13.6014	9.53674e-07	-20	0.00132943	down	mRNA	CEP55	chr26:15452607-15473449	+	bta:513594	Uncharacterized protein
LOC785787	0	13.6014	9.53674e-07	-20	0.00132943	down	mRNA	LOC785787	chr9:21072625-21075941	+	bta:785787	ankyrin repeat and IBR domain containing 1-like
LIME1	0	13.6014	9.53674e-07	-20	0.00132943	down	mRNA	LIME1	chr13:54537427-54539842	-	bta:100140162	Lck interacting transmembrane adaptor 1
LEPREL1	236.079	499.066	0.473042	-1.07996	0.00134463	down	mRNA	LEPREL1	chr1:78576345-78755657	+	bta:511799	Uncharacterized protein
HCAR1	14.3368	53.3593	0.268684	-1.89602	0.0013472	down	mRNA	HCAR1	chr17:55301341-55302348	+	bta:538759	Uncharacterized protein
GLI2	62.126	152.754	0.406707	-1.29794	0.00135592	down	mRNA	GLI2	chr2:75273661-75518799	+	bta:510255	Uncharacterized protein
XAF1	22.9388	72.1919	0.317748	-1.65405	0.00136232	down	mRNA	XAF1	chr19:25070502-25083823	-	bta:509740	XIAP-associated factor 1
GMIP	239.902	506.39	0.47375	-1.0778	0.00136424	down	mRNA	GMIP	chr7:3638253-3647993	+	bta:533029	GMIP protein
ITIH4	42.0546	111.95	0.375655	-1.41252	0.00138612	down	mRNA	ITIH4	chr22:48959534-48974525	+	bta:513700	Inter-alpha-trypsin inhibitor heavy chain H4
TPM2	3077.63	6283.84	0.489769	-1.02983	0.0014066	down	mRNA	TPM2	chr8:62307150-62314514	-	bta:497015	Tropomyosin beta chain
WDR27	8.60207	39.7579	0.216361	-2.20849	0.0014392	down	mRNA	WDR27	chr9:107736519-107809289	-	bta:788957	Uncharacterized protein
CEACAM6	32.4967	92.0709	0.352953	-1.50245	0.00144085	down	mRNA	CEACAM6	chr18:51078560-51089740	-		carcinoembryonic antigen-related cell adhesion molecule 6-like
ABCG1	32.4967	92.0709	0.352953	-1.50245	0.00144085	down	mRNA	ABCG1	chr1:145640582-145703781	+	bta:510745	Uncharacterized protein
CD164L2	5.73471	32.4341	0.176811	-2.49972	0.00149612	down	mRNA	CD164L2	chr2:131380474-131384407	+	bta:539662	CD164 sialomucin-like 2
SDS	5.73471	32.4341	0.176811	-2.49972	0.00149612	down	mRNA	SDS	chr17:64041755-64049911	+	bta:514346	L-serine dehydratase/L-threonine deaminase
LOC100336936	3.82314	27.2028	0.140542	-2.83092	0.00151239	down	mRNA	LOC100336936	chr6:103357174-103438881	+
SNAP91	9.55785	41.8504	0.228381	-2.13048	0.00155445	down	mRNA	SNAP91	chr9:24588519-24872143	-	bta:516917	SNAP91 protein
ACP5	345.038	711.457	0.484975	-1.04402	0.00160774	down	mRNA	ACP5	chr7:14367069-14370709	-	bta:517002	Uncharacterized protein
STK17B	27.7178	81.6083	0.339644	-1.5579	0.00160842	down	mRNA	STK17B	chr2:87839374-87858678	-	bta:511373	Uncharacterized protein
SH2D2A	0.955785	17.7864	0.0537368	-4.21795	0.0016337	down	mRNA	SH2D2A	chr3:15214394-15224292	+	bta:530059	SH2D2A protein
ZNF446	0.955785	17.7864	0.0537368	-4.21795	0.0016337	down	mRNA	ZNF446	chr18:65715153-65718114	+	bta:615990	Uncharacterized protein
CDH8	0.955785	17.7864	0.0537368	-4.21795	0.0016337	down	mRNA	CDH8	chr18:29154126-29487136	-	bta:521039	CDH8 protein
LOC505099	23.8946	73.2382	0.326259	-1.61591	0.00173888	down	mRNA	LOC505099	chr13:16709396-16861254	+		uncharacterized LOC505099
LGALS9	568.692	1152.98	0.493237	-1.01965	0.00176309	down	mRNA	LGALS9	chr19:19114282-19132886	+	bta:510813	Galectin-9
DLGAP5	2.86736	24.064	0.119155	-3.06908	0.00177656	down	mRNA	DLGAP5	chr10:69055910-69101417	-	bta:509161	Discs, large (Drosophila) homolog-associated protein 5
FKBP15	524.726	1065.09	0.492658	-1.02134	0.00177977	down	mRNA	FKBP15	chr8:107634158-107691337	-	bta:783009	Peptidyl-prolyl cis-trans isomerase
PTI	220.786	463.493	0.476353	-1.0699	0.00177986	down	mRNA	PTI	chr13:74955656-74960486	-	bta:404172	PTI protein
LOC613512	139.545	303.415	0.459913	-1.12057	0.0018128	down	ncRNA	LOC613512	chr10:62722495-62723130	-	bta:613512	hypoxanthine phosphoribosyltransferase 1-like pseudogene
TRPS1	72.6397	171.587	0.423341	-1.24011	0.00181317	down	mRNA	TRPS1	chr14:46057214-46278459	+	bta:537652	Uncharacterized protein
CST7	13.381	50.2205	0.266445	-1.90809	0.00182664	down	mRNA	CST7	chr13:42537871-42547641	+	bta:617799	Uncharacterized protein
LPCAT2	50.6566	127.644	0.396859	-1.3333	0.00185794	down	mRNA	LPCAT2	chr18:23188274-23254627	+	bta:514646	Uncharacterized protein
TLR5	19.1157	62.7756	0.304508	-1.71545	0.00186206	down	mRNA	TLR5	chr16:23621200-23623783	-	bta:444870	Toll-like receptor 5
LOC787392	238.946	498.02	0.479793	-1.05952	0.00189616	down	mRNA	LOC787392	chr2:141909231-141912995	-
SHCBP1	1.91157	20.9252	0.0913525	-3.45241	0.00189658	down	mRNA	SHCBP1	chr18:13863177-13900452	-	bta:523367	Uncharacterized protein
LOC504548	1.91157	20.9252	0.0913525	-3.45241	0.00189658	down	mRNA	LOC504548	chr23:28002969-28005330	-	bta:504548	ubiquitin D-like
LOC512440	1.91157	20.9252	0.0913525	-3.45241	0.00189658	down	mRNA	LOC512440	chr21:19450577-19454984	-	bta:512440	MGC152278 protein
EPSTI1	37.2756	100.441	0.37112	-1.43004	0.00192735	down	mRNA	EPSTI1	chr12:11775157-11875241	-	bta:614555	epithelial stromal interaction 1 (breast)
PHLDA2	4.77893	29.2953	0.16313	-2.61591	0.00193276	down	mRNA	PHLDA2	chr29:50361598-50362654	+	bta:618810	Pleckstrin homology-like domain family A member 2
UTP23	7.64628	36.6191	0.208806	-2.25977	0.00194309	down	mRNA	UTP23	chr14:44807411-44814650	+	bta:534858	rRNA-processing protein UTP23 homolog
MYOT	432.971	879.905	0.492065	-1.02308	0.00194512	down	mRNA	MYOT	chr7:48623902-48641284	+	bta:507884	myotilin
HHEX	28.6736	82.6545	0.346908	-1.52737	0.0019881	down	mRNA	HHEX	chr26:14654842-14660659	+	bta:539542	HHEX protein
LENG8	351.729	718.781	0.489341	-1.03109	0.00199525	down	mRNA	LENG8	chr18:62828363-62838177	+	bta:526370	leukocyte receptor cluster (LRC) member 8
ADCY5	732.132	1470	0.49805	-1.00564	0.00208691	down	mRNA	ADCY5	chr1:68617996-68785114	-	bta:505740	Uncharacterized protein
HBEGF	26.762	78.4695	0.34105	-1.55195	0.00209021	down	mRNA	HBEGF	chr7:50806316-50817499	-	bta:522921	Uncharacterized protein
FOXM1	8.60207	38.7116	0.222209	-2.17001	0.00211503	down	mRNA	FOXM1	chr5:113170107-113181649	+	bta:513643	Uncharacterized protein
LOC100850459	25.8062	76.377	0.337879	-1.56542	0.00214169	down	mRNA	LOC100850459	chr14:29950310-30056179	-
PTGER4	342.171	697.855	0.490318	-1.02821	0.00215651	down	mRNA	PTGER4	chr20:35780784-35792954	-	bta:282331	Prostaglandin E2 receptor EP4 subtype
C28H10orf71	120.429	263.658	0.456763	-1.13048	0.00219688	down	mRNA	C28H10orf71	chr28:43543512-43569979	+	bta:540418	chromosome 28 open reading frame, human C10orf71
SFMBT2	44.9219	115.089	0.390325	-1.35725	0.00222073	down	mRNA	SFMBT2	chr13:15203878-15361376	+	bta:528635	Uncharacterized protein
SLC27A1	224.61	466.632	0.481342	-1.05487	0.00225048	down	mRNA	SLC27A1	chr7:5568903-5608091	-	bta:513787	Solute carrier family 27 member 1 isoform
ABL2	114.694	252.149	0.454867	-1.13648	0.0022595	down	mRNA	ABL2	chr16:57923377-58019014	-	bta:511845	Non-specific protein-tyrosine kinase
FCGR2	114.694	252.149	0.454867	-1.13648	0.0022595	down	mRNA	FCGR2	chr3:8629654-8646156	-		Fc fragment of IgG, low affinity II, receptor for
LOC782367	10.5136	42.8967	0.245092	-2.0286	0.00236198	down	mRNA	LOC782367	chr3:12802720-12810685	-	bta:782367	Uncharacterized protein
PRSS35	10.5136	42.8967	0.245092	-2.0286	0.00236198	down	mRNA	PRSS35	chr9:24554663-24573423	+	bta:614940	Inactive serine protease 35
PVRL1	175.864	370.376	0.474827	-1.07453	0.00242177	down	mRNA	PVRL1	chr15:28628728-28697145	-	bta:533492	Uncharacterized protein
TAF5	20.0715	63.8219	0.314492	-1.6689	0.00243114	down	mRNA	TAF5	chr26:24565134-24579869	+	bta:516001	Uncharacterized protein
ARHGAP9	20.0715	63.8219	0.314492	-1.6689	0.00243114	down	mRNA	ARHGAP9	chr5:60159140-60166832	+	bta:507960	Uncharacterized protein
LOC100850587	3.82314	26.1565	0.146164	-2.77434	0.00244063	down	mRNA	LOC100850587	chr10:46087296-46102141	+
IFIT2	3.82314	26.1565	0.146164	-2.77434	0.00244063	down	mRNA	IFIT2	chr26:11520048-11526568	+	bta:527528	Uncharacterized protein
LOC790101	11.4694	44.9892	0.254937	-1.97179	0.00244281	down	miscRNA	LOC790101	chr18:62690430-62703440	-		leukocyte immunoglobulin-like receptor subfamily A member 6-like
ASF1B	35.3641	95.2097	0.371433	-1.42882	0.00251267	down	mRNA	ASF1B	chr7:9831570-9844001	+	bta:510538	Histone chaperone ASF1B
ARHGAP44	16.2483	55.4518	0.293018	-1.77094	0.00254946	down	mRNA	ARHGAP44	chr19:31756859-31853715	+	bta:509257	Uncharacterized protein
KIT	138.589	297.138	0.466413	-1.10032	0.00256761	down	mRNA	KIT	chr6:72706141-72793417	+	bta:280832	Mast/stem cell growth factor receptor Kit
LOC788163	0	12.5551	9.53674e-07	-20	0.00258279	down	miscRNA	LOC788163	chr3:12913346-12960560	+		T-cell surface glycoprotein CD1a-like
ART1	0	12.5551	9.53674e-07	-20	0.00258279	down	mRNA	ART1	chr15:50807022-50847372	-	bta:407145	NAD(P)(+)--arginine ADP-ribosyltransferase
LOC100850339	0	12.5551	9.53674e-07	-20	0.00258279	down	mRNA	LOC100850339	chr24:42561246-42602157	+
LOC786760	0	12.5551	9.53674e-07	-20	0.00258279	down	miscRNA	LOC786760	chr23:30635660-30644036	-
GZMH	0	12.5551	9.53674e-07	-20	0.00258279	down	mRNA	GZMH	chr21:34884421-34887361	+	bta:617313	Uncharacterized protein
USP18	40.143	104.626	0.383681	-1.38202	0.00260601	down	mRNA	USP18	chr5:81246663-81263012	+	bta:515202	Uncharacterized protein
JAK3	152.926	324.341	0.471497	-1.08468	0.00268624	down	mRNA	JAK3	chr7:5260665-5277809	+	bta:538276	Tyrosine-protein kinase
BACH1	107.048	235.409	0.454733	-1.13691	0.00268995	down	mRNA	BACH1	chr1:5957228-5973171	-	bta:531350	Uncharacterized protein
NXPH3	63.0818	149.615	0.421627	-1.24596	0.00275492	down	mRNA	NXPH3	chr19:37920060-37924499	-	bta:541093	Uncharacterized protein
IFNAR1	154.837	327.479	0.472815	-1.08065	0.0027979	down	mRNA	IFNAR1	chr1:1268604-1297056	-	bta:282257	Interferon alpha/beta receptor 1
RHBDF2	92.7112	207.159	0.447535	-1.15993	0.00281081	down	mRNA	RHBDF2	chr19:56505925-56515898	+	bta:517903	Uncharacterized protein
LOC782234	2.86736	23.0177	0.124572	-3.00495	0.00294963	down	mRNA	LOC782234	chr5:100646088-100653452	-	bta:782234	uncharacterized LOC782234
STAP1	4.77893	28.249	0.169171	-2.56344	0.00304167	down	mRNA	STAP1	chr6:85902686-85932886	+	bta:507296	Uncharacterized protein
C1RL	4.77893	28.249	0.169171	-2.56344	0.00304167	down	mRNA	C1RL	chr5:10251444-10261425	+	bta:507633	Uncharacterized protein
FLT3	21.0273	64.8681	0.324154	-1.62525	0.00312645	down	mRNA	FLT3	chr12:31664157-31817811	+	bta:512700	Uncharacterized protein
COL10A1	21.0273	64.8681	0.324154	-1.62525	0.00312645	down	mRNA	COL10A1	chr9:36716004-36723590	+	bta:282416	Collagen alpha-1(X) chain
FAM78A	172.041	358.867	0.479401	-1.06069	0.00317159	down	mRNA	FAM78A	chr11:105006420-105018468	-	bta:506709	family with sequence similarity 78, member A
CORO7	151.97	320.156	0.474675	-1.07499	0.00318592	down	mRNA	CORO7	chr25:4117350-4170404	-	bta:527934	Coronin-7
LOC100851498	9.55785	39.7579	0.240401	-2.05648	0.00326175	down	mRNA	LOC100851498	chr7:72785975-72793706	+
CNKSR1	1.91157	19.8789	0.0961606	-3.37841	0.00326391	down	mRNA	LOC617552	chr2:132422747-132434758	-	bta:617552	Uncharacterized protein
TMEM151A	1.91157	19.8789	0.0961606	-3.37841	0.00326391	down	mRNA	TMEM151A	chr29:46041027-46043466	+	bta:618096	Transmembrane protein 151B
EGR3	19.1157	60.6831	0.315009	-1.66654	0.00327195	down	mRNA	EGR3	chr8:72897316-72901224	-	bta:526233	Uncharacterized protein
FAM107B	39.1872	101.487	0.386129	-1.37284	0.00327328	down	mRNA	FAM107B	chr13:28810026-28886450	-	bta:535023	Protein FAM107B
LOC510193	103.225	225.992	0.456763	-1.13048	0.00327426	down	mRNA	LOC510193	chr5:79683861-79707782	+	bta:510193	Uncharacterized protein
IFI16	169.174	352.59	0.479804	-1.05948	0.00333605	down	mRNA	IFI16	chr3:11441307-11486009	+	bta:506759	interferon, gamma-inducible protein 16
CDCA8	10.5136	41.8504	0.25122	-1.99298	0.00337662	down	mRNA	CDCA8	chr3:114395760-114410825	-	bta:508022	CDCA8 protein
ASGR2	11.4694	43.9429	0.261007	-1.93784	0.00345321	down	mRNA	ASGR2	chr19:27056962-27066939	-	bta:531519	Uncharacterized protein
PRDM16	12.4252	46.0354	0.269905	-1.88947	0.0034973	down	mRNA	PRDM16	chr16:46882429-47119406	-	bta:100137803	PR domain containing 16 protein
CMKLR1	143.368	302.369	0.474148	-1.07659	0.00349865	down	mRNA	CMKLR1	chr17:67826286-67827374	+	bta:615411	Chemokine-like receptor 1
CLK1	216.963	443.614	0.489081	-1.03186	0.00350095	down	mRNA	CLK1	chr2:92945541-92950124	-	bta:613808	CDC-like kinase 1
CP	14.3368	50.2205	0.285477	-1.80856	0.00350878	down	mRNA	LOC514194	chr1:120872675-120919983	+	bta:514194	Uncharacterized protein
FLRT3	13.381	48.128	0.278029	-1.84669	0.00351424	down	mRNA	FLRT3	chr13:8126842-8131987	-	bta:529416	Uncharacterized protein
C14H8orf22	5.73471	30.3415	0.189005	-2.4035	0.00355484	down	mRNA	C14H8orf22	chr14:19653745-19658236	+	bta:100126183	Pancreatic progenitor cell differentiation and proliferation factor-like protein
MAP3K14	184.467	380.839	0.484369	-1.04582	0.00358371	down	mRNA	MAP3K14	chr19:45956895-45977345	-	bta:508367	Uncharacterized protein
GSDMD	135.722	286.675	0.473433	-1.07877	0.00379578	down	mRNA	GSDMD	chr14:960822-967337	-	bta:513939	Gasdermin D
CDH23	44.9219	111.95	0.401268	-1.31736	0.00380893	down	mRNA	CDH23	chr28:26843330-27236241	+	bta:784716	Uncharacterized protein
TBKBP1	175.864	363.052	0.484405	-1.04571	0.0038959	down	mRNA	TBKBP1	chr19:39679862-39697444	-	bta:785603	TBK1 binding protein 1
PPIL4	48.745	119.274	0.408682	-1.29095	0.00390649	down	mRNA	PPIL4	chr9:90282316-90323046	-	bta:535676	PPIL4 protein
TMEM98	229.388	464.539	0.493798	-1.01801	0.00407907	down	mRNA	TMEM98	chr19:16957645-16970347	-	bta:513445	Transmembrane protein 98
WDR62	60.2145	141.245	0.426312	-1.23002	0.00407946	down	mRNA	WDR62	chr18:45998113-46046623	+	bta:530449	Uncharacterized protein
KIFC1	33.4525	88.9321	0.376158	-1.41059	0.00409763	down	mRNA	KIFC1	chr23:7883598-7898435	+	bta:510995	Kinesin-like protein
NFIA	187.334	383.977	0.487877	-1.03541	0.00414175	down	mRNA	NFIA	chr3:89645402-90058007	-	bta:615371	Nuclear factor 1
ASPA	20.0715	61.7293	0.325153	-1.62081	0.00420836	down	mRNA	ASPA	chr19:24136664-24157914	+	bta:509432	Aspartoacylase (Canavan disease)
CLDN15	32.4967	86.8396	0.374215	-1.41806	0.00426071	down	mRNA	CLDN15	chr25:37596000-37601381	+	bta:514998	Claudin-15
CCNB1	19.1157	59.6368	0.320535	-1.64145	0.00432745	down	mRNA	CCNB1	chr20:11088309-11097983	-	bta:327679	G2/mitotic-specific cyclin-B1
LOC512005	19.1157	59.6368	0.320535	-1.64145	0.00432745	down	mRNA	LOC512005	chr18:51545325-51560167	+	bta:512005	uncharacterized LOC512005
STX11	31.5409	84.7471	0.372177	-1.42594	0.00443212	down	mRNA	STX11	chr9:84746253-84777211	+	bta:539960	Uncharacterized protein
RASGRP1	8.60207	36.6191	0.234907	-2.08984	0.00454129	down	mRNA	RASGRP1	chr10:33739501-33818500	-	bta:533125	Uncharacterized protein
TIFA	17.2041	55.4518	0.310254	-1.68848	0.00455157	down	mRNA	TIFA	chr6:14324552-14332286	+	bta:783855	TRAF-interacting protein with FHA domain-containing protein A
FITM1	17.2041	55.4518	0.310254	-1.68848	0.00455157	down	mRNA	FITM1	chr10:21186250-21188042	-	bta:510040	Fat storage-inducing transmembrane protein 1
LOC786604	9.55785	38.7116	0.246899	-2.01801	0.00471025	down	ncRNA	LOC786604	chr2:135890888-135892466	-	bta:786604	heterogeneous nuclear ribonucleoproteins A2/B1 pseudogene
ANKRD1	122.341	258.426	0.473406	-1.07885	0.00476636	down	mRNA	ANKRD1	chr26:13006223-13015594	-	bta:510376	Ankyrin repeat domain-containing protein 1
OSTN	2.86736	21.9715	0.130504	-2.93784	0.00488881	down	mRNA	OSTN	chr1:77507830-77544052	-	bta:511114	Uncharacterized protein
KIF11	2.86736	21.9715	0.130504	-2.93784	0.00488881	down	mRNA	KIF11	chr26:14579655-14630222	+	bta:508467	Kinesin-like protein
RGR	0	11.5089	9.53674e-07	-20	0.00503757	down	mRNA	RGR	chr28:38851607-38862216	+	bta:280911	RPE-retinal G protein-coupled receptor
LOC100335849	0	11.5089	9.53674e-07	-20	0.00503757	down	mRNA	LOC100335849	chr11:48974825-48997162	+	bta:100335849	Ig kappa chain V-II region RPMI 6410-like
LOC100851855	0	11.5089	9.53674e-07	-20	0.00503757	down	mRNA	LOC100851855	chr7:7366237-7377244	-
KCNQ5	0	11.5089	9.53674e-07	-20	0.00503757	down	mRNA	KCNQ5	chr9:12420470-12682625	+	bta:613605	Uncharacterized protein
LOC509029	0	11.5089	9.53674e-07	-20	0.00503757	down	mRNA	LOC509029	chr21:68041931-68061195	-	bta:509029	uncharacterized LOC509029
SPEG	183.511	373.515	0.491308	-1.0253	0.0050432	down	mRNA	SPEG	chr2:113293722-113351060	+	bta:523490	Uncharacterized protein
ARHGAP22	86.9765	190.419	0.456763	-1.13048	0.00523083	down	mRNA	ARHGAP22	chr28:42580372-42716239	-	bta:509022	Uncharacterized protein
OLR1	0.955785	15.6939	0.0609017	-4.03737	0.00532473	down	mRNA	OLR1	chr5:106703849-106715154	+	bta:281368	Oxidized low-density lipoprotein receptor 1
P2RY12	0.955785	15.6939	0.0609017	-4.03737	0.00532473	down	mRNA	P2RY12	chr1:118260247-118312523	+	bta:408007	Uncharacterized protein
LOC526163	0.955785	15.6939	0.0609017	-4.03737	0.00532473	down	miscRNA	LOC526163	chr19:58170344-58176520	-		CMRF35-like molecule 6-like
LOC100850747	5.73471	29.2953	0.195755	-2.35288	0.00546099	down	mRNA	LOC100850747	chr5:122063679-122079188	-
NTM	1.91157	18.8327	0.101503	-3.30041	0.00560953	down	mRNA	NTM	chr29:36098798-36518701	-	bta:534414	Neurotrimin
CHRND	1.91157	18.8327	0.101503	-3.30041	0.00560953	down	mRNA	CHRND	chr2:125670815-125678073	+	bta:281687	CHRND protein
LOC783721	1.91157	18.8327	0.101503	-3.30041	0.00560953	down	mRNA	LOC783721	chr3:15866298-15876342	+
VSIG10L	6.6905	31.3878	0.213156	-2.23002	0.00598773	down	mRNA	VSIG10L	chr18:57282592-57294693	-	bta:786345	V-set and immunoglobulin domain containing 10 like
C25H16orf53	104.181	220.761	0.471916	-1.0834	0.00648747	down	mRNA	PAGR1	chr25:28288095-28295619	-	bta:513650	chromosome 25 open reading frame, human C16orf53
ZNF385A	177.776	357.821	0.49683	-1.00918	0.00685089	down	mRNA	ZNF385A	chr5:28479622-28499616	+	bta:540045	ZNF385A protein
ARRDC5	10.5136	39.7579	0.264442	-1.91898	0.00685395	down	mRNA	ARRDC5	chr7:17852870-17866180	+	bta:617727	Arrestin domain-containing protein 5
STXBP2	131.898	272.028	0.484871	-1.04433	0.00685679	down	mRNA	STXBP2	chr7:14937039-14946801	+	bta:515618	Uncharacterized protein
KLHL3	21.0273	61.7293	0.340637	-1.55369	0.00695027	down	mRNA	KLHL3	chr7:48289793-48410433	-	bta:533364	Kelch-like protein 3
APOBR	54.4798	126.597	0.430338	-1.21646	0.00695916	down	mRNA	APOBR	chr25:27920565-27925006	+	bta:504800	Uncharacterized protein
RUNX2	19.1157	57.5443	0.332191	-1.58991	0.00752884	down	mRNA	RUNX2	chr23:19099676-19328679	+	bta:536911	Uncharacterized protein
CDKN2D	48.745	115.089	0.423544	-1.23942	0.0076653	down	mRNA	CDKN2D	chr7:13534970-13537451	-	bta:510244	Cyclin-dependent kinase 4 inhibitor D
NDRG4	105.136	220.761	0.476246	-1.07022	0.00769057	down	mRNA	NDRG4	chr18:26187278-26200471	+	bta:515033	NDRG family member 4
PLAUR	135.722	277.259	0.489512	-1.03058	0.00796232	down	mRNA	PLAUR	chr18:51520456-51533737	-	bta:281983	Urokinase plasminogen activator surface receptor
KYNU	2.86736	20.9252	0.137029	-2.86745	0.0080813	down	mRNA	KYNU	chr2:55259315-55443762	-	bta:520327	Kynureninase
C26H10orf131	2.86736	20.9252	0.137029	-2.86745	0.0080813	down	mRNA	C26H10orf131	chr26:17803405-17816148	+	bta:509291	chromosome 26 open reading frame, human C10orf131
OPRD1	2.86736	20.9252	0.137029	-2.86745	0.0080813	down	mRNA	OPRD1	chr2:130052297-130092276	-	bta:781956	Uncharacterized protein
BMP5	67.8608	150.661	0.450419	-1.15066	0.00815566	down	mRNA	BMP5	chr23:1943390-1999097	-	bta:507682	Uncharacterized protein
GBP5	57.3471	130.783	0.438492	-1.18938	0.0083325	down	mRNA	GBP5	chr3:57147729-57164210	+	bta:516949	Guanylate binding protein 5
FILIP1	57.3471	130.783	0.438492	-1.18938	0.0083325	down	mRNA	FILIP1	chr9:15143059-15249948	-	bta:514193	filamin A interacting protein 1
RAB20	5.73471	28.249	0.203006	-2.30041	0.00836313	down	mRNA	RAB20	chr12:83010705-83040973	-	bta:615760	Uncharacterized protein
LOC100850125	46.8335	110.904	0.42229	-1.24369	0.00838984	down	mRNA	LOC100850125	chr18:54028369-54041628	+
PIK3R6	16.2483	51.2667	0.316937	-1.65773	0.00841944	down	mRNA	PIK3R6	chr19:28623763-28671685	-	bta:515621	PIK3R6 protein
LOC539015	83.1533	178.91	0.464776	-1.10539	0.0084484	down	mRNA	LOC539015	chr5:33674174-33686702	+
FANCA	45.8777	108.811	0.421627	-1.24596	0.00878783	down	mRNA	FANCA	chr18:13589177-13627043	-	bta:618375	Uncharacterized protein
NPL	6.6905	30.3415	0.220506	-2.18111	0.00899531	down	mRNA	NPL	chr16:61501626-61540124	+	bta:507597	N-acetylneuraminate lyase
UBE2C	25.8062	70.0994	0.368137	-1.44168	0.00911078	down	mRNA	UBE2C	chr13:75301637-75305070	+	bta:506962	Ubiquitin-conjugating enzyme E2 C
PADI2	25.8062	70.0994	0.368137	-1.44168	0.00911078	down	mRNA	PADI2	chr2:141361620-141410094	+	bta:617851	PADI2 protein
APOL6	108.96	225.992	0.482138	-1.05248	0.00914986	down	mRNA	APOL6	chr5:78989564-78994521	+	bta:616957	Uncharacterized protein
HRC	44.9219	106.719	0.420938	-1.24832	0.00921222	down	mRNA	HRC	chr18:55429961-55434463	-	bta:617610	HRC protein
RRAD	142.412	287.722	0.494965	-1.0146	0.00922671	down	mRNA	RRAD	chr18:33513388-33516585	-	bta:505165	Uncharacterized protein
MARCKS	29.6293	77.4232	0.382693	-1.38574	0.0093588	down	mRNA	MARCKS	chr9:38821793-38824593	-	bta:613548	Myristoylated alanine-rich C-kinase substrate
CENPF	24.8504	68.0069	0.36541	-1.45241	0.00957599	down	mRNA	CENPF	chr16:66641191-66704084	-	bta:533089	Uncharacterized protein
C4H7orf57	0.955785	14.6476	0.0652518	-3.93784	0.00960242	down	mRNA	C4H7orf57	chr4:8532763-8561868	+	bta:614195	chromosome 4 open reading frame, human C7orf57
RLTPR	0.955785	14.6476	0.0652518	-3.93784	0.00960242	down	mRNA	RLTPR	chr18:34087927-34099974	+		Uncharacterized protein
EXOC3L2	0.955785	14.6476	0.0652518	-3.93784	0.00960242	down	mRNA	EXOC3L2	chr18:52600114-52610290	-	bta:539328	Uncharacterized protein
LOC100849250	0.955785	14.6476	0.0652518	-3.93784	0.00960242	down	mRNA	LOC100849250	chr14:567312-569857	-
UPB1	0.955785	14.6476	0.0652518	-3.93784	0.00960242	down	mRNA	UPB1	chr17:74528692-74555249	-	bta:504557	UPB1 protein
GZMM	0.955785	14.6476	0.0652518	-3.93784	0.00960242	down	mRNA	GZMM	chr7:42287056-42292702	+	bta:512272	Uncharacterized protein
C22H3orf67	1.91157	17.7864	0.107474	-3.21795	0.00961676	down	mRNA	C22H3orf67	chr22:43068909-43339570	+	bta:534800	chromosome 22 open reading frame, human C3orf67
CD274	1.91157	17.7864	0.107474	-3.21795	0.00961676	down	mRNA	CD274	chr8:41294347-41311742	-	bta:533834	Programmed death ligand 1
LOC100851732	1.91157	17.7864	0.107474	-3.21795	0.00961676	down	miscRNA	LOC100851732	chr21:29282167-29390445	+
NFE2L3	1.91157	17.7864	0.107474	-3.21795	0.00961676	down	mRNA	NFE2L3	chr4:71974457-72008354	-	bta:510807	Uncharacterized protein
LOC514824	10.5136	38.7116	0.271589	-1.8805	0.00972365	down	mRNA	LOC514824	chr15:38380121-38382812	-
CD7	0	10.4626	9.53674e-07	-20	0.0098534	down	mRNA	CD7	chr19:51525483-51528896	+	bta:510073	CD7 protein
OSM	0	10.4626	9.53674e-07	-20	0.0098534	down	mRNA	OSM	chr17:72558710-72561614	-	bta:319086	Oncostatin-M
GALNT3	0	10.4626	9.53674e-07	-20	0.0098534	down	mRNA	GALNT3	chr2:31509068-31532985	+	bta:535458	Polypeptide N-acetylgalactosaminyltransferase
ZP3	0	10.4626	9.53674e-07	-20	0.0098534	down	mRNA	ZP3	chr25:36578604-36586340	+	bta:280964	Zona pellucida sperm-binding protein 3
KCNB1	0	10.4626	9.53674e-07	-20	0.0098534	down	mRNA	KCNB1	chr13:78361903-78361975	+	bta:539528	Uncharacterized protein
AIM1L	0	10.4626	9.53674e-07	-20	0.0098534	down	mRNA	LOC507142	chr2:132289565-132314558	+	bta:507142	absent in melanoma 1-like
CHRM3	0	10.4626	9.53674e-07	-20	0.0098534	down	mRNA	CHRM3	chr28:11032533-11346610	+	bta:281685	Muscarinic acetylcholine receptor M3
NOBOX	0	10.4626	9.53674e-07	-20	0.0098534	down	mRNA	NOBOX	chr4:111215788-111221137	-	bta:528414	Newborn ovary homeobox
GZMA	0	10.4626	9.53674e-07	-20	0.0098534	down	mRNA	gzmA	chr20:25653895-25664596	-	bta:407178	Granzyme A
LOC783854	0	10.4626	9.53674e-07	-20	0.0098534	down	ncRNA	LOC783854	chr5:90289-118650	+		coiled-coil domain-containing protein 3-like
IL1RL2	0	10.4626	9.53674e-07	-20	0.0098534	down	mRNA	IL1RL2	chr11:7296880-7322251	+	bta:522114	Uncharacterized protein
OASL	0	10.4626	9.53674e-07	-20	0.0098534	down	mRNA	OASL	chr17:66287140-66303563	-	bta:408021	Uncharacterized protein
GPR114	0	10.4626	9.53674e-07	-20	0.0098534	down	mRNA	GPR114	chr18:25428977-25455084	+	bta:509974	Uncharacterized protein
THPO	19.1157	56.498	0.338343	-1.56344	0.00989927	down	mRNA	THPO	chr1:84361811-84366582	+	bta:538672	Thrombopoietin
GNAL	3.82314	23.0177	0.166096	-2.58991	0.010118	down	mRNA	GNAL	chr24:43869556-43921654	+	bta:100124520	GNAL protein
CTXN3	3.82314	23.0177	0.166096	-2.58991	0.010118	down	mRNA	CTXN3	chr7:25256754-25269088	-	bta:100125915	Uncharacterized protein
RINL	3.82314	23.0177	0.166096	-2.58991	0.010118	down	mRNA	RINL	chr18:48027735-48036108	-	bta:504464	Uncharacterized protein
CA10	3.82314	23.0177	0.166096	-2.58991	0.010118	down	mRNA	CA10	chr19:276055-443319	-	bta:535917	carbonic anhydrase X
STON2	27.7178	73.2382	0.378461	-1.40179	0.0103747	down	mRNA	STON2	chr10:95023467-95152817	-	bta:785664	Uncharacterized protein
AURKC	52.5682	120.32	0.436903	-1.19461	0.0103985	down	mRNA	LOC618599	chr18:64383302-64387381	+	bta:618599	Uncharacterized protein
GCLC	64.9934	143.338	0.453429	-1.14105	0.0105503	down	mRNA	GCLC	chr23:7222451-7265255	+	bta:512468	Glutamate-cysteine ligase catalytic subunit
RABGAP1L	115.65	236.455	0.4891	-1.0318	0.0108113	down	mRNA	RABGAP1L	chr16:53525399-53681377	+	bta:527428	RAB GTPase activating protein 1-like
METTL20	17.2041	52.313	0.328869	-1.60441	0.0108151	down	mRNA	METTL20	chr5:83635761-83646871	-	bta:530461	Uncharacterized protein
CCDC15	30.5851	78.4695	0.389771	-1.3593	0.0110446	down	mRNA	CCDC15	chr29:29809935-29860131	+	bta:512305	Uncharacterized protein
CCDC141	126.164	255.287	0.494202	-1.01683	0.0112358	down	mRNA	LOC530799	chr2:18434290-18598844	+	bta:530799	Uncharacterized protein
RGS9	50.6566	116.135	0.436188	-1.19698	0.0114234	down	mRNA	RGS9	chr19:63431601-63472200	+	bta:281453	RGS9 protein
HHATL	37.2756	91.0246	0.409511	-1.28802	0.0114442	down	mRNA	HHATL	chr22:15227856-15237352	-	bta:516072	Uncharacterized protein
RUNX1	21.0273	59.6368	0.352589	-1.50394	0.0117261	down	mRNA	RUNX1	chr1:150340878-150607490	-	bta:529631	Uncharacterized protein
RIPK3	71.6839	154.846	0.462935	-1.11112	0.0117566	down	mRNA	RIPK3	chr10:21001410-21005557	+	bta:507427	RIPK3 protein
TM6SF1	62.126	137.06	0.453276	-1.14154	0.0120036	down	mRNA	TM6SF1	chr21:24750187-24780066	-	bta:616003	Transmembrane 6 superfamily member 1
DTX3L	114.694	233.316	0.491583	-1.02449	0.0122007	down	mRNA	DTX3L	chr1:67938164-67946264	+	bta:515051	Uncharacterized protein
LOC100335346	28.6736	74.2845	0.385997	-1.37334	0.0123075	down	mRNA	LOC100335346	chr22:52318719-52322580	+	bta:100335346	protein shisa-5-like
TRERF1	58.3029	129.736	0.449396	-1.15394	0.0124435	down	mRNA	TRERF1	chr23:16443989-16482695	-	bta:504797	Uncharacterized protein
PLA2G2D1	108.004	220.761	0.489234	-1.0314	0.0125685	down	mRNA	PLA2G2D1	chr2:138328611-138341000	+	bta:494318	Phospholipase A(2)
CD6	5.73471	27.2028	0.210814	-2.24596	0.0127564	down	mRNA	CD6	chr29:38857436-38901960	+	bta:282881	Uncharacterized protein
ADCY8	5.73471	27.2028	0.210814	-2.24596	0.0127564	down	mRNA	ADCY8	chr14:9208712-9433594	+	bta:535017	Uncharacterized protein
ZNF618	23.8946	64.8681	0.368357	-1.44082	0.0128517	down	mRNA	ZNF618	chr8:108311201-108510298	+	bta:528603	Uncharacterized protein
OBSCN	75.507	161.124	0.468627	-1.09349	0.0128574	down	mRNA	OBSCN	chr7:2615105-2632855	-	bta:537193	OBSCN protein
ZEB2	84.1091	176.818	0.475682	-1.07193	0.0129349	down	mRNA	ZEB2	chr2:53673478-53763438	+		Uncharacterized protein
LOC100851232	86.9765	182.049	0.477763	-1.06563	0.0129501	down	mRNA	LOC100851232	chr27:38784286-38795255	-
SGIP1	2.86736	19.8789	0.144241	-2.79345	0.0133057	down	mRNA	SGIP1	chr3:83591576-83853831	-	bta:100139116	Uncharacterized protein
KRBA2	11.4694	39.7579	0.288482	-1.79345	0.0134518	down	mRNA	KRBA2	chr19:28289730-28292084	-	bta:530088	KRAB-A domain containing 2
LOC100851069	11.4694	39.7579	0.288482	-1.79345	0.0134518	down	mRNA	LOC100851069	chr5:123253190-123256695	+
CASS4	6.6905	29.2953	0.228381	-2.13048	0.0134592	down	mRNA	CASS4	chr13:60091829-60128833	-	bta:512832	Uncharacterized protein
LOC100851311	22.9388	62.7756	0.36541	-1.45241	0.0135782	down	mRNA	LOC100851311	chr23:29130547-29130618	+
SLA2	10.5136	37.6654	0.279133	-1.84098	0.013746	down	mRNA	SLA2	chr13:66286034-66312724	-	bta:514398	Uncharacterized protein
LOC100850656	7.64628	31.3878	0.243607	-2.03737	0.0138467	down	mRNA	LOC100850656	chr18:50179994-50187722	-
ABO	9.55785	35.5728	0.268684	-1.89602	0.0139371	down	mRNA	ABO	chr11:107927582-107961586	-	bta:515340	ABO blood group (Transferase A, alpha 1-3-N-acetylgalactosaminyltransferase; transferase B, alpha 1-3-galactosyltransferase)
AGAP2	17.2041	51.2667	0.335581	-1.57527	0.014358	down	mRNA	AGAP2	chr5:59874439-59885896	+	bta:504833	Uncharacterized protein
LOC782823	36.3198	87.8858	0.413262	-1.27487	0.0146566	down	ncRNA	LOC782823	chr5:88635827-88636292	+		ribosomal protein L23a pseudogene
JMJD7	36.3198	87.8858	0.413262	-1.27487	0.0146566	down	mRNA	JMJD7	chr10:36955353-36961810	+	bta:100137087	jumonji domain containing 7
LOC787269	21.0273	58.5906	0.358885	-1.47841	0.0151766	down	mRNA	LOC787269	chr23:30914613-30934492	+	bta:787269	histone H2B type 1-like
IFFO1	31.5409	78.4695	0.401951	-1.31491	0.0159561	down	mRNA	IFFO1	chr5:10846823-10852137	+	bta:506821	IFFO1 protein
IL21R	41.0988	96.2559	0.426974	-1.22778	0.016115	down	mRNA	IL21R	chr25:26761281-26796951	+	bta:617967	Uncharacterized protein
SLAMF6	3.82314	21.9715	0.174005	-2.5228	0.016127	down	mRNA	SLAMF6	chr3:9869623-9890869	+	bta:508183	Uncharacterized protein
ARID5A	23.8946	63.8219	0.374396	-1.41736	0.0163652	down	mRNA	ARID5A	chr11:2854780-2866449	+	bta:524118	AT-rich interactive domain-containing protein 5A
DNHD1	1.91157	16.7402	0.114191	-3.13048	0.0164169	down	mRNA	DNHD1	chr15:45417940-45481441	-	bta:617229	Uncharacterized protein
IGLON5	1.91157	16.7402	0.114191	-3.13048	0.0164169	down	mRNA	IGLON5	chr18:57264612-57309394	+	bta:786369	IgLON family member 5
CCR4	1.91157	16.7402	0.114191	-3.13048	0.0164169	down	mRNA	CCR4	chr22:7352238-7357185	+	bta:408019	CCR4 protein
ZMYND15	30.5851	76.377	0.40045	-1.32031	0.0169241	down	mRNA	ZMYND15	chr19:26799036-26804133	-	bta:539735	Uncharacterized protein
LOC616999	77.4186	162.17	0.477391	-1.06676	0.0170511	down	mRNA	LOC616999	chr1:119285164-119313721	-		selenoprotein T-like
ERN1	96.5343	196.697	0.490777	-1.02686	0.0170666	down	mRNA	ERN1	chr19:49392162-49455029	-	bta:524719	Uncharacterized protein
PYROXD2	93.667	191.466	0.48921	-1.03147	0.0171642	down	mRNA	PYROXD2	chr26:19925686-19951088	+	bta:519120	Pyridine nucleotide-disulfide oxidoreductase domain-containing protein 2
STEAP4	0.955785	13.6014	0.0702712	-3.83092	0.0172612	down	mRNA	STEAP4	chr4:74272139-74300828	-	bta:538861	Uncharacterized protein
CENPW	0.955785	13.6014	0.0702712	-3.83092	0.0172612	down	mRNA	CENPW	chr9:26353601-26362391	-	bta:787125	Uncharacterized protein
PTGER1	0.955785	13.6014	0.0702712	-3.83092	0.0172612	down	mRNA	PTGER1	chr7:9552953-9555074	-	bta:507437	Uncharacterized protein
PTX4	0.955785	13.6014	0.0702712	-3.83092	0.0172612	down	mRNA	PTX4	chr25:1623295-1626636	-	bta:524063	pentraxin 4, long
LOC528994	0.955785	13.6014	0.0702712	-3.83092	0.0172612	down	mRNA	LOC528994	chr11:45739879-45824554	+
KIF15	0.955785	13.6014	0.0702712	-3.83092	0.0172612	down	mRNA	KIF15	chr22:16921800-16978423	+	bta:541135	Kinesin-like protein
LOC618071	13.381	42.8967	0.311936	-1.68068	0.0173219	down	mRNA	LOC618071	chr7:19061162-19063406	+	bta:618071	uncharacterized LOC618071
FGD4	33.4525	81.6083	0.409915	-1.2866	0.0174123	down	mRNA	FGD4	chr5:82605428-82708442	-	bta:505234	Uncharacterized protein
SMS	111.827	223.9	0.499451	-1.00159	0.0176302	down	mRNA	SMS	chrx:74640543-74670903	-	bta:615950	Spermine synthase
MYO7A	79.3302	165.309	0.47989	-1.05922	0.0176744	down	mRNA	MYO7A	chr15:56064902-56170051	+	bta:535092	Uncharacterized protein
SYNJ1	95.5785	194.604	0.491143	-1.02579	0.0176948	down	mRNA	SYNJ1	chr1:1907196-1994088	+	bta:282087	Synaptojanin-1
LOC788499	4.77893	24.064	0.198592	-2.33212	0.0181027	down	mRNA	LOC788499	chr14:15067620-15076241	-	bta:788499	MTSS1 protein-like
GLT25D2	64.9934	139.153	0.467066	-1.0983	0.0181606	down	mRNA	GLT25D2	chr16:62496471-62631524	-	bta:789150	glycosyltransferase 25 domain containing 2
PRKACB	62.126	133.921	0.4639	-1.10812	0.0182406	down	mRNA	PRKACB	chr3:63418467-63575248	-	bta:282323	PRKACB protein
LRRC8B	44.9219	102.533	0.438119	-1.1906	0.0183234	down	mRNA	LRRC8B	chr3:56741773-56752351	-	bta:517584	leucine rich repeat containing 8 family, member B
LOC508153	53.524	118.227	0.452721	-1.14331	0.0183979	down	mRNA	LOC508153	chr21:19803839-19812456	+	bta:508153	LOC508153 protein
PAK1	88.888	182.049	0.488264	-1.03427	0.0186264	down	mRNA	PAK1	chr29:19471808-19570681	+	bta:533729	Serine/threonine-protein kinase PAK 1
ANKRD6	10.5136	36.6191	0.287108	-1.80033	0.0193497	down	mRNA	ANKRD6	chr9:63663542-63725851	-	bta:516065	Uncharacterized protein
MYCL1	10.5136	36.6191	0.287108	-1.80033	0.0193497	down	mRNA	MYCL	chr3:112306801-112312415	+	bta:540350	Uncharacterized protein
MCHR1	10.5136	36.6191	0.287108	-1.80033	0.0193497	down	mRNA	MCHR1	chr5:118551913-118555388	+	bta:540119	MCHR1 protein
ARAP2	10.5136	36.6191	0.287108	-1.80033	0.0193497	down	mRNA	ARAP2	chr6:57509116-57768901	-	bta:512010	Uncharacterized protein
BATF	5.73471	26.1565	0.219246	-2.18938	0.0193572	down	mRNA	BATF	chr10:88840363-88862319	+	bta:617628	Basic leucine zipper transcriptional factor ATF-like
ATG16L2	74.5513	155.893	0.478221	-1.06425	0.0193585	down	mRNA	ATG16L2	chr15:51779713-51795240	+	bta:511036	Uncharacterized protein
LYL1	24.8504	64.8681	0.383091	-1.38424	0.0195258	down	mRNA	LYL1	chr7:10742609-10744746	+		lymphoblastic leukemia derived sequence 1
GRAMD1C	9.55785	34.5266	0.276826	-1.85295	0.019849	down	mRNA	GRAMD1C	chr1:59253016-59352418	+	bta:505581	GRAM domain containing 1C
SLC27A3	63.0818	134.968	0.467385	-1.09732	0.0199495	down	mRNA	SLC27A3	chr3:17768833-17774052	-	bta:511053	Uncharacterized protein
RAPSN	7.64628	30.3415	0.252007	-1.98846	0.0202726	down	mRNA	RAPSN	chr15:77600636-77612715	-	bta:541061	Uncharacterized protein
HTR7	7.64628	30.3415	0.252007	-1.98846	0.0202726	down	mRNA	HTR7	chr26:12855223-12949482	-	bta:538510	Uncharacterized protein
FAT3	23.8946	62.7756	0.380636	-1.39352	0.0207849	down	mRNA	FAT3	chr29:1792137-2256324	-	bta:536281	Uncharacterized protein
CHRNA1	15.2926	46.0354	0.332191	-1.58991	0.0212195	down	mRNA	CHRNA1	chr2:22742015-22761603	+	bta:338070	Acetylcholine receptor subunit alpha
STAC3	53.524	117.181	0.456763	-1.13048	0.0214045	down	mRNA	STAC3	chr5:60419539-60425678	+	bta:518234	Uncharacterized protein
ICOSLG	64.0376	136.014	0.470817	-1.08676	0.021769	down	mRNA	ICOSLG	chr1:147590834-147599116	+	bta:507857	Uncharacterized protein
PAX8	19.1157	53.3593	0.358245	-1.48098	0.0221398	down	mRNA	PAX8	chr11:48617297-48682524	-	bta:534661	Uncharacterized protein
BCL10	97.4901	195.651	0.498287	-1.00495	0.0222825	down	mRNA	BCL10	chr3:62160703-62171942	-	bta:540824	Uncharacterized protein
DHRS7C	35.3641	83.7008	0.422506	-1.24296	0.0228677	down	mRNA	DHRS7C	chr19:29297020-29310345	-	bta:511943	Dehydrogenase/reductase SDR family member 7C
CSRP2	35.3641	83.7008	0.422506	-1.24296	0.0228677	down	mRNA	CSRP2	chr5:6713796-6733508	-	bta:539381	Cysteine and glycine-rich protein 2
PDE4D	25.8062	65.9144	0.391511	-1.35288	0.0230789	down	mRNA	PDE4D	chr20:20141759-21809062	+	bta:539556	Uncharacterized protein
HPS3	64.9934	137.06	0.474196	-1.07644	0.0237021	down	mRNA	HPS3	chr1:120921150-120963708	-	bta:783104	Uncharacterized protein
MR1	45.8777	102.533	0.447441	-1.16023	0.0241951	down	mRNA	MR1	chr16:59630588-59644544	-	bta:506206	Major histocompatibility complex class I-related gene protein
LOC100850471	34.4083	81.6083	0.421627	-1.24596	0.024335	down	mRNA	LOC100850471	chr20:6976802-6979600	-
LAT	12.4252	39.7579	0.312522	-1.67797	0.0247887	down	mRNA	LAT	chr25:27725636-27730511	-	bta:514735	LAT protein
GRIN2D	17.2041	49.1742	0.349861	-1.51515	0.0250519	down	mRNA	GRIN2D	chr18:54895524-54924832	+	bta:618181	Uncharacterized protein
NRIP2	3.82314	20.9252	0.182705	-2.45241	0.0255367	down	mRNA	NRIP2	chr5:113201928-113209960	+	bta:614457	Uncharacterized protein
CKS2	23.8946	61.7293	0.387087	-1.36927	0.0263207	down	mRNA	CKS2	chr8:93575984-93580879	-	bta:767985	Cyclin-dependent kinases regulatory subunit 2
RPL3L	67.8608	141.245	0.480447	-1.05755	0.0266092	down	mRNA	RPL3L	chr25:1997736-2004547	-	bta:618440	60S ribosomal protein L3-like
CACNA1D	10.5136	35.5728	0.295552	-1.75851	0.027098	down	mRNA	CACNA1D	chr22:48059900-48405401	-	bta:408013	Uncharacterized protein
LOC100336416	77.4186	157.985	0.490037	-1.02904	0.0273332	down	mRNA	LOC100336416	chr23:7579787-7580818	+	bta:100336416	rCG61023-like
PLK1	82.1975	166.355	0.494108	-1.0171	0.0276138	down	mRNA	PLK1	chr25:22498070-22508612	+	bta:538238	Serine/threonine-protein kinase PLK1
TMEM194B	32.4967	77.4232	0.419728	-1.25247	0.027655	down	mRNA	TMEM194B	chr2:5997607-6022594	+	bta:506133	transmembrane protein 194B
LOC784147	1.91157	15.6939	0.121803	-3.03737	0.0278342	down	mRNA	LOC784147	chr4:76258888-76271716	-		metalloreductase STEAP1-like
LOC613365	1.91157	15.6939	0.121803	-3.03737	0.0278342	down	mRNA	LOC613365	chr2:91831600-91883327	-	bta:613365	Uncharacterized protein
TMEM236	4.77893	23.0177	0.207619	-2.26799	0.0279033	down	mRNA	TMEM236	chr13:31989082-32028638	+	bta:520412	transmembrane protein 236
MAPK15	4.77893	23.0177	0.207619	-2.26799	0.0279033	down	mRNA	MAPK15	chr14:860688-866356	-	bta:512125	Mitogen-activated protein kinase
VIPR1	15.2926	44.9892	0.339916	-1.55675	0.0283346	down	mRNA	VIPR1	chr22:15006708-15038568	+	bta:535858	Vasoactive intestinal peptide receptor 1
LOC100849540	6.6905	27.2028	0.245949	-2.02357	0.0296327	down	miscRNA	LOC100849540	chr1:114114815-114118015	+
PPP1R36	6.6905	27.2028	0.245949	-2.02357	0.0296327	down	mRNA	PPP1R36	chr10:78546043-78568721	+	bta:100141235	Uncharacterized protein
PTPRE	70.7281	145.43	0.486337	-1.03997	0.0296429	down	mRNA	PTPRE	chr26:48279377-48321109	+	bta:505285	Uncharacterized protein
ATP8B4	55.4355	118.227	0.468889	-1.09268	0.0299583	down	mRNA	LOC100137953	chr10:61273091-61406788	+	bta:100137953	Uncharacterized protein
METTL7A	21.9831	57.5443	0.38202	-1.38828	0.030141	down	mRNA	METTL7A	chr5:31932671-31943739	-	bta:613844	Putative uncharacterized protein METTL7A
AMPD1	21.9831	57.5443	0.38202	-1.38828	0.030141	down	mRNA	AMPD1	chr3:30900324-30922649	+	bta:512748	AMPD1 protein
SCML4	0.955785	12.5551	0.0761271	-3.71545	0.0308259	down	mRNA	SCML4	chr9:44678552-44699815	+	bta:535263	Uncharacterized protein
LOC786967	0.955785	12.5551	0.0761271	-3.71545	0.0308259	down	ncRNA	LOC786967	chr16:56879927-56880247	+	bta:786967	glutaredoxin-1 pseudogene
RGS18	0.955785	12.5551	0.0761271	-3.71545	0.0308259	down	mRNA	RGS18	chr16:11814237-11844714	-	bta:613624	Uncharacterized protein
SH2D1B	0.955785	12.5551	0.0761271	-3.71545	0.0308259	down	mRNA	SH2D1B	chr3:7640234-7667114	+	bta:617485	Uncharacterized protein
LOC100141145	0.955785	12.5551	0.0761271	-3.71545	0.0308259	down	ncRNA	LOC100141145	chr3:12141124-12144610	-
LOC784288	0.955785	12.5551	0.0761271	-3.71545	0.0308259	down	ncRNA	LOC784288	chr13:50911861-50912457	-
KLHL32	0.955785	12.5551	0.0761271	-3.71545	0.0308259	down	mRNA	KLHL32	chr9:55538791-55727914	-	bta:615481	kelch-like family member 32
GPR171	0.955785	12.5551	0.0761271	-3.71545	0.0308259	down	mRNA	GPR171	chr1:118457930-118464471	+	bta:767929	Probable G-protein coupled receptor 171
HELB	24.8504	62.7756	0.395861	-1.33693	0.0309817	down	mRNA	HELB	chr5:51199902-51237825	-	bta:614572	Uncharacterized protein
NAT14	24.8504	62.7756	0.395861	-1.33693	0.0309817	down	mRNA	NAT14	chr18:62274935-62277273	-	bta:532809	N-acetyltransferase 14
LOC100849790	39.1872	88.9321	0.440642	-1.18232	0.031027	down	mRNA	LOC100849790	chr2:37617487-37629600	+
PDE4C	33.4525	78.4695	0.426312	-1.23002	0.0315279	down	mRNA	PDE4C	chr7:4955377-4966587	+	bta:524624	Uncharacterized protein
JSRP1	13.381	40.8041	0.327932	-1.60853	0.0319559	down	mRNA	JSRP1	chr7:20138432-20142319	-	bta:509378	Junctional sarcoplasmic reticulum protein 1
LOC100849115	13.381	40.8041	0.327932	-1.60853	0.0319559	down	miscRNA	LOC100849115	chr5:115939038-115945358	-
ACACB	68.8165	141.245	0.487214	-1.03737	0.0326275	down	mRNA	ACACB	chr17:66936395-67051258	-	bta:515338	Uncharacterized protein
ITGA10	83.1533	166.355	0.499854	-1.00042	0.032986	down	mRNA	ITGA10	chr3:23140480-23157499	+	bta:506526	Uncharacterized protein
MX2	26.762	65.9144	0.406011	-1.30041	0.0336794	down	mRNA	MX2	chr1:144680092-144715879	+	bta:280873	Interferon-induced GTP-binding protein Mx2
EML4	50.6566	108.811	0.465547	-1.103	0.034152	down	mRNA	EML4	chr11:26058906-26158460	+	bta:540187	Uncharacterized protein
LOC100139804	20.0715	53.3593	0.376158	-1.41059	0.0346485	down	miscRNA	LOC100139804	chr12:9971475-9973450	-		cell division control protein 42 homolog
LOC510520	34.4083	79.5158	0.432723	-1.20849	0.0357371	down	mRNA	LOC510520	chr18:62909289-62924235	+	bta:510520	leukocyte immunoglobulin-like receptor, subfamily A (with TM domain), member 6-like
DFFB	66.905	137.06	0.488143	-1.03462	0.0360102	down	mRNA	DFFB	chr16:46516677-46531028	-	bta:512730	DNA fragmentation factor subunit beta
EVI2A	19.1157	51.2667	0.372868	-1.42326	0.0371975	down	mRNA	EVI2A	chr19:18399482-18403562	+	bta:528920	Ecotropic viral integration site 2A
MYH3	19.1157	51.2667	0.372868	-1.42326	0.0371975	down	mRNA	MYH3	chr19:29939012-29959966	-	bta:281338	MYH3 protein
CA14	19.1157	51.2667	0.372868	-1.42326	0.0371975	down	mRNA	CA14	chr3:21708867-21716043	-	bta:509027	Uncharacterized protein
LOC100140952	10.5136	34.5266	0.304508	-1.71545	0.0377125	down	miscRNA	LOC100140952	chr13:53761228-53793571	+
BMF	21.9831	56.498	0.389094	-1.36181	0.0383252	down	mRNA	BMF	chr10:35532197-35546787	-	bta:541141	Uncharacterized protein
KLHL33	21.9831	56.498	0.389094	-1.36181	0.0383252	down	mRNA	KLHL33	chr10:25996787-26006468	+	bta:100141057	kelch-like 33 (Drosophila)
NAPB	53.524	112.996	0.47368	-1.07802	0.0386859	down	mRNA	NAPB	chr13:42007002-42045816	-	bta:517728	Beta-soluble NSF attachment protein
BUB1	24.8504	61.7293	0.402571	-1.31269	0.0388294	down	mRNA	BUB1	chr11:1670596-1704216	+	bta:514777	Uncharacterized protein
MAGIX	27.7178	66.9606	0.413941	-1.2725	0.0388991	down	mRNA	MAGIX	chrx:55394998-55402505	-	bta:511713	MAGI family member, X-linked
EFCAB4B	3.82314	19.8789	0.192321	-2.37841	0.0400701	down	mRNA	EFCAB4B	chr5:112485164-112587101	+	bta:525377	EF-hand calcium binding domain 4B
SLC45A4	8.60207	30.3415	0.283508	-1.81854	0.0412198	down	mRNA	SLC45A4	chr14:1966649-1995382	+	bta:520630	solute carrier family 45, member 4
LOC100294784	7.64628	28.249	0.270674	-1.88537	0.0425852	down	ncRNA	LOC100294784	chrx:59990001-59990156	-	bta:100294784	ribosomal protein L39-like pseudogene
AMY2B	7.64628	28.249	0.270674	-1.88537	0.0425852	down	mRNA	AMY2B	chr3:42379421-42402070	-	bta:505049	Alpha-amylase
TACR2	4.77893	21.9715	0.217506	-2.20087	0.0426199	down	mRNA	TACR2	chr28:24924178-24936465	-	bta:282088	Substance-K receptor
LOC783804	4.77893	21.9715	0.217506	-2.20087	0.0426199	down	ncRNA	LOC783804	chr26:21622501-21623520	+	bta:783804	centromere protein N pseudogene
KIF4A	4.77893	21.9715	0.217506	-2.20087	0.0426199	down	mRNA	KIF4A	chrx:49925555-50064282	-	bta:537127	Kinesin-like protein
STIM2	42.0546	92.0709	0.456763	-1.13048	0.042958	down	mRNA	STIM2	chr6:47546033-47738613	+	bta:541299	stromal interaction molecule 2
MURC	13.381	39.7579	0.336562	-1.57106	0.0430418	down	mRNA	MURC	chr8:95160903-95173079	+	bta:528386	Muscle-related coiled-coil protein
SOCS1	13.381	39.7579	0.336562	-1.57106	0.0430418	down	mRNA	SOCS1	chr25:11035003-11036125	-	bta:518795	Uncharacterized protein
P2RX7	5.73471	24.064	0.238311	-2.06908	0.0435926	down	mRNA	P2RX7	chr17:56548256-56606214	-	bta:286814	P2X purinoceptor
MIR2332	5.73471	24.064	0.238311	-2.06908	0.0435926	down	miRNA	MIR2332	chr19:17961315-17961383	+	bta:100313148	microRNA mir-2332
PRR11	5.73471	24.064	0.238311	-2.06908	0.0435926	down	mRNA	PRR11	chr19:9366587-9394312	+	bta:615857	Uncharacterized protein
PLN	39.1872	86.8396	0.45126	-1.14797	0.0440794	down	mRNA	PLN	chr9:34759832-34770524	-	bta:100125240	Cardiac phospholamban
CCNF	39.1872	86.8396	0.45126	-1.14797	0.0440794	down	mRNA	CCNF	chr25:2463756-2481524	+	bta:505200	Cyclin-F
LOC785831	20.0715	52.313	0.383681	-1.38202	0.0444094	down	miscRNA	LOC785831	chr18:45749840-45760995	+
LOC527711	43.9661	95.2097	0.461782	-1.11472	0.0445559	down	mRNA	LOC527711	chr10:78803163-78860076	-
CENPT	53.524	111.95	0.478107	-1.0646	0.0446787	down	mRNA	CENPT	chr18:34230916-34236926	-	bta:513195	CENPT protein
LOC784127	25.8062	62.7756	0.411086	-1.28249	0.0449862	down	ncRNA	LOC784127	chr12:58310597-58311584	+		nucleosome assembly protein 1-like 1 pseudogene
SELT	64.9934	131.829	0.493014	-1.0203	0.0452414	down	mRNA	SELT	chr1:119175016-119205345	-	bta:783831	Selenoprotein T
SYDE2	41.0988	89.9784	0.456763	-1.13048	0.0458303	down	mRNA	SYDE2	chr3:62061953-62099609	-	bta:524536	Uncharacterized protein
DISC1	16.2483	44.9892	0.361161	-1.46929	0.0462144	down	mRNA	DISC1	chr28:2604398-2876449	+	bta:613555	disrupted in schizophrenia 1
UNC45B	62.126	126.597	0.490737	-1.02698	0.0466551	down	mRNA	UNC45B	chr19:14334021-14367197	-	bta:535385	Uncharacterized protein
LOC100849764	1.91157	14.6476	0.130504	-2.93784	0.0466851	down	mRNA	LOC100849764	chr3:13942877-13999294	-
LOC100850319	1.91157	14.6476	0.130504	-2.93784	0.0466851	down	mRNA	LOC100850319	chr13:3610754-3803109	+
PODXL2	1.91157	14.6476	0.130504	-2.93784	0.0466851	down	mRNA	PODXL2	chr22:61517753-61567042	-	bta:532521	Uncharacterized protein
LOC784451	1.91157	14.6476	0.130504	-2.93784	0.0466851	down	mRNA	LOC784451	chr5:107016969-107036281	+	bta:784451	C-type lectin domain family 2 member D11-like
KLHL25	68.8165	138.106	0.498287	-1.00495	0.0471597	down	mRNA	KLHL25	chr21:16193313-16207538	+	bta:529905	Uncharacterized protein
MST1R	30.5851	71.1457	0.429894	-1.21795	0.0471994	down	mRNA	MST1R	chr22:51081514-51094616	+	bta:525504	Uncharacterized protein
HSPBAP1	27.7178	65.9144	0.420512	-1.24978	0.0479794	down	mRNA	HSPBAP1	chr1:68014105-68070178	-	bta:513211	HSPB1-associated protein 1
PGLYRP2	24.8504	60.6831	0.409511	-1.28802	0.0484726	down	mRNA	PGLYRP2	chr7:8921440-8927448	+	bta:510803	Uncharacterized protein
KLHL6	21.9831	55.4518	0.396436	-1.33484	0.0485175	down	mRNA	KLHL6	chr1:85155935-85208489	+	bta:527363	Uncharacterized protein
GUCY1A3	65.9492	132.875	0.496325	-1.01064	0.0486663	down	mRNA	GUCY1A3	chr17:45942730-46007797	-	bta:281216	Guanylate cyclase soluble subunit alpha-1
LOC790074	40.143	87.8858	0.456763	-1.13048	0.0489486	down	miscRNA	LOC790074	chr18:63063629-63067003	+
CFI	15.2926	42.8967	0.356498	-1.48804	0.0497258	down	mRNA	CFI	chr6:16959494-17009816	+	bta:513197	Uncharacterized protein
C25H16orf82	117.562	0	1048576	20	0	up	mRNA	C25H16orf82	chr25:26465932-26467988	+	bta:781546	chromosome 25 open reading frame, human C16orf82
PRM1	313.498	0	1048576	20	0	up	mRNA	PRM1	chr25:11075397-11075876	-	bta:281423	Sperm protamine P1
GSG1	93.667	0	1048576	20	0	up	mRNA	GSG1	chr5:103250584-103270054	+	bta:530502	Germ cell-specific gene 1 protein
LOC509034	125.208	1.04626	119.672	6.90294	0	up	mRNA	LOC509034	chr10:89088995-89146478	+	bta:509034	Uncharacterized protein
NAGLU	216.007	6.27756	34.4095	5.10473	0	up	mRNA	NAGLU	chr19:43635965-43642945	+	bta:789125	Uncharacterized protein
GLYAT	169.174	7.32382	23.0991	4.52977	0	up	mRNA	GLYAT	chr15:82722919-82732581	-	bta:281787	Glycine N-acyltransferase
KRT8	141.456	7.32382	19.3145	4.27162	0	up	mRNA	KRT8	chr5:29959587-29967387	+	bta:281269	Keratin, type II cytoskeletal 8
LOC618550	218.875	11.5089	19.0179	4.24929	0	up	ncRNA	LOC618550	chr22:49950025-49950695	+	bta:618550	heme-binding protein 1 pseudogene
ADAMTS16	2071.19	122.412	16.9197	4.08064	0	up	mRNA	ADAMTS16	chr20:71542172-71731112	-	bta:520133	Uncharacterized protein
ACSS2	9638.14	593.229	16.2469	4.02209	0	up	mRNA	ACSS2	chr13:64755113-64802377	+	bta:506459	ACSS2 protein
CTHRC1	182.555	12.5551	14.5403	3.86198	0	up	mRNA	CTHRC1	chr14:59093138-59221286	-	bta:538634	Collagen triple helix repeat containing 1
TTR	324.011	23.0177	14.0766	3.81523	0	up	mRNA	TTR	chr24:26312574-26321434	-	bta:280948	Transthyretin
XPNPEP2	170.13	12.5551	13.5506	3.76029	0	up	mRNA	XPNPEP2	chrx:6407538-6433387	+	bta:504822	Uncharacterized protein
FASN	56232.7	5750.25	9.77918	3.28971	0	up	mRNA	FASN	chr19:51763830-51782535	+	bta:281152	Fatty acid synthase
LOC100850190	213.14	21.9715	9.70077	3.2781	0	up	mRNA	LOC100850190	chr9:88086191-88096155	-		NKG2D ligand 3-like
ACACA	7094.79	769.001	9.22599	3.2057	0	up	mRNA	ACACA	chr19:12834488-13075543	-	bta:281590	Acetyl-CoA carboxylase 1
PPP2R2C	389.005	42.8967	9.06841	3.18085	0	up	mRNA	PPP2R2C	chr6:106908392-106969604	+	bta:782110	Serine/threonine-protein phosphatase 2A 55 kDa regulatory subunit B
INSIG1	1182.31	151.708	7.79332	2.96224	0	up	mRNA	INSIG1	chr4:120726263-120738975	+	bta:511899	Insulin-induced gene 1 protein
M-SAA3.2	647.067	88.9321	7.27596	2.86314	0	up	mRNA	M-SAA3.2	chr29:27603808-27607694	+	bta:618238	Serum amyloid A protein
CIDEA	953.874	142.291	6.70367	2.74495	0	up	mRNA	CIDEA	chr24:43976485-43989747	+	bta:527051	CIDEA protein
RPS26	3936.88	591.137	6.65984	2.73549	0	up	mRNA	RPS26	chr5:61559835-61562894	-	bta:509426	40S ribosomal protein S26-2-like
PCK1	2233.67	420.597	5.31072	2.40891	0	up	mRNA	PCK1	chr13:59198881-59205008	-	bta:282855	Uncharacterized protein
CPXM1	2444.9	469.771	5.20445	2.37975	0	up	mRNA	CPXM1	chr13:52768770-52775121	+	bta:532219	CPXM1 protein
LOC790208	98.4459	3.13878	31.3644	4.97105	1.11022e-16	up	mRNA	LOC790208	chr3:9060670-9062250	+	bta:790208	myelin protein P0-like
BDH1	343.127	55.4518	6.18784	2.62944	1.11022e-16	up	mRNA	BDH1	chr1:72922259-72958132	-	bta:534090	D-beta-hydroxybutyrate dehydrogenase, mitochondrial
COL21A1	712.06	142.291	5.00424	2.32315	1.11022e-16	up	mRNA	COL21A1	chr23:2303279-2544676	-		collagen, type XXI, alpha 1
ARL4D	560.09	110.904	5.05024	2.33635	7.77156e-16	up	mRNA	ARL4D	chr19:44360641-44362561	+	bta:538936	ADP-ribosylation factor-like protein 4D
TUBA3E	69.7723	0	1048576	20	8.88178e-16	up	mRNA	TUBA3E	chr17:75532075-75537786	+	bta:534900	Tubulin alpha-3 chain
SAA2	131.898	10.4626	12.6067	3.65611	1.44329e-15	up	mRNA	SAA2	chr29:27560639-27563851	+	bta:506412	Serum amyloid A protein
STMN2	166.307	17.7864	9.3502	3.225	1.55431e-15	up	mRNA	STMN2	chr14:39801856-39860981	+	bta:534991	Stathmin
KIF17	66.905	0	1048576	20	2.9976e-15	up	mRNA	KIF17	chr2:137624824-137676305	+	bta:530435	Kinesin-like protein
OSR1	1139.3	264.704	4.30404	2.10569	5.55112e-15	up	mRNA	OSR1	chr11:81681706-81688807	+	bta:539430	Protein odd-skipped-related 1
OAZ3	64.0376	0	1048576	20	1.07692e-14	up	mRNA	OAZ3	chr3:20322981-20326051	-	bta:531865	Uncharacterized protein
CPE	2436.3	606.831	4.01479	2.00532	1.29896e-14	up	mRNA	CPE	chr17:570314-719081	+	bta:280753	Carboxypeptidase E
GSTA3	62.126	0	1048576	20	2.498e-14	up	mRNA	GSTA3	chr23:25529070-25550724	-	bta:768055	Glutathione S-transferase
LOC100851864	693.9	156.939	4.42146	2.14452	2.65343e-14	up	mRNA	LOC100851864	chr21:68293440-68296692	-		creatine kinase B-type-like
KRT7	70.7281	1.04626	67.6009	6.07897	3.0087e-14	up	mRNA	KRT7	chr5:30520142-30534152	-	bta:535697	Keratin, type II cytoskeletal 7
SLC25A1	2693.4	692.624	3.88869	1.95929	4.72955e-14	up	mRNA	SLC25A1	chr17:75760455-75762568	-	bta:282476	Tricarboxylate transport protein, mitochondrial
THRSP	5292.18	1389.43	3.80888	1.92937	6.27276e-14	up	mRNA	THRSP	chr29:18866047-18871953	-	bta:515940	Uncharacterized protein
GSTT3	366.066	73.2382	4.99829	2.32143	7.52731e-14	up	mRNA	GSTT3	chr17:74390242-74395686	+	bta:516190	Uncharacterized protein
HTR2A	73.5955	2.09252	35.1707	5.1363	1.62315e-13	up	mRNA	HTR2A	chr12:15794841-15860719	-	bta:407230	5-hydroxytryptamine receptor 2A
ELOVL6	1307.51	336.896	3.88106	1.95645	2.73781e-13	up	mRNA	ELOVL6	chr6:16690801-16705291	+	bta:533333	Elongation of very long chain fatty acids protein
PTX3	2792.8	751.215	3.71772	1.89442	3.45945e-13	up	mRNA	PTX3	chr1:111508771-111514835	-	bta:541148	Pentraxin-related protein PTX3
HDGFL1	54.4798	0	1048576	20	8.04801e-13	up	mRNA	HDGFL1	chr23:34934247-34936237	-	bta:407143	hepatoma derived growth factor-like 1
FBN2	1457.57	390.255	3.73492	1.90108	1.00786e-12	up	mRNA	FBN2	chr7:24236885-24653531	+	bta:540017	Uncharacterized protein
GSS	504.655	119.274	4.23107	2.08102	1.20415e-12	up	mRNA	GSS	chr13:64802995-64828298	-	bta:525059	Glutathione synthetase
LOC615610	281.001	57.5443	4.88321	2.28783	2.59637e-12	up	miscRNA	LOC615610	chr2:124975090-124976420	+		phosphoglycerate mutase 1 (brain) pseudogene
HSPB9	50.6566	0	1048576	20	4.82892e-12	up	mRNA	HSPB9	chr19:43271752-43272269	+	bta:614199	Heat shock protein beta-9
ODF1	50.6566	0	1048576	20	4.82892e-12	up	mRNA	ODF1	chr14:59919507-59928968	-	bta:281366	Outer dense fiber protein 1
HMCN2	5625.75	1625.89	3.46011	1.79082	5.11691e-12	up	mRNA	HMCN2	chr11:104105820-104293207	+		Uncharacterized protein
GAPDHS	49.7008	0	1048576	20	7.60525e-12	up	mRNA	GAPDHS	chr18:45475172-45484055	+	bta:532231	Glyceraldehyde-3-phosphate dehydrogenase, testis-specific
PLXDC1	5345.71	1580.9	3.38143	1.75764	1.45195e-11	up	mRNA	PLXDC1	chr19:40540211-40606425	-	bta:536989	PLXDC1 protein
SPERT	47.7893	0	1048576	20	1.90115e-11	up	mRNA	SPERT	chr12:14745142-14757541	+	bta:616053	Spermatid-associated protein
S100A8	90.7996	8.37008	10.8481	3.43937	2.28531e-11	up	mRNA	S100A8	chr3:18249110-18250091	+	bta:616818	Protein S100-A8
LOC515547	166.307	29.2953	5.67691	2.50511	4.00601e-11	up	ncRNA	LOC515547	chr14:71966210-71967596	+		ornithine decarboxylase 1 pseudogene
FAM198B	260.929	57.5443	4.53441	2.18091	4.44287e-11	up	mRNA	FAM198B	chr17:42672730-42686913	+	bta:617515	Uncharacterized protein
MGC137708	367.022	91.0246	4.03211	2.01154	6.45426e-11	up	mRNA	MGC137708	chr18:56795744-56802232	-
LIPG	180.643	35.5728	5.07813	2.3443	1.59116e-10	up	mRNA	LOC509808	chr24:50570598-50657246	+	bta:509808	endothelial lipase-like
AMIGO2	300.117	73.2382	4.09781	2.03485	2.04692e-10	up	mRNA	AMIGO2	chr5:36293682-36296994	+	bta:514273	Uncharacterized protein
LOC787568	801.904	234.362	3.42164	1.77469	2.16369e-10	up	ncRNA	LOC787568	chr2:127118738-127120187	+	bta:787568	tubulin alpha-1C chain-like pseudogene
LPL	7465.64	2357.22	3.16713	1.66318	2.37432e-10	up	mRNA	LPL	chr8:69882846-69910019	+	bta:280843	Lipoprotein lipase
SLC4A4	139.545	24.064	5.7989	2.53578	2.79076e-10	up	mRNA	SLC4A4	chr6:89328938-89671810	+	bta:282360	Solute carrier family 4 sodium bicarbonate cotransporter member 4 variant NBCe1B
LOC616410	42.0546	0	1048576	20	3.16617e-10	up	mRNA	LOC616410	chr22:51103470-51107115	+	bta:616410	beta actin-like
CYP4F3	92.7112	11.5089	8.05563	3.01	6.25197e-10	up	mRNA	LOC534967	chr7:8806413-8837675	-	bta:534967	Cytochrome P450, family 4, subfamily F, polypeptide 3
S100A1	725.441	217.622	3.33349	1.73703	8.06782e-10	up	mRNA	S100a1	chr3:17916741-17920538	-		Protein S100-A1
ELOVL5	1283.62	402.81	3.18666	1.67205	8.16632e-10	up	mRNA	ELOVL5	chr23:25747870-25880542	-	bta:617293	Elongation of very long chain fatty acids protein 5
LOC518623	39.1872	0	1048576	20	1.34165e-09	up	mRNA	LOC518623	chr15:82500318-82532417	+	bta:518623	MGC179454 protein
LOC100849448	39.1872	0	1048576	20	1.34165e-09	up	mRNA	LOC100849448	chr21:19425611-19431742	+		myeloid-associated differentiation marker-like
GPT2	425.324	120.32	3.53495	1.82169	1.45098e-09	up	mRNA	GPT2	chr18:14357984-14390594	+	bta:618400	Uncharacterized protein
LOC513779	149.103	29.2953	5.08964	2.34756	1.51647e-09	up	ncRNA	LOC513779	chr7:8604319-8620106	-		leukotriene-B(4) omega-hydroxylase 1-like
TRIM31	118.517	19.8789	5.96196	2.57579	1.5364e-09	up	mRNA	TRIM31	chr23:27799124-27809642	+	bta:517666	Uncharacterized protein
LOC785923	45.8777	1.04626	43.8492	5.45448	1.75247e-09	up	mRNA	LOC785923	chr26:32234572-32456385	+	bta:785923	V-type proton ATPase 116 kDa subunit a isoform 1-like
DNAAF1	61.1703	4.18504	14.6164	3.86952	1.75832e-09	up	mRNA	DNAAF1	chr18:9559952-9580651	+	bta:523187	Dynein assembly factor 1, axonemal
P2RX6	176.82	38.7116	4.56763	2.19144	2.15394e-09	up	mRNA	P2RX6	chr17:75496449-75505961	+	bta:618262	P2X purinoceptor
DRD2	38.2314	0	1048576	20	2.18371e-09	up	mRNA	DRD2	chr15:22137131-22150103	-	bta:281126	D(2) dopamine receptor
SMCP	38.2314	0	1048576	20	2.18371e-09	up	mRNA	SMCP	chr3:19067524-19072740	-	bta:493777	sperm mitochondria-associated cysteine-rich protein
FAM134C	50.6566	2.09252	24.2084	4.59744	2.55975e-09	up	mRNA	FAM134C	chr19:43675187-43693013	-	bta:789163	family with sequence similarity 134, member C
SFRP2	2024.35	671.699	3.01378	1.59157	3.43991e-09	up	mRNA	SFRP2	chr17:4173229-4181804	+	bta:510821	Secreted frizzled-related protein 2
CYP2B6	583.029	177.864	3.27794	1.71279	3.45397e-09	up	mRNA	CYP2B6	chr18:49833576-49850634	-	bta:504769	Uncharacterized protein
MFSD2A	67.8608	6.27756	10.8101	3.4343	3.62281e-09	up	mRNA	MFSD2A	chr3:112243968-112256798	-	bta:512633	MFSD2 protein
LOC785805	49.7008	2.09252	23.7517	4.56996	3.91805e-09	up	mRNA	LOC785805	chr1:155569698-155680279	-
ADAM12	497.008	149.615	3.32191	1.73201	4.58506e-09	up	mRNA	ADAM12	chr26:46747530-46865912	-	bta:407229	Uncharacterized protein
ACTL7B	36.3198	0	1048576	20	5.83687e-09	up	mRNA	ACTL7B	chr8:103431762-103433169	-	bta:515059	Actin-like protein 7B
LOC515823	62.126	5.2313	11.8758	3.56996	6.67307e-09	up	miscRNA	LOC515823	chr10:75128126-75129562	-		keratin 8 pseudogene
NDUFA4L2	489.362	150.661	3.24809	1.69959	1.01098e-08	up	mRNA	NDUFA4L2	chr5:60431870-60434178	+	bta:613541	NADH dehydrogenase (ubiquinone) 1 alpha subcomplex, 4-like 2
HSD17B12	435.838	131.829	3.30609	1.72513	1.02053e-08	up	mRNA	HSD17B12	chr15:73981830-74046755	+	bta:789567	LOC789567 protein
PRDM6	76.4628	9.41634	8.12023	3.02152	1.04832e-08	up	mRNA	PRDM6	chr7:29371051-29479364	-	bta:519857	Putative histone-lysine N-methyltransferase PRDM6
TUBB2A	1142.16	382.931	2.98269	1.57661	1.21759e-08	up	mRNA	TUBB2B	chr23:27199729-27203320	-	bta:281555	Tubulin beta-2B chain
LHCGR	113.738	20.9252	5.43548	2.44241	1.22025e-08	up	mRNA	LHCGR	chr11:32255593-32318611	-	bta:281900	Lutropin-choriogonadotropic hormone receptor
S100A9	142.412	30.3415	4.69363	2.2307	1.26368e-08	up	mRNA	S100A9	chr3:18278414-18281115	-	bta:532569	Protein S100-A9
CYP4B1	64.0376	6.27756	10.201	3.35064	1.51004e-08	up	mRNA	CYP4B1	chr3:105274959-105295183	-	bta:540149	Uncharacterized protein
LOC100141266	398.562	120.32	3.31252	1.72793	1.53494e-08	up	mRNA	LOC100141266	chr5:33512913-33520455	-	bta:100141266	Uncharacterized protein
LOC785731	41.0988	1.04626	39.2816	5.29578	1.7107e-08	up	miscRNA	LOC785731	chr15:82647450-82660890	-		glycine N-acyltransferase-like
LOC514181	1269.28	432.105	2.93744	1.55456	1.74088e-08	up	ncRNA	LOC514181	chr14:64706821-64707348	-	bta:514181	ribosomal protein L23a pseudogene
GCAT	575.383	184.142	3.12467	1.6437	1.76629e-08	up	mRNA	GCAT	chr5:116102042-116108688	+	bta:319141	2-amino-3-ketobutyrate coenzyme A ligase, mitochondrial
NOD2	518.036	165.309	3.13374	1.64789	2.45252e-08	up	mRNA	NOD2	chr18:18032275-18062072	+	bta:444867	Nucleotide-binding oligomerization domain-containing protein 2
SGK2	103.225	18.8327	5.48115	2.45448	3.46409e-08	up	mRNA	SGK2	chr13:72863494-72882943	+	bta:517909	Uncharacterized protein
HMGB4	32.4967	0	1048576	20	4.32624e-08	up	mRNA	HMGB4	chr3:118233325-118234050	-	bta:539195	High mobility group protein B4
ODZ4	936.67	323.294	2.89727	1.53469	5.16822e-08	up	mRNA	ODZ4	chr29:17724134-18232876	+	bta:509726	Uncharacterized protein
SLC2A1	532.372	174.725	3.04691	1.60735	5.33901e-08	up	mRNA	SLC2A1	chr3:109256159-109284361	+	bta:282356	Solute carrier family 2, facilitated glucose transporter member 1
LOC100295973	1112.53	392.348	2.83558	1.50365	7.71524e-08	up	mRNA	LOC100295973	chr23:50479892-50483870	+	bta:100295973	Tubulin beta-2B chain
CKB	251.372	73.2382	3.43225	1.77915	9.46352e-08	up	mRNA	CKB	chr21:68380134-68383336	-	bta:516210	Creatine kinase B-type
LOC100850735	191.157	51.2667	3.72868	1.89866	9.90699e-08	up	mRNA	LOC100850735	chr19:56571130-56597928	-		phosphoribosyl pyrophosphate synthase-associated protein 1-like
ACSBG2	30.5851	0	1048576	20	1.20041e-07	up	mRNA	ACSBG2	chr7:16771812-16821102	-	bta:526688	Uncharacterized protein
COX7C	391.872	126.597	3.09542	1.63013	1.23323e-07	up	mRNA	COX7C	chr7:88530651-88532925	+	bta:327718	Cytochrome c oxidase subunit 7C, mitochondrial
DGKA	2130.45	778.418	2.73689	1.45254	1.2361e-07	up	mRNA	DGKA	chr5:61633509-61655063	-	bta:506348	Diacylglycerol kinase alpha
LOC539009	209.317	58.5906	3.57254	1.83695	1.31122e-07	up	mRNA	LOC539009	chr8:75030861-75049590	-	bta:539009	Uncharacterized protein
IRX3	180.643	48.128	3.7534	1.9082	1.35526e-07	up	mRNA	IRX3	chr18:21965342-21967645	-	bta:540417	IRX3 protein
PKD2L1	45.8777	3.13878	14.6164	3.86952	1.69026e-07	up	mRNA	PKD2L1	chr26:21620814-21702030	-	bta:521231	Uncharacterized protein
C5H12orf54	29.6293	0	1048576	20	2.0094e-07	up	mRNA	C5H12orf54	chr5:34668670-34693072	-	bta:767915	uncharacterized protein C12orf54 homolog
C16H1orf49	29.6293	0	1048576	20	2.0094e-07	up	mRNA	TEX35	chr16:57375483-57385806	+	bta:768066	Uncharacterized protein
GPAM	1283.62	471.863	2.72032	1.44378	2.59793e-07	up	mRNA	GPAM	chr26:33176429-33216385	-	bta:497202	Glycerol-3-phosphate acyltransferase 1, mitochondrial
TUBA1C	1283.62	471.863	2.72032	1.44378	2.59793e-07	up	mRNA	TUBA1C	chr5:33525227-33532729	-	bta:504244	Tubulin alpha-1C chain
GPD1	3372.97	1269.11	2.65773	1.4102	2.88905e-07	up	mRNA	GPD1	chr5:32725057-32730641	-	bta:525042	Glycerol-3-phosphate dehydrogenase [NAD(+)], cytoplasmic
CARNS1	40.143	2.09252	19.184	4.26183	3.06924e-07	up	mRNA	CARNS1	chr29:47081935-47088563	+	bta:783525	Putative uncharacterized protein
LOC781493	40620.9	15124.7	2.68572	1.42531	3.21982e-07	up	mRNA	LOC781493	chr14:80468610-80685741	+
CMTM2	28.6736	0	1048576	20	3.37478e-07	up	mRNA	CMTM2	chr18:33198161-33220762	+	bta:520499	CKLF-like MARVEL transmembrane domain containing 2
KRT19	97.4901	19.8789	4.90419	2.29401	3.61037e-07	up	mRNA	KRT19	chr19:42770592-42774425	-		keratin 19
PCYT2	942.404	345.266	2.7295	1.44864	3.82934e-07	up	mRNA	PCYT2	chr19:52061630-52068784	+	bta:510274	Ethanolamine-phosphate cytidylyltransferase
ULBP4	151.97	39.7579	3.82238	1.93447	3.91001e-07	up	mRNA	ULBP4	chr9:88120213-88125037	+	bta:788128	ULBP4
ACSL3	864.986	315.971	2.73755	1.45289	4.11692e-07	up	mRNA	ACSL3	chr2:116940853-117015327	+	bta:100138312	LOC100138312 protein
COL6A1	138262	51162.1	2.70243	1.43426	4.43862e-07	up	mRNA	COL6A1	chr1:148915183-148934432	+	bta:511422	Uncharacterized protein
NGEF	1513.01	571.258	2.64855	1.40521	5.35914e-07	up	mRNA	NGEF	chr3:118941833-118989524	-	bta:540756	Uncharacterized protein
DBIL5	27.7178	0	1048576	20	5.68704e-07	up	mRNA	DBIL5	chr19:21937054-21938252	-	bta:353112	Diazepam-binding inhibitor-like 5
TNP1	27.7178	0	1048576	20	5.68704e-07	up	mRNA	TNP1	chr2:110631853-110632443	-	bta:281537	Spermatid nuclear transition protein 1
LOC100851714	132.854	33.4803	3.96813	1.98846	6.08729e-07	up	mRNA	LOC100851714	chr19:51158600-51159942	+		uncharacterized LOC100851714
LDLR	541.93	193.558	2.79983	1.48534	6.79246e-07	up	mRNA	LDLR	chr7:14001581-14035248	+	bta:281276	Low-density lipoprotein receptor
PYCR1	1261.64	477.095	2.64442	1.40295	6.97651e-07	up	mRNA	PYCR1	chr19:52036731-52041394	+	bta:539606	Pyrroline-5-carboxylate reductase 1, mitochondrial
VWA2	140.5	36.6191	3.83681	1.93991	7.06158e-07	up	mRNA	VWA2	chr26:35292324-35333950	+	bta:530237	Uncharacterized protein
CLGN	38.2314	2.09252	18.2705	4.19144	7.50907e-07	up	mRNA	CLGN	chr17:18326538-18399703	+	bta:504256	Calmegin-like
LOC100851822	94.6227	19.8789	4.75995	2.25095	7.69078e-07	up	miscRNA	LOC100851822	chr19:14188584-14191796	-
CDKN2B	117.562	28.249	4.16162	2.05714	7.86659e-07	up	mRNA	CDKN2B	chr8:22980453-22985365	+	bta:527124	Cyclin-dependent kinase 4 inhibitor B
USP50	26.762	0	1048576	20	9.61631e-07	up	mRNA	USP50	chr10:60888391-60908946	+	bta:506271	Ubiquitin carboxyl-terminal hydrolase
NT5C1B	26.762	0	1048576	20	9.61631e-07	up	mRNA	NT5C1B	chr11:82236214-82250635	+	bta:527380	Uncharacterized protein
THEG	26.762	0	1048576	20	9.61631e-07	up	mRNA	THEG	chr7:42170912-42181067	-	bta:788788	Uncharacterized protein
PRND	26.762	0	1048576	20	9.61631e-07	up	mRNA	PRND	chr13:47080545-47085583	+	bta:281426	Prion-like protein doppel
PRSS37	26.762	0	1048576	20	9.61631e-07	up	mRNA	PRSS37	chr4:108152935-108158864	-	bta:540062	Probable inactive serine protease 37
NIPAL2	431.059	151.708	2.84138	1.50659	9.69321e-07	up	mRNA	NIPAL2	chr14:64011543-64102750	+	bta:781492	Uncharacterized protein
LOC788927	320.188	107.765	2.97118	1.57103	1.00363e-06	up	mRNA	LOC788927	chr13:70654388-70660937	-
GPR162	275.266	89.9784	3.05925	1.61318	1.01205e-06	up	mRNA	GPR162	chr5:10607921-10613771	-	bta:540410	Uncharacterized protein
COL5A1	3910.12	1528.59	2.558	1.35501	1.12109e-06	up	mRNA	COL5A1	chr11:108626977-108637339	-	bta:537387	Uncharacterized protein
SORT1	716.839	266.796	2.68684	1.42591	1.12743e-06	up	mRNA	SORT1	chr3:36513578-36581051	+	bta:511591	Uncharacterized protein
LOC100295067	37.2756	2.09252	17.8137	4.15492	1.17774e-06	up	mRNA	LOC100295067	chr18:1098266-1109405	+	bta:100295067	uncharacterized LOC100295067
LPIN1	4475.94	1759.81	2.54342	1.34677	1.36182e-06	up	mRNA	LPIN1	chr11:88644306-88724333	-	bta:537224	Uncharacterized protein
ST5	1993.77	780.51	2.55444	1.35301	1.48268e-06	up	mRNA	ST5	chr15:42700597-42759404	+	bta:537907	ST5 protein
TCP11	55.4355	7.32382	7.56921	2.92014	1.48564e-06	up	mRNA	TCP11	chr23:9365309-9397368	-	bta:522334	t-complex 11 homolog (mouse)
AKAP1	190.201	57.5443	3.3053	1.72478	1.51348e-06	up	mRNA	AKAP1	chr19:7156324-7178044	+	bta:532072	Uncharacterized protein
MPZ	64.9934	10.4626	6.21197	2.63505	1.58164e-06	up	mRNA	MPZ	chr3:8927411-8932268	+	bta:539462	Myelin protein P0
IRGC	25.8062	0	1048576	20	1.63167e-06	up	mRNA	IRGC	chr18:51579109-51583015	+	bta:539080	Interferon-gamma-inducible GTPase IFGGE protein
FAM71D	25.8062	0	1048576	20	1.63167e-06	up	mRNA	FAM71D	chr10:81051303-81086496	+	bta:618905	Protein FAM71D
SRM	1482.42	579.628	2.55754	1.35476	1.79085e-06	up	mRNA	SRM	chr16:39298010-39302069	+	bta:505916	Uncharacterized protein
AGPAT2	4020.99	1596.59	2.51848	1.33255	1.94286e-06	up	mRNA	AGPAT2	chr11:107829531-107842390	-	bta:512112	1-acyl-sn-glycerol-3-phosphate acyltransferase
AVPR1A	47.7893	5.2313	9.13525	3.19144	1.98678e-06	up	mRNA	AVPR1A	chr5:54241639-54245119	+	bta:538439	Vasopressin V1a receptor
LOC616035	50.6566	6.27756	8.06948	3.01247	2.53122e-06	up	mRNA	LOC616035	chr29:27542259-27545426	-
HAPLN3	1242.52	488.603	2.543	1.34653	2.59839e-06	up	mRNA	HAPLN3	chr21:20295941-20310651	-	bta:515224	HAPLN3 protein
EPDR1	1397.36	552.425	2.5295	1.33885	2.73189e-06	up	mRNA	EPDR1	chr4:51436279-51472862	+	bta:615376	Mammalian ependymin-related protein 1
ADAMTS9	543.842	204.021	2.66562	1.41447	2.88752e-06	up	mRNA	ADAMTS9	chr22:37509861-37671095	+	bta:537051	Uncharacterized protein
LOXL1	1821.73	727.151	2.50529	1.32498	3.03284e-06	up	mRNA	LOXL1	chr21:34721858-34745793	-	bta:281903	Lysyl oxidase homolog 1
DGAT2	22253.5	8922.51	2.49409	1.31851	4.01528e-06	up	mRNA	DGAT2	chr15:54665585-54698089	+	bta:404129	Diacylglycerol O-acyltransferase 2
CREB3L1	2140.96	865.257	2.47436	1.30706	4.20054e-06	up	mRNA	CREB3L1	chr15:76602032-76638074	+	bta:513105	Uncharacterized protein
CXCL13	52.5682	7.32382	7.1777	2.84352	4.34227e-06	up	mRNA	CXCL13	chr6:95595514-95601928	+	bta:511674	C-X-C motif chemokine
ARSI	144.324	41.8504	3.44856	1.78599	4.38656e-06	up	mRNA	ARSI	chr7:62066845-62072440	-	bta:540390	Uncharacterized protein
HABP4	234.167	78.4695	2.98418	1.57734	4.40376e-06	up	mRNA	HABP4	chr8:87405808-87441912	+	bta:514807	Uncharacterized protein
LGALS7	159.616	48.128	3.31649	1.72966	4.62272e-06	up	mRNA	LGALS7	chr18:47841714-47843949	-	bta:787811	Galectin
REEP2	159.616	48.128	3.31649	1.72966	4.62272e-06	up	mRNA	REEP2	chr7:49099249-49105243	+	bta:532432	Receptor expression-enhancing protein 2
SFRP4	23571.6	9483.3	2.48559	1.31359	4.64694e-06	up	mRNA	SFRP4	chr4:51417628-51427816	-	bta:518004	Secreted frizzled-related protein 4
LOC783726	3237.24	1317.24	2.45759	1.29725	4.65871e-06	up	ncRNA	LOC783726	chr5:51223090-51223612	+	bta:783726	Finkel-Biskis-Reilly murine sarcoma virus (FBR-MuSV) ubiquitously expressed pseudogene
LOC100335269	73.5955	14.6476	5.02439	2.32895	4.72592e-06	up	mRNA	LOC100335269	chr14:9438591-9446203	+	bta:100335269	putative tRNA (cytidine(32)/guanosine(34)-2'-O)-methyltransferase-like
UBQLN3	23.8946	0	1048576	20	4.74746e-06	up	mRNA	UBQLN3	chr15:47490843-47493152	+	bta:617845	ubiquilin 3
LOC614219	3146.45	1281.67	2.45496	1.2957	4.8553e-06	up	ncRNA	LOC614219	chr11:48944494-48945364	-	bta:614219	40S ribosomal protein S23 pseudogene
FAM71F2	29.6293	1.04626	28.3193	4.82371	5.1586e-06	up	mRNA	FAM71F2	chr4:95399521-95410956	+	bta:540061	family with sequence similarity 71, member F2
MASP1	395.695	146.476	2.70143	1.43372	5.37619e-06	up	mRNA	MASP1	chr1:81536158-81588592	+	bta:522347	MASP1 protein
LOC520988	575.383	221.807	2.59407	1.37522	5.50106e-06	up	mRNA	LOC520988	chr18:56491227-56513845	+
CRABP2	640.376	250.056	2.56093	1.35667	6.23489e-06	up	mRNA	CRABP2	chr3:15311421-15316405	+	bta:493998	Cellular retinoic acid-binding protein 2
CCDC80	16189.1	6614.46	2.44753	1.29133	6.98832e-06	up	mRNA	CCDC80	chr1:58080018-58115541	-	bta:515235	CCDC80 protein
MMP15	517.08	199.836	2.58753	1.37157	7.78459e-06	up	mRNA	MMP15	chr18:25842274-25862727	+	bta:282887	Uncharacterized protein
OLFML3	2453.5	1011.73	2.42505	1.27801	7.79637e-06	up	mRNA	OLFML3	chr3:31651985-31654987	-	bta:505318	Olfactomedin-like protein 3
PER2	840.135	336.896	2.49375	1.31832	8.24001e-06	up	mRNA	PER2	chr3:124128927-124159867	-	bta:512237	Uncharacterized protein
PCOLCE	26549.8	10843.4	2.44847	1.29188	8.35997e-06	up	mRNA	PCOLCE	chr25:38062117-38067135	-	bta:504471	Procollagen C-endopeptidase enhancer
PVALB	68.8165	13.6014	5.05953	2.339	8.41758e-06	up	mRNA	PVALB	chr5:80326074-80343219	-	bta:538603	Parvalbumin alpha
C1QTNF3	5432.68	2250.51	2.41398	1.27142	8.54733e-06	up	mRNA	C1QTNF3	chr20:42053262-42085536	+	bta:531659	Uncharacterized protein
SYTL4	324.967	119.274	2.72455	1.44602	8.93777e-06	up	mRNA	SYTL4	chrx:29900999-29935217	-	bta:515978	Uncharacterized protein
SPON2	556.267	217.622	2.55611	1.35395	9.13779e-06	up	mRNA	SPON2	chr6:118242654-118246265	-	bta:513844	Uncharacterized protein
MEST	1808.35	750.168	2.41059	1.26938	1.08248e-05	up	mRNA	MEST	chr4:96985083-96997813	+	bta:404180	Mesoderm-specific transcript homolog protein
CNTN1	968.21	394.44	2.45465	1.29551	1.08307e-05	up	mRNA	CNTN1	chr5:43142635-43330758	-	bta:281705	CNTN1 protein
BHLHE40	825.798	335.849	2.45883	1.29797	1.29543e-05	up	mRNA	BHLHE40	chr22:22058905-22064548	-	bta:506945	Class E basic helix-loop-helix protein 40
LOC527981	27.7178	1.04626	26.4922	4.7275	1.38081e-05	up	mRNA	LOC527981	chr27:26565932-26580541	-		prolow-density lipoprotein receptor-related protein 1-like
LOC539818	21.9831	0	1048576	20	1.40134e-05	up	mRNA	LOC539818	chr8:67100426-67102652	-	bta:539818	Dolichyl-diphosphooligosaccharide--protein glycosyltransferase subunit 1
ROPN1	21.9831	0	1048576	20	1.40134e-05	up	mRNA	ROPN1	chr1:69300999-69336097	-	bta:527583	Ropporin-1
PPIF	21.9831	0	1048576	20	1.40134e-05	up	mRNA	PPIF	chr28:34417881-34423978	+	bta:414346	Peptidyl-prolyl cis-trans isomerase F, mitochondrial
MYO10	682.431	276.213	2.47067	1.3049	1.56322e-05	up	mRNA	MYO10	chr20:59783111-59826047	+	bta:281935	Unconventional myosin-X
AKAP4	35.3641	3.13878	11.2668	3.49401	1.84801e-05	up	mRNA	AKAP4	chrx:54657868-54675367	+	bta:281611	Uncharacterized protein
LOC783065	95.5785	25.1102	3.80636	1.92841	1.94029e-05	up	mRNA	LOC783065	chr20:10532259-10560157	-
NXPH4	103.225	28.249	3.6541	1.86952	1.98491e-05	up	mRNA	NXPH4	chr5:60442977-60444182	-	bta:539535	neurexophilin 4
GFRA1	277.178	102.533	2.70329	1.43472	2.05994e-05	up	mRNA	GFRA1	chr26:36948095-37181896	-	bta:534801	GFRA1 protein
HSPA2	2767	1177.04	2.35081	1.23316	2.10296e-05	up	mRNA	HSPA2	chr10:78538476-78540386	+		heat shock 70kDa protein 2
FUT8	533.328	214.483	2.48657	1.31416	2.19304e-05	up	mRNA	FUT8	chr10:79537716-79712979	+	bta:281177	Alpha-(1,6)-fucosyltransferase
FNDC1	8224.53	3495.55	2.35285	1.23441	2.21327e-05	up	mRNA	FNDC1	chr9:99710950-99794389	+	bta:514844	Uncharacterized protein
PLEKHG4	159.616	52.313	3.05118	1.60937	2.4064e-05	up	mRNA	PLEKHG4	chr18:33787272-33796025	+	bta:509753	pleckstrin homology domain containing, family G (with RhoGef domain) member 4
IMP5	21.0273	0	1048576	20	2.42093e-05	up	mRNA	SPPL2C	chr19:46929579-46931651	+	bta:513917	Uncharacterized protein
ACTRT2	21.0273	0	1048576	20	2.42093e-05	up	mRNA	ACTRT2	chr16:47270099-47271514	-	bta:515214	Actin-related protein T2
FST	492.229	197.743	2.48924	1.3157	2.58338e-05	up	mRNA	FST	chr20:27216689-27222119	-	bta:327681	Follistatin
C1QTNF1	7669.22	3283.16	2.33592	1.22399	2.77225e-05	up	mRNA	C1QTNF1	chr19:54503677-54510233	-	bta:511774	Uncharacterized protein
LOC614269	34.4083	3.13878	10.9623	3.45448	2.85348e-05	up	mRNA	LOC614269	chr19:46237314-46287210	-	bta:614269	leucine-rich repeat-containing protein 37A3-like
YBX2	30.5851	2.09252	14.6164	3.86952	2.88583e-05	up	mRNA	YBX2	chr19:27190066-27196073	-	bta:614429	YBX2 protein
ECHS1	4190.16	1803.75	2.32303	1.216	3.0288e-05	up	mRNA	ECHS1	chr26:51765276-51774464	-	bta:281748	Enoyl-CoA hydratase, mitochondrial
B7H6	145.279	47.0817	3.08569	1.62559	3.41771e-05	up	mRNA	B7H6	chr15:33710052-33722812	-	bta:523303	B7 homolog 6
GPR64	775.142	325.387	2.38222	1.2523	3.61808e-05	up	mRNA	GPR64	chrx:77151013-77223212	+	bta:100299135	Uncharacterized protein
MFAP4	16690.9	7150.14	2.33434	1.22302	3.64031e-05	up	mRNA	MFAP4	chr19:34885943-34888480	+	bta:286766	Microfibril-associated glycoprotein 4
ROPN1L	25.8062	1.04626	24.6652	4.6244	3.72988e-05	up	mRNA	ROPN1L	chr20:66395040-66414225	-	bta:515565	Ropporin-1-like protein
ODC1	294.382	112.996	2.60524	1.38142	3.93611e-05	up	mRNA	ODC1	chr11:89946742-89953659	-	bta:281365	Ornithine decarboxylase
CETN1	20.0715	0	1048576	20	4.19804e-05	up	mRNA	CETN1	chr24:36332719-36333602	+	bta:512850	Centrin-1
SCN4B	65.9492	14.6476	4.50238	2.17069	4.70428e-05	up	mRNA	SCN4B	chr15:27143562-27163428	-	bta:538100	Sodium channel subunit beta-4
SCG5	402.386	162.17	2.48125	1.31107	4.78681e-05	up	mRNA	SCG5	chr10:29457757-29516824	-	bta:508224	Uncharacterized protein
ABHD11	704.414	298.184	2.36234	1.24022	5.32737e-05	up	mRNA	ABHD11	chr25:35590057-35592455	+	bta:510109	Alpha/beta hydrolase domain-containing protein 11
BACE2	966.299	415.365	2.32638	1.21809	5.40856e-05	up	mRNA	BACE2	chr1:144439679-144545367	+	bta:534774	Uncharacterized protein
PGP	264.753	101.487	2.60873	1.38335	5.70148e-05	up	mRNA	PGP	chr25:2258998-2261853	-	bta:538173	Phosphoglycolate phosphatase
LOC782642	36.3198	4.18504	8.67849	3.11744	5.71767e-05	up	mRNA	LOC782642	chr11:2190049-2197244	-	bta:782642	mal, T-cell differentiation protein-like
IGSF10	234.167	87.8858	2.66445	1.41384	5.82017e-05	up	mRNA	IGSF10	chr1:118188437-118217320	+	bta:537487	immunoglobulin superfamily, member 10
COL15A1	12164.3	5305.58	2.29273	1.19707	5.92198e-05	up	mRNA	COL15A1	chr8:66540450-66643692	+	bta:100139730	Uncharacterized protein
MVD	289.603	112.996	2.56295	1.3578	6.15974e-05	up	mRNA	MVD	chr18:12794347-12801010	-	bta:509958	Diphosphomevalonate decarboxylase
COL3A1	387775	161891	2.39528	1.2602	6.41588e-05	up	mRNA	COL3A1	chr2:7760252-7799885	-	bta:510833	Collagen alpha-1(III) chain
LOC614531	32.4967	3.13878	10.3533	3.37202	6.82399e-05	up	mRNA	LOC614531	chr2:12003782-12004723	+	bta:614531	Uncharacterized protein
LOC519274	28.6736	2.09252	13.7029	3.77641	7.30021e-05	up	ncRNA	LOC519274	chr2:21566550-21566987	-		ribosomal protein S23 pseudogene
TEKT1	28.6736	2.09252	13.7029	3.77641	7.30021e-05	up	mRNA	TEKT1	chr19:24977810-24993563	-	bta:519068	Tektin-1
TMCO5A	19.1157	0	1048576	20	7.30734e-05	up	mRNA	TMCO5A	chr10:33208143-33223184	+	bta:617536	Transmembrane and coiled-coil domains 5A
C8H9orf24	19.1157	0	1048576	20	7.30734e-05	up	mRNA	C8H9orf24	chr8:80039730-80054137	-	bta:540767	Spermatid-specific manchette-related protein 1
DFNA5	135.722	44.9892	3.01676	1.593	7.7327e-05	up	mRNA	DFNA5	chr10:62358548-62433004	+	bta:616398	Uncharacterized protein
P4HA2	1531.17	674.838	2.26894	1.18202	7.84217e-05	up	mRNA	P4HA2	chr7:20876528-20909531	+	bta:507327	Uncharacterized protein
LOC100850794	47.7893	8.37008	5.70953	2.51337	7.87707e-05	up	mRNA	LOC100850794	chr11:101505675-101505992	-		cytochrome c-like
LOC100850267	35438.6	15442.8	2.29483	1.19839	8.84831e-05	up	miscRNA	LOC100850267	chr18:49436737-49462930	+
NPM3	188.29	69.0532	2.72674	1.44717	9.43673e-05	up	mRNA	NPM3	chr26:22960674-22962874	-	bta:504950	Uncharacterized protein
BYSL	278.134	109.857	2.53177	1.34015	9.45596e-05	up	mRNA	BYSL	chr23:16191223-16200518	+	bta:514128	Bystin
AOC2	88.888	25.1102	3.53991	1.82371	9.54875e-05	up	mRNA	AOC2	chr19:43884907-43890026	+	bta:100336082	Amine oxidase
PGCP	687.21	297.138	2.31276	1.20962	9.98499e-05	up	mRNA	CPQ	chr14:65051016-65611889	-	bta:540923	Carboxypeptidase Q
EPHB1	98.4459	29.2953	3.36047	1.74866	0.000100326	up	mRNA	EPHB1	chr1:136350739-136859005	-	bta:534731	Receptor protein-tyrosine kinase
ITGA9	1258.77	557.657	2.25725	1.17456	0.000103223	up	mRNA	ITGA9	chr22:10955255-11315987	+	bta:532127	Uncharacterized protein
LOC100849362	715.883	310.739	2.30381	1.20402	0.00010456	up	mRNA	LOC100849362	chry:3641815-3642352	+		Ribosomal protein L23a Y-linked protein
TRMT61A	124.252	40.8041	3.04508	1.60648	0.00011051	up	mRNA	TRMT61A	chr21:68388476-68394903	+	bta:510283	tRNA (adenine(58)-N(1))-methyltransferase catalytic subunit TRMT61A
LOC790350	43.9661	7.32382	6.00317	2.58572	0.000111128	up	mRNA	LOC790350	chr11:89808558-89811887	+	bta:790350	ornithine decarboxylase-like
CYB5A	1314.2	586.952	2.23903	1.16288	0.000127122	up	mRNA	CYB5A	chr24:3980437-3993950	+	bta:281110	Cytochrome b5
TTLL10	18.1599	0	1048576	20	0.000127685	up	mRNA	TTLL10	chr16:48531150-48552681	-		Uncharacterized protein
KCNK12	80.286	21.9715	3.6541	1.86952	0.000128191	up	mRNA	KCNK12	chr11:31114278-31163159	-	bta:521931	Uncharacterized protein
EFEMP2	5250.13	2363.5	2.22133	1.15143	0.00013092	up	mRNA	EFEMP2	chr29:45688960-45696231	-	bta:535222	Uncharacterized protein
CAMK1D	510.389	218.668	2.33408	1.22285	0.000131848	up	mRNA	CAMK1D	chr13:10134203-10192582	-	bta:526873	Uncharacterized protein
NMNAT2	118.517	38.7116	3.06154	1.61426	0.000133685	up	mRNA	NMNAT2	chr16:61797129-61933609	-	bta:511042	Nicotinamide mononucleotide adenylyltransferase 2
RAMP2	6414.28	2886.63	2.22206	1.1519	0.000135104	up	mRNA	RAMP2	chr19:43817835-43819681	+	bta:504230	Uncharacterized protein
DHFR	89.8438	26.1565	3.43486	1.78025	0.000135473	up	mRNA	DHFR	chr7:82511307-82527131	-	bta:508809	Dihydrofolate reductase
SLC6A2	256.15	101.487	2.52397	1.33569	0.000136182	up	mRNA	SLC6A2	chr18:23368893-23368965	-	bta:282363	Sodium-dependent noradrenaline transporter
LOC532330	30.5851	3.13878	9.74427	3.28455	0.000163756	up	mRNA	LOC532330	chr25:38092160-38097851	-	bta:532330	Uncharacterized protein
ATP12A	22.9388	1.04626	21.9246	4.45448	0.00016831	up	mRNA	ATP12A	chr12:36816220-36836245	-	bta:530703	Uncharacterized protein
CALR3	22.9388	1.04626	21.9246	4.45448	0.00016831	up	mRNA	CALR3	chr7:7002126-7027011	+	bta:508555	Calreticulin-3
HSPB3	135.722	47.0817	2.88268	1.52741	0.000172439	up	mRNA	HSPB3	chr20:26280210-26280905	-	bta:616007	Heat shock protein beta-3
PCDHGA10	109.915	35.5728	3.08987	1.62754	0.000180775	up	mRNA	PCDHGA10	chr7:51782628-51785452	+	bta:539554	protocadherin gamma subfamily A, 10
KERA	4989.2	2270.38	2.19751	1.13587	0.000181728	up	mRNA	KERA	chr5:23608292-23615905	-	bta:280785	Keratocan
CRISPLD2	41309	18368.1	2.24895	1.16925	0.000184808	up	mRNA	CRISPLD2	chr18:10117614-10183669	+	bta:505329	Cysteine-rich secretory protein LCCL domain-containing 2
ARHGEF5	26.762	2.09252	12.7894	3.67687	0.000185641	up	mRNA	ARHGEF5	chr4:111177270-111199954	+		ARHGEF5 protein
LOC100851485	26.762	2.09252	12.7894	3.67687	0.000185641	up	mRNA	LOC100851485	chr29:44189772-44192762	+
RPRM	53.524	11.5089	4.65068	2.21744	0.000188618	up	mRNA	RPRM	chr2:43932059-43933505	+	bta:614739	Protein reprimo
ATF5	1741.44	792.019	2.19874	1.13667	0.000188718	up	mRNA	ATF5	chr18:56177483-56181482	+	bta:515654	Uncharacterized protein
F2	17.2041	0	1048576	20	0.000223975	up	mRNA	F2	chr15:76995236-77009634	+	bta:280685	Prothrombin
SPATA3	17.2041	0	1048576	20	0.000223975	up	mRNA	SPATA3	chr2:124318789-124339740	+	bta:617853	spermatogenesis associated 3
C13H20orf195	17.2041	0	1048576	20	0.000223975	up	mRNA	C13H20orf195	chr13:54618527-54621125	-	bta:614565	Uncharacterized protein C20orf195 homolog
BPIFA3	17.2041	0	1048576	20	0.000223975	up	mRNA	BPIFA3	chr13:63536974-63548521	+	bta:516692	Short palate, lung and nasal epithelium carcinoma associated 3 protein
LOC529047	17.2041	0	1048576	20	0.000223975	up	mRNA	LOC529047	chr14:18650254-18660983	+	bta:529047	LOC529047 protein
PRSS58	17.2041	0	1048576	20	0.000223975	up	mRNA	PRSS58	chr4:108620946-108627082	-	bta:506919	Probable inactive serine protease 58
KLHL10	17.2041	0	1048576	20	0.000223975	up	mRNA	KLHL10	chr19:43062538-43075143	+	bta:541263	Uncharacterized protein
CRISP2	17.2041	0	1048576	20	0.000223975	up	mRNA	CRISP2	chr23:22680995-22706449	-	bta:512443	Uncharacterized protein
42073	17.2041	0	1048576	20	0.000223975	up	mRNA	42073	chr19:48242868-48336171	-	bta:540263	Uncharacterized protein
LOC787941	39.1872	6.27756	6.24242	2.64211	0.000228189	up	ncRNA	LOC787941	chr19:40891106-40891686	+		ribosomal protein L19 pseudogene
NKD2	196.892	76.377	2.57789	1.36619	0.000241233	up	mRNA	NKD2	chr20:75227314-75249452	-	bta:789390	Uncharacterized protein
PRMT5	763.672	343.173	2.22533	1.15402	0.000247218	up	mRNA	PRMT5	chr10:22097713-22105422	+	bta:515594	Protein arginine N-methyltransferase 5
AFAP1L2	578.25	256.334	2.25585	1.17367	0.000255021	up	mRNA	AFAP1L2	chr26:35336474-35452972	-	bta:615436	Actin filament-associated protein 1-like 2
SQLE	109.915	36.6191	3.00158	1.58572	0.000284947	up	mRNA	SQLE	chr14:14610644-14632879	-	bta:526535	Uncharacterized protein
LOC517833	141.456	51.2667	2.75922	1.46426	0.000300303	up	mRNA	LOC517833	chr19:27529182-27536715	+	bta:517833	tumor necrosis factor-like weak inducer of apoptosis-like
LOC100851087	148.147	54.4055	2.72301	1.4452	0.000303146	up	miscRNA	LOC100851087	chr4:97029286-97034959	+
FAIM2	90.7996	28.249	3.21426	1.68449	0.000321877	up	mRNA	FAIM2	chr5:32920121-32973746	+	bta:509790	Protein lifeguard 2
MMP23B	731.176	331.664	2.20456	1.14049	0.000334814	up	mRNA	MMP23B	chr16:48234227-48236560	-	bta:527590	Matrix metalloproteinase-23
SLC25A15	129.031	46.0354	2.80286	1.4869	0.000363844	up	mRNA	SLC25A15	chr12:21163529-21194460	-	bta:532560	Uncharacterized protein
KRT18	73.5955	20.9252	3.51707	1.81438	0.00037954	up	mRNA	KRT18	chr5:29917801-29921451	-	bta:506480	Cytokeratin 18
C5H22orf33	16.2483	0	1048576	20	0.000394416	up	mRNA	TEX33	chr5:80565563-80583424	-	bta:767965	testis expressed 33
C3H1orf94	16.2483	0	1048576	20	0.000394416	up	mRNA	C3H1orf94	chr3:117842121-117883305	-	bta:541065	chromosome 3 open reading frame, human C1orf94
LOC786764	16.2483	0	1048576	20	0.000394416	up	mRNA	LOC786764	chr9:45430086-45438639	+	bta:786764	uncharacterized LOC786764
LOC520778	16.2483	0	1048576	20	0.000394416	up	mRNA	LOC520778	chr15:47495304-47510767	+	bta:520778	Uncharacterized protein
EXTL1	139.545	51.2667	2.72193	1.44463	0.000407099	up	mRNA	EXTL1	chr2:132564607-132581986	-	bta:511060	EXTL1 protein
C9H6orf186	340.26	147.523	2.30649	1.2057	0.000441889	up	mRNA	C9H6orf186	chr9:42149416-42275196	+	bta:785203	chromosome 9 open reading frame, human C6orf186
IDI1	195.936	78.4695	2.49697	1.32018	0.000464187	up	mRNA	IDI1	chr13:46315900-46319027	+	bta:514293	Isopentenyl-diphosphate Delta-isomerase 1
LOC100335983	21.0273	1.04626	20.0976	4.32895	0.000464197	up	mRNA	LOC100335983	chr13:38511065-38520333	+	bta:100335983	uncharacterized LOC100335983
FAM71E1	24.8504	2.09252	11.8758	3.56996	0.000474114	up	mRNA	FAM71E1	chr18:56514548-56520027	-		family with sequence similarity 71, member E1
C3H1orf182	24.8504	2.09252	11.8758	3.56996	0.000474114	up	mRNA	TSACC	chr3:15580673-15587455	-	bta:767912	TSSK6-activating co-chaperone protein
SYNC	667.138	305.508	2.1837	1.12678	0.000481397	up	mRNA	SYNC	chr2:126478494-126496531	+	bta:618122	Uncharacterized protein
ACVRL1	2132.36	1004.41	2.123	1.0861	0.00049786	up	mRNA	ACVRL1	chr5:30784985-30793882	-	bta:534536	Receptor protein serine/threonine kinase
CST6	832.489	386.07	2.15632	1.10857	0.000523126	up	mRNA	CST6	chr29:45805267-45806596	+	bta:503685	Cystatin-B
FAM55C	1391.62	654.959	2.12475	1.08729	0.000549085	up	mRNA	NXPE3	chr1:47185974-47241137	+	bta:532838	NXPE family member 3
LSS	351.729	154.846	2.27147	1.18363	0.000579536	up	mRNA	LSS	chr1:149202025-149230438	-	bta:615906	LSS protein
MSTO1	310.63	134.968	2.30152	1.20259	0.000586203	up	mRNA	MSTO1	chr3:16143767-16147942	-	bta:535567	Protein misato homolog 1
LEPREL4	1738.57	823.407	2.11144	1.07823	0.000606005	up	mRNA	LEPREL4	chr19:43036927-43043320	-	bta:788823	leprecan-like 4
AQP1	13381	6273.38	2.13298	1.09287	0.000611052	up	mRNA	AQP1	chr4:67552060-67566257	-	bta:282653	Aquaporin-1
SPEM1	27.7178	3.13878	8.83075	3.14254	0.000611417	up	mRNA	SPEM1	chr19:27336747-27338089	+	bta:511321	Spermatid maturation protein 1
FBLN7	1882.9	894.552	2.10485	1.07372	0.000649662	up	mRNA	FBLN7	chr11:248996-305198	-	bta:541273	Uncharacterized protein
PRR5L	463.556	210.298	2.20428	1.14031	0.000664273	up	mRNA	PRR5L	chr15:66569425-66569496	+	bta:505048	Proline-rich protein 5-like
AZGP1	15.2926	0	1048576	20	0.000697272	up	mRNA	AZGP1	chr25:38542594-38547083	-	bta:508800	Zinc-alpha-2-glycoprotein
LOC525286	15.2926	0	1048576	20	0.000697272	up	mRNA	LOC525286	chr18:33185264-33197825	+	bta:525286	Uncharacterized protein
ACTL7A	15.2926	0	1048576	20	0.000697272	up	mRNA	ACTL7A	chr8:103435450-103436970	+	bta:540296	Actin-like protein 7A
LRRC18	15.2926	0	1048576	20	0.000697272	up	mRNA	LRRC18	chr28:42981507-42998684	-	bta:767998	leucine rich repeat containing 18
LRRC23	15.2926	0	1048576	20	0.000697272	up	mRNA	LRRC23	chr5:10530422-10537906	-	bta:613700	leucine rich repeat containing 23
FAM129A	3173.21	1516.03	2.0931	1.06564	0.000739495	up	mRNA	FAM129A	chr16:63404340-63598152	-	bta:614787	Uncharacterized protein
HBB	20.0715	1.04626	19.184	4.26183	0.000772907	up	mRNA	HBB	chr15:47792952-47794594	+	bta:280813	Hemoglobin beta
TPPP2	20.0715	1.04626	19.184	4.26183	0.000772907	up	mRNA	TPPP2	chr10:25403132-25405302	-	bta:507212	Tubulin polymerization-promoting protein family member 2
BAG2	1305.6	622.525	2.09727	1.06851	0.000807975	up	mRNA	BAG2	chr23:3519480-3529525	+	bta:506107	BAG family molecular chaperone regulator 2
DBI	2841.55	1364.32	2.08275	1.05849	0.000848055	up	mRNA	DBI	chr2:73882630-73887810	+	bta:768330	Acyl-CoA-binding protein
ZNF185	126.164	47.0817	2.67967	1.42206	0.000854405	up	miscRNA	ZNF185	chrx:22785548-22824057	+		Uncharacterized protein
LOC100849971	53.524	13.6014	3.93519	1.97643	0.000938618	up	miscRNA	LOC100849971	chr12:17168198-17170022	-
CCDC136	94.6227	32.4341	2.91739	1.54468	0.000992919	up	mRNA	CCDC136	chr4:95498917-95522458	+	bta:615922	Uncharacterized protein
TTC3	1068.57	511.621	2.08859	1.06253	0.00100369	up	mRNA	TTC3	chr1:153032424-153139118	+	bta:506569	Uncharacterized protein
B4GALT7	365.11	165.309	2.20865	1.14316	0.0010109	up	mRNA	B4GALT7	chr7:38414117-38420763	+	bta:507559	Beta1,4-galactosyltransferase 7
ZMYM6NB	246.593	106.719	2.31068	1.20832	0.00102196	up	mRNA	ZMYM6NB	chr3:116969118-116972586	+	bta:618247	ZMYM6 neighbor
GRIA4	32.4967	5.2313	6.21197	2.63505	0.00105835	up	mRNA	GRIA4	chr15:837567-1259332	-	bta:529904	Glutamate receptor, ionotrophic, AMPA 4
VAMP2	378.491	172.633	2.19246	1.13255	0.00110894	up	mRNA	VAMP2	chr19:28117977-28120204	-	bta:282116	Vesicle-associated membrane protein 2
CYB561	224.61	96.2559	2.33346	1.22247	0.00111034	up	mRNA	CYB561	chr19:48899355-48903512	-	bta:317663	Cytochrome b561
TUBA1A	5020.74	2429.42	2.06664	1.04729	0.00114656	up	mRNA	TUBA1A	chr5:33616424-33620877	+	bta:404053	Uncharacterized protein
RPS25	1860.91	902.922	2.06099	1.04334	0.00117019	up	mRNA	RPS25	chr15:27969624-27971344	-	bta:282052	40S ribosomal protein S25
TSTA3	446.352	207.159	2.15463	1.10744	0.0012191	up	mRNA	TSTA3	chr14:914153-918993	+	bta:513158	Uncharacterized protein
HYOU1	1022.69	492.789	2.07531	1.05333	0.00121951	up	mRNA	HYOU1	chr15:28012353-28023959	-	bta:282295	Uncharacterized protein
SPATA18	14.3368	0	1048576	20	0.00123744	up	mRNA	SPATA18	chr6:70458733-70502752	+	bta:615729	Mitochondria-eating protein
DLK2	14.3368	0	1048576	20	0.00123744	up	mRNA	DLK2	chr23:17502775-17507870	-	bta:540262	Protein delta homolog 2
FSCN3	14.3368	0	1048576	20	0.00123744	up	mRNA	FSCN3	chr4:94545862-94553967	+	bta:511917	Fascin
LOC784038	14.3368	0	1048576	20	0.00123744	up	mRNA	LOC784038	chr5:35054161-35055378	-	bta:784038	uncharacterized LOC784038
LEMD1	14.3368	0	1048576	20	0.00123744	up	mRNA	LEMD1	chr16:2155477-2185454	-	bta:767969	LEM domain containing 1
ACRV1	14.3368	0	1048576	20	0.00123744	up	mRNA	ACRV1	chr29:30463901-30470412	-	bta:529863	Uncharacterized protein
ODF4	14.3368	0	1048576	20	0.00123744	up	mRNA	ODF4	chr19:28270429-28275461	+	bta:517977	Outer dense fiber protein 4
BSG	13161.2	6319.41	2.08266	1.05843	0.00124656	up	mRNA	BSG	chr7:42306053-42313028	+	bta:508716	RPE7 protein
CADM3	1783.5	867.35	2.05626	1.04002	0.00125571	up	mRNA	CADM3	chr3:11272043-11302999	-	bta:531178	Uncharacterized protein
KCNK5	52.5682	13.6014	3.86492	1.95044	0.00125607	up	mRNA	KCNK5	chr23:13490870-13531012	-	bta:782166	Uncharacterized protein
MRGPRF	1031.29	498.02	2.07079	1.05018	0.00128445	up	mRNA	MRGPRF	chr29:47978985-47988566	-	bta:615886	Uncharacterized protein
LOC782251	19.1157	1.04626	18.2705	4.19144	0.0012888	up	mRNA	LOC782251	chr8:60190094-60196087	+	bta:782251	uncharacterized LOC782251
CABYR	19.1157	1.04626	18.2705	4.19144	0.0012888	up	mRNA	CABYR	chr24:33311593-33328736	-	bta:510319	Calcium binding tyrosine-(Y)-phosphorylation regulated
SLC2A10	138.589	54.4055	2.54733	1.34899	0.00130124	up	mRNA	SLC2A10	chr13:76081561-76093979	+	bta:516135	Uncharacterized protein
GOLSYN	275.266	122.412	2.24868	1.16908	0.00132791	up	mRNA	SYBU	chr14:52410700-52536246	+	bta:618577	GOLSYN protein
PDE7B	233.212	101.487	2.29794	1.20034	0.00134699	up	mRNA	PDE7B	chr9:76634233-76791442	+	bta:522509	PDE7B protein
NOL6	421.501	195.651	2.15436	1.10726	0.0013507	up	mRNA	NOL6	chr8:79422758-79434838	-	bta:782674	NOL6 protein
LOC522631	649.934	309.693	2.09864	1.06945	0.0013559	up	mRNA	LOC522631	chr24:43394846-43610895	-
G6PD	2599.74	1270.16	2.04678	1.03336	0.00138326	up	mRNA	G6PD	chrx:24039263-24056012	-	bta:281179	Glucose-6-phosphate 1-dehydrogenase
EMP1	18410.3	8833.57	2.08413	1.05945	0.00139909	up	mRNA	EMP1	chr5:103098873-103137013	-	bta:786490	Uncharacterized protein
BOD1	54.4798	14.6476	3.71935	1.89505	0.00144688	up	mRNA	BOD1	chr20:5352862-5365090	-	bta:540063	biorientation of chromosomes in cell division 1
OXCT1	592.587	282.49	2.09773	1.06883	0.00152683	up	mRNA	OXCT1	chr20:34720027-34840517	+	bta:535804	Succinyl-CoA:3-ketoacid-coenzyme A transferase
TRAIP	28.6736	4.18504	6.85144	2.77641	0.00157469	up	mRNA	TRAIP	chr22:51123550-51141375	+	bta:529769	TRAIP protein
PRUNE2	229.388	100.441	2.28381	1.19144	0.00159859	up	mRNA	PRUNE2	chr8:54811471-54883357	-		Uncharacterized protein
ADAMTS17	174.909	73.2382	2.38822	1.25593	0.00163555	up	mRNA	ADAMTS17	chr21:5067397-5480840	+	bta:538131	Uncharacterized protein
IGFALS	46.8335	11.5089	4.06934	2.0248	0.00166718	up	mRNA	IGFALS	chr25:1828792-1830611	-	bta:532494	Uncharacterized protein
CUEDC1	2101.77	1033.7	2.03324	1.02378	0.00167105	up	mRNA	CUEDC1	chr19:7891443-7963535	-	bta:534625	CUE domain containing 1
PMVK	180.643	76.377	2.36516	1.24193	0.0017458	up	mRNA	PMVK	chr3:16809109-16818900	+	bta:513533	Phosphomevalonate kinase
SHOX2	129.987	51.2667	2.5355	1.34227	0.0018354	up	mRNA	SHOX2	chr1:110666205-110674996	+	bta:525900	Uncharacterized protein
EMP2	1219.58	599.507	2.03431	1.02454	0.00187411	up	mRNA	EMP2	chr25:10233595-10242744	-	bta:507667	Epithelial membrane protein 2
KCNA6	328.79	151.708	2.16726	1.11587	0.00191686	up	mRNA	KCNA6	chr5:111620564-111657607	-	bta:539714	Uncharacterized protein
LOC785892	21.9831	2.09252	10.5055	3.39308	0.00194454	up	ncRNA	LOC785892	chr7:1559224-1560561	+		tubulin alpha-1B chain-like
LOC100850256	1104.89	543.009	2.03475	1.02485	0.00194966	up	mRNA	LOC100850256	chr27:23797420-23848820	+		fibronectin type III domain-containing protein 1-like
LOC782949	254.239	114.042	2.22934	1.15662	0.00195111	up	mRNA	LOC782949	chr12:72907129-72928909	+	bta:782949	FERM, RhoGEF, and pleckstrin domain protein 1
PNO1	216.963	95.2097	2.27879	1.18827	0.00196455	up	mRNA	PNO1	chr11:68457463-68466749	+	bta:360193	RNA-binding protein PNO1
LOC100847602	258.062	116.135	2.22209	1.15192	0.00200497	up	miscRNA	LOC100847602	chr5:112040057-112047867	-
IZUMO4	60.2145	17.7864	3.38542	1.75933	0.00204484	up	mRNA	IZUMO4	chr7:20182849-20185924	-	bta:510569	Uncharacterized protein
ANGPTL1	1906.79	944.773	2.01825	1.01311	0.00205991	up	mRNA	ANGPTL1	chr16:57682846-57707039	-	bta:509971	Angiopoietin-related protein 1
GAR1	73.5955	24.064	3.05832	1.61274	0.00207139	up	mRNA	GAR1	chr6:16942204-16949818	-	bta:515057	Uncharacterized protein
OAF	4687.17	2317.47	2.02254	1.01617	0.00208617	up	mRNA	OAF	chr15:29203739-29225266	+	bta:514557	Uncharacterized protein
LOC615867	18.1599	1.04626	17.357	4.11744	0.00215153	up	mRNA	LOC615867	chr19:37354104-37355784	+	bta:615867	Uncharacterized protein
LOC614423	255.195	115.089	2.21738	1.14885	0.00215388	up	miscRNA	LOC614423	chr12:55506335-55507969	+		phosphoglycerate mutase 1 (brain) pseudogene
IVNS1ABP	1823.64	905.015	2.01504	1.01081	0.00216164	up	mRNA	IVNS1ABP	chr16:63885572-63898744	-		Uncharacterized protein
BFSP1	33.4525	6.27756	5.3289	2.41384	0.00217208	up	mRNA	BFSP1	chr13:37765620-37803977	-	bta:281644	Filensin
FGF1	120.429	47.0817	2.55787	1.35494	0.00220054	up	mRNA	FGF1	chr7:66440435-66464383	-	bta:281160	Fibroblast growth factor 1
C11H2orf51	13.381	0	1048576	20	0.00220426	up	mRNA	TEX37	chr11:49328436-49333133	-	bta:616833	Testis-expressed sequence 37 protein
LOC528168	13.381	0	1048576	20	0.00220426	up	mRNA	LOC528168	chr29:49907577-49945329	-	bta:528168	actin, alpha skeletal muscle 2-like
LOC100137826	13.381	0	1048576	20	0.00220426	up	mRNA	LOC100137826	chr8:61764085-61768221	+
LOC786994	13.381	0	1048576	20	0.00220426	up	miscRNA	LOC786994	chr14:73470137-73508879	+		nucleolar RNA helicase 2-like
LELP1	13.381	0	1048576	20	0.00220426	up	mRNA	LELP1	chr3:18436494-18438862	-	bta:767996	late cornified envelope-like proline-rich 1
TBC1D21	13.381	0	1048576	20	0.00220426	up	mRNA	TBC1D21	chr10:20860395-20874022	+	bta:506254	Uncharacterized protein
C26H10orf120	13.381	0	1048576	20	0.00220426	up	mRNA	C26H10orf120	chr26:43208994-43211993	-	bta:617773	chromosome 26 open reading frame, human C10orf120
C1H21orf56	13.381	0	1048576	20	0.00220426	up	mRNA	SPATC1L	chr1:149176617-149192309	-	bta:522100	spermatogenesis and centriole associated 1-like
LOC100850968	13.381	0	1048576	20	0.00220426	up	miscRNA	LOC100850968	chr22:7328908-7344773	+
SPINK2	13.381	0	1048576	20	0.00220426	up	mRNA	SPINK2	chr6:74660160-74667524	-	bta:767993	Serine peptidase inhibitor, Kazal type 2 (Acrosin-trypsin inhibitor)
ZNF266	13.381	0	1048576	20	0.00220426	up	mRNA	ZNF266	chr7:12773916-12817598	+	bta:509250	Uncharacterized protein
HOGA1	50.6566	13.6014	3.72437	1.897	0.00224327	up	mRNA	HOGA1	chr26:20632356-20653901	-	bta:506001	4-hydroxy-2-oxoglutarate aldolase, mitochondrial
LOC518106	24.8504	3.13878	7.91722	2.98499	0.0022849	up	mRNA	LOC518106	chrx:23207958-23213915	+		extracellular matrix protein 2-like
CACNG4	24.8504	3.13878	7.91722	2.98499	0.0022849	up	mRNA	CACNG4	chr19:64365997-64417318	+	bta:519331	Voltage-dependent calcium channel gamma subunit
NRK	281.001	128.69	2.18355	1.12667	0.00232479	up	mRNA	NRK	chrx:32470728-32596495	-	bta:783774	Uncharacterized protein
LOC784350	1972.74	982.438	2.008	1.00576	0.00235259	up	ncRNA	LOC784350	chr11:48920467-48921337	-	bta:784350	40S ribosomal protein S23 pseudogene
CA11	70.7281	23.0177	3.07277	1.61954	0.00242617	up	mRNA	CA11	chr18:55054102-55060095	-	bta:326334	Carbonic anhydrase-related protein 11
C3H1orf226	70.7281	23.0177	3.07277	1.61954	0.00242617	up	mRNA	C3H1orf226	chr3:7684065-7686532	-	bta:783439	chromosome 3 open reading frame, human C1orf226
SCUBE1	38.2314	8.37008	4.56763	2.19144	0.00250672	up	mRNA	SCUBE1	chr5:120559426-120775518	-	bta:523518	Uncharacterized protein
C11H9orf50	43.0103	10.4626	4.11086	2.03944	0.00263619	up	mRNA	C11H9orf50	chr11:103507608-103514350	-	bta:617008	chromosome 11 open reading frame, human C9orf50
SULF2	6309.14	3139.83	2.00939	1.00676	0.00271132	up	mRNA	SULF2	chr13:77012378-77136818	-	bta:533264	Uncharacterized protein
MYH1	236.079	106.719	2.21216	1.14546	0.00276302	up	mRNA	MYH1	chr19:29824087-29848116	-	bta:281337	Type 2x myosin heavy chain
ARL10	125.208	50.2205	2.49316	1.31798	0.00279327	up	mRNA	ARL10	chr7:37139885-37144318	+	bta:614282	ADP-ribosylation factor-like 10
PKNOX2	496.053	240.64	2.06139	1.04362	0.00289175	up	mRNA	PKNOX2	chr29:30212035-30294809	+	bta:617454	Uncharacterized protein
MST1	399.518	191.466	2.08663	1.06118	0.0030363	up	mRNA	MST1	chr22:51234196-51239095	+	bta:514667	Hepatocyte growth factor-like protein
POSTN	731.176	362.006	2.01979	1.0142	0.00307843	up	mRNA	POSTN	chr12:23805413-23840160	+	bta:281960	Uncharacterized protein
CHAC1	21.0273	2.09252	10.0488	3.32895	0.00311311	up	mRNA	CHAC1	chr10:36287682-36290053	+	bta:505991	Uncharacterized protein
RBP1	194.024	85.7933	2.26153	1.1773	0.00315629	up	mRNA	RBP1	chr1:131848478-131875427	+	bta:537379	Retinol-binding protein 1
WIPF3	928.068	463.493	2.00233	1.00168	0.0032142	up	mRNA	WIPF3	chr4:68633772-68711485	-	bta:786606	Uncharacterized protein
DOLK	366.066	174.725	2.09509	1.06701	0.00322821	up	mRNA	DOLK	chr11:102941002-102943104	-	bta:526844	Dolichol kinase
LOC616840	935.714	467.678	2.00076	1.00055	0.0032614	up	miscRNA	LOC616840	chr1:132497356-132498586	+		ribosomal protein L3 pseudogene
SERINC2	601.189	296.092	2.03042	1.02177	0.00326692	up	mRNA	SERINC2	chr2:127552285-127564368	-	bta:513593	SERINC2 protein
PSTK	51.6124	14.6476	3.5236	1.81705	0.00335779	up	mRNA	PSTK	chr26:43416257-43429450	+	bta:511744	Uncharacterized protein
DCAKD	51.6124	14.6476	3.5236	1.81705	0.00335779	up	mRNA	DCAKD	chr19:45767424-45784251	-	bta:508778	Dephospho-CoA kinase domain-containing protein
SLITRK6	23.8946	3.13878	7.61271	2.92841	0.0035418	up	mRNA	SLITRK6	chr12:60493785-60496313	-	bta:781119	Uncharacterized protein
SNHG3	94.6227	35.5728	2.65997	1.41141	0.00356694	up	miscRNA	SNHG3	chr2:130336690-130339921	-		small nucleolar RNA host gene 3 (non-protein coding)
PTPRQ	17.2041	1.04626	16.4435	4.03944	0.00359438	up	mRNA	PTPRQ	chr5:12028698-12262844	+	bta:522188	Protein-tyrosine-phosphatase
SELV	17.2041	1.04626	16.4435	4.03944	0.00359438	up	mRNA	SELV	chr18:48576327-48581202	+	bta:615288	Uncharacterized protein
PEMT	271.443	126.597	2.14414	1.1004	0.00364267	up	mRNA	PEMT	chr19:35587282-35618014	+	bta:360197	Phosphatidylethanolamine N-methyltransferase
PINX1	87.9322	32.4341	2.71111	1.43888	0.00385671	up	mRNA	PINX1	chr8:8335337-8401138	+	bta:525027	PIN2-interacting protein 1
DCLK1	304.896	144.384	2.1117	1.07841	0.00386823	up	mRNA	DCLK1	chr12:24924259-25223051	+	bta:613449	Uncharacterized protein
C1QTNF6	693.9	346.312	2.00368	1.00266	0.00389467	up	mRNA	C1QTNF6	chr5:80750724-80757995	-	bta:506413	C1QTNF6 protein
APLN	12.4252	0	1048576	20	0.00393999	up	mRNA	APLN	chrx:6322462-6328270	-	bta:282143	Apelin
IQCF1	12.4252	0	1048576	20	0.00393999	up	mRNA	IQCF1	chr22:49846907-49849605	+	bta:518447	IQ motif containing F1
KCTD8	12.4252	0	1048576	20	0.00393999	up	mRNA	KCTD8	chr6:65598438-65862195	-	bta:539881	Uncharacterized protein
CCDC70	12.4252	0	1048576	20	0.00393999	up	mRNA	CCDC70	chr12:20715322-20721739	+	bta:515635	Coiled-coil domain-containing protein 70
BGLAP	195.936	87.8858	2.22944	1.15668	0.00397998	up	mRNA	BGLAP	chr3:15652323-15653367	-	bta:281646	Osteocalcin
GTF3A	320.188	152.754	2.0961	1.06771	0.00409116	up	mRNA	GTF3A	chr12:32298614-32308588	-	bta:100135054	Uncharacterized protein
SPARC	261689	124895	2.09527	1.06714	0.00416233	up	mRNA	SPARC	chr7:63582769-63605517	-	bta:282077	SPARC
PLD5	43.9661	11.5089	3.8202	1.93365	0.0041868	up	mRNA	PLD5	chr16:31976756-32161450	+		Uncharacterized protein
ARNT2	271.443	127.644	2.12657	1.08853	0.00429099	up	mRNA	ARNT2	chr21:26127420-26319652	+	bta:533445	Uncharacterized protein
MBP	154.837	66.9606	2.31236	1.20937	0.00434726	up	mRNA	MBP	chr24:1925687-2029816	+	bta:618684	Myelin basic protein
LOC614749	128.075	53.3593	2.40024	1.26318	0.00462227	up	mRNA	LOC614749	chr21:19308986-19318145	+
CADM4	76.4628	27.2028	2.81085	1.49101	0.00470047	up	mRNA	CADM4	chr18:51496187-51512096	-	bta:523277	Uncharacterized protein
SNHG4	45.8777	12.5551	3.6541	1.86952	0.00475125	up	miscRNA	SNHG4	chr7:49852992-49856803	+		small nucleolar RNA host gene 4 (non-protein coding)
DECR1	241.814	112.996	2.14002	1.09762	0.00493689	up	mRNA	DECR1	chr14:72140586-72184098	-	bta:509952	Uncharacterized protein
GSTA2	20.0715	2.09252	9.59202	3.26183	0.00498049	up	mRNA	GSTA2	chr23:25421400-25435125	-	bta:281805	Glutathione S-transferase A2
ADD2	20.0715	2.09252	9.59202	3.26183	0.00498049	up	mRNA	ADD2	chr11:14423060-14480190	+	bta:518896	ADD2 protein
COQ4	221.742	102.533	2.16263	1.11279	0.00499897	up	mRNA	COQ4	chr11:102297294-102308342	+	bta:511987	Ubiquinone biosynthesis protein COQ4 homolog, mitochondrial
SLC7A8	129.031	54.4055	2.37165	1.24589	0.00541368	up	mRNA	SLC7A8	chr10:21865556-21917890	+	bta:536818	Solute carrier family 7 member 8
TMEM33	22.9388	3.13878	7.3082	2.86952	0.00548299	up	mRNA	TMEM33	chr6:63386449-63423868	+	bta:614879	Uncharacterized protein
LOC100851653	22.9388	3.13878	7.3082	2.86952	0.00548299	up	mRNA	LOC100851653	chr1:72958000-72959719	+
LOC100850064	196.892	89.9784	2.18821	1.12975	0.00549687	up	mRNA	LOC100850064	chr7:85258497-85272367	-
TNFAIP6	456.865	227.038	2.01228	1.00883	0.00552005	up	mRNA	TNFAIP6	chr2:46185842-46202023	-	bta:493710	Tumor necrosis factor, alpha-induced protein 6
LOC509420	252.327	119.274	2.11553	1.08102	0.00558183	up	mRNA	LOC509420	chr8:47622383-47661321	+
ACSBG1	33.4525	7.32382	4.56763	2.19144	0.00575502	up	mRNA	ACSBG1	chr21:30699208-30758413	-	bta:515577	Long-chain-fatty-acid--CoA ligase ACSBG1
ISLR2	38.2314	9.41634	4.06011	2.02152	0.00587789	up	mRNA	ISLR2	chr21:34614214-34619063	-	bta:617436	Uncharacterized protein
C17H12orf24	16.2483	1.04626	15.5299	3.95698	0.00600544	up	mRNA	FAM216A	chr17:56939415-56947974	+	bta:616613	chromosome 17 open reading frame, human C12orf24
LOC100851995	16.2483	1.04626	15.5299	3.95698	0.00600544	up	miscRNA	LOC100851995	chr24:40415502-40470968	+
TSKS	16.2483	1.04626	15.5299	3.95698	0.00600544	up	mRNA	TSKS	chr18:56024193-56040102	-	bta:617757	Uncharacterized protein
MYF5	16.2483	1.04626	15.5299	3.95698	0.00600544	up	mRNA	MYF5	chr5:12296283-12299518	+	bta:281335	Myogenic factor 5
MS4A13	16.2483	1.04626	15.5299	3.95698	0.00600544	up	mRNA	MS4A13	chr15:84047250-84072053	+	bta:505705	Membrane-spanning 4-domains subfamily A member 13
C22H3orf39	283.868	137.06	2.07112	1.05041	0.00658022	up	mRNA	GTDC2	chr22:15465330-15485291	+	bta:497030	Glycosyltransferase
SHISA2	40.143	10.4626	3.83681	1.93991	0.00678862	up	mRNA	SHISA2	chr12:33202442-33208024	+	bta:617336	Protein shisa-2 homolog
ODF3L2	11.4694	0	1048576	20	0.00706281	up	mRNA	ODF3L2	chr7:42244272-42249257	-	bta:616620	Uncharacterized protein
DDI1	11.4694	0	1048576	20	0.00706281	up	mRNA	DDI1	chr15:3315564-3317635	-	bta:539082	Protein DDI1 homolog 1
C13H20orf173	11.4694	0	1048576	20	0.00706281	up	mRNA	C13H20orf173	chr13:65335080-65338385	-	bta:788133	Uncharacterized protein
GTSF1	11.4694	0	1048576	20	0.00706281	up	mRNA	GTSF1	chr5:28407390-28421819	+	bta:506864	Gametocyte-specific factor 1
LOC786914	11.4694	0	1048576	20	0.00706281	up	mRNA	LOC786914	chr21:66985977-67001232	-	bta:786914	RIKEN cDNA 1700001K19-like
LGALS2	11.4694	0	1048576	20	0.00706281	up	mRNA	LGALS2	chr5:115864833-115871097	-	bta:511098	Galectin
LOC788799	11.4694	0	1048576	20	0.00706281	up	mRNA	LOC788799	chr8:7174615-7188937	+		disintegrin and metalloproteinase domain-containing protein 20-like
CCIN	11.4694	0	1048576	20	0.00706281	up	mRNA	CCIN	chr8:62998313-63000258	+	bta:281041	Calicin
LOC781164	11.4694	0	1048576	20	0.00706281	up	ncRNA	LOC781164	chr21:39869508-39870910	-		tubulin alpha-1B chain-like
CCDC155	11.4694	0	1048576	20	0.00706281	up	mRNA	CCDC155	chr18:55762754-55786989	+	bta:617651	Protein KASH5
PPP1R32	11.4694	0	1048576	20	0.00706281	up	mRNA	PPP1R32	chr29:41415827-41424363	+	bta:506337	Protein phosphatase 1 regulatory subunit 32
LOC100852381	219.831	103.58	2.12233	1.08565	0.0072207	up	mRNA	LOC100852381	chr13:67910249-67916595	+
HES1	132.854	57.5443	2.30873	1.2071	0.00740367	up	mRNA	HES1	chr1:74560526-74563007	-	bta:539547	Transcription factor HES-1
BMPER	27.7178	5.2313	5.29845	2.40557	0.00745873	up	mRNA	BMPER	chr4:64615502-64889049	-	bta:534101	BMP binding endothelial regulator
GSTT1	354.596	175.772	2.01737	1.01247	0.00752091	up	mRNA	GSTT1	chr17:74380481-74388128	+	bta:517724	Glutathione S-transferase theta-1
MME	65.9492	23.0177	2.86515	1.51861	0.00756223	up	mRNA	MME	chr1:114227419-114343845	-	bta:536741	Uncharacterized protein
COLQ	279.089	136.014	2.05192	1.03697	0.00814915	up	mRNA	COLQ	chr1:156275082-156341182	-	bta:514615	Acetylcholinesterase collagen-like tail subunit isoform II
PCDHB14	24.8504	4.18504	5.93792	2.56996	0.0081627	up	mRNA	PCDHB14	chr7:51618716-51621115	+	bta:615130	Uncharacterized protein
CYP17A1	32.4967	7.32382	4.43712	2.14962	0.00817909	up	mRNA	CYP17A1	chr26:23940639-23946798	-	bta:281739	Steroid 17-alpha-hydroxylase/17,20 lyase
ROR2	292.47	143.338	2.04043	1.02887	0.00832104	up	mRNA	ROR2	chr8:90217613-90453070	+	bta:785924	Tyrosine-protein kinase transmembrane receptor
KHDRBS3	200.715	94.1634	2.13156	1.09191	0.00833078	up	mRNA	KHDRBS3	chr14:5772960-5916832	-	bta:615095	Uncharacterized protein
LOC781646	43.9661	12.5551	3.50185	1.80812	0.00853004	up	ncRNA	LOC781646	chr2:36139059-36140085	-		60S ribosomal protein L7-like
LOC100850214	108.004	44.9892	2.40066	1.26343	0.00859571	up	mRNA	LOC100850214	chr1:58655305-58669944	+
PHLDA1	310.63	153.8	2.0197	1.01414	0.00912982	up	mRNA	PHLDA1	chr5:5941513-5943492	-	bta:540135	PHLDA1 protein
NPAS2	213.14	101.487	2.10017	1.0705	0.00937878	up	mRNA	NPAS2	chr11:6082088-6205812	+	bta:614049	NPAS2 protein
PCYT1B	29.6293	6.27756	4.71988	2.23875	0.00954085	up	mRNA	PCYT1B	chrx:72687106-72803586	+	bta:526175	Uncharacterized protein
LOC788142	34.4083	8.37008	4.11086	2.03944	0.00972283	up	mRNA	LOC788142	chr3:22220530-22250914	+	bta:788142	phosphodiesterase 4D interacting protein-like
FDX1L	321.144	160.078	2.00617	1.00445	0.0098537	up	mRNA	FDX1L	chr7:13297787-13302197	-	bta:505159	Adrenodoxin-like protein, mitochondrial
NLE1	193.069	91.0246	2.12106	1.08478	0.00999251	up	mRNA	NLE1	chr19:14374525-14383305	+	bta:509793	Notchless protein homolog 1
LOC100139510	15.2926	1.04626	14.6164	3.86952	0.0100253	up	mRNA	LOC100139510	chr5:110074044-110078501	+	bta:100139510	intermediate filament family orphan 1-like
ZNF613	110.871	47.0817	2.35487	1.23564	0.0102507	up	mRNA	ZNF613	chr18:57637632-57678801	+	bta:100125304	Uncharacterized protein
MSMO1	227.477	109.857	2.07066	1.05009	0.0104418	up	mRNA	MSMO1	chr17:493451-510407	-	bta:504481	SC4MOL protein
BMP7	233.212	112.996	2.06389	1.04537	0.0105028	up	mRNA	BMP7	chr13:59481897-59567409	+	bta:540595	Bone morphogenetic protein 7
SPAG4	26.762	5.2313	5.11574	2.35494	0.0109575	up	mRNA	SPAG4	chr13:65412209-65416914	+	bta:618468	sperm associated antigen 4
TACSTD2	26.762	5.2313	5.11574	2.35494	0.0109575	up	mRNA	TACSTD2	chr3:92893363-92895149	+	bta:539853	Uncharacterized protein
SNRNP25	294.382	146.476	2.00976	1.00702	0.0110166	up	mRNA	SNRNP25	chr25:576731-578886	+	bta:513526	U11/U12 small nuclear ribonucleoprotein 25 kDa protein
CIRH1A	305.851	152.754	2.00225	1.00162	0.0110948	up	mRNA	CIRH1A	chr18:35235330-35265463	+	bta:510315	Uncharacterized protein
GPC4	199.759	95.2097	2.0981	1.06908	0.011104	up	mRNA	GPC4	chrx:8282511-8393177	-	bta:540179	Uncharacterized protein
SH3GL3	51.6124	16.7402	3.08315	1.6244	0.0115287	up	mRNA	SH3GL3	chr21:24333253-24389643	-	bta:520311	Uncharacterized protein
AKAP3	23.8946	4.18504	5.70953	2.51337	0.0122496	up	mRNA	AKAP3	chr5:111786817-111810957	+	bta:281610	A-kinase anchor protein 3
LOC513245	44.9219	13.6014	3.30275	1.72367	0.0123624	up	ncRNA	LOC513245	chr11:79817664-79818119	+	bta:513245	40S ribosomal protein S23 pseudogene
LOC100849908	10.5136	0	1048576	20	0.0126836	up	mRNA	LOC100849908	chr4:57654545-57656778	-
LOC782599	10.5136	0	1048576	20	0.0126836	up	mRNA	LOC782599	chr22:16725400-16730196	-	bta:782599	actin cytoskeleton-regulatory complex protein PAN1-like
MGC134040	10.5136	0	1048576	20	0.0126836	up	mRNA	MGC134040	chr3:22310723-22324234	-	bta:767972	uncharacterized protein MGC134040
SHD	10.5136	0	1048576	20	0.0126836	up	mRNA	SHD	chr7:18405699-18413867	-	bta:518715	Src homology 2 domain containing transforming protein D
C15H11orf16	10.5136	0	1048576	20	0.0126836	up	mRNA	C15H11orf16	chr15:42530694-42540189	+	bta:504224	chromosome 15 open reading frame, human C11orf16
CCDC110	10.5136	0	1048576	20	0.0126836	up	mRNA	CCDC110	chr27:16858350-16870732	-	bta:790027	coiled-coil domain containing 110
PHYHIPL	21.0273	3.13878	6.69919	2.74399	0.0130513	up	mRNA	PHYHIPL	chr28:13448641-13543693	+	bta:780878	Phytanoyl-CoA hydroxylase interacting protein-like
PPP2R2B	46.8335	14.6476	3.19734	1.67687	0.013266	up	mRNA	PPP2R2B	chr7:57605200-57919880	-	bta:509290	Serine/threonine-protein phosphatase 2A 55 kDa regulatory subunit B beta isoform
APLNR	46.8335	14.6476	3.19734	1.67687	0.013266	up	mRNA	APLNR	chr15:80951027-80954594	-	bta:615435	Uncharacterized protein
NTRK2	268.576	133.921	2.00547	1.00394	0.013478	up	mRNA	NTRK2	chr8:82167506-82409740	+	bta:505824	Tyrosine-protein kinase receptor
LOC100297334	33.4525	8.37008	3.99667	1.9988	0.0135633	up	mRNA	LOC100297334	chrx:31050619-31051906	+	bta:100297334	protein ARMCX6-like
PLEKHB1	28.6736	6.27756	4.56763	2.19144	0.0137268	up	mRNA	PLEKHB1	chr15:52572889-52588491	+	bta:511885	Uncharacterized protein
INHBB	28.6736	6.27756	4.56763	2.19144	0.0137268	up	mRNA	INHBB	chr2:74824394-74827264	+	bta:530430	Inhibin beta B chain
C29H11orf48	129.987	58.5906	2.21856	1.14962	0.0144184	up	mRNA	C29H11orf48	chr29:42484864-42488251	-	bta:616423	chromosome 29 open reading frame, human C11orf48
MEGF6	156.749	73.2382	2.14026	1.09779	0.0146843	up	mRNA	MEGF6	chr16:46740535-46839835	+	bta:616459	Uncharacterized protein
CDK18	88.888	36.6191	2.42737	1.27939	0.015084	up	mRNA	CDK18	chr16:2279918-2289260	+	bta:534048	PCTK3 protein
AVIL	90.7996	37.6654	2.41069	1.26945	0.0152224	up	mRNA	AVIL	chr5:59809059-59825077	+	bta:520771	Uncharacterized protein
LOC615622	25.8062	5.2313	4.93304	2.30248	0.016042	up	ncRNA	LOC615622	chr1:116577136-116577501	+	bta:615622	spindle and kinetochore-associated protein 2 pseudogene
LOC781068	111.827	49.1742	2.2741	1.18529	0.0161503	up	ncRNA	LOC781068	chr3:27879196-27879988	-		40S ribosomal protein S4-like
TMEM22	54.4798	18.8327	2.89283	1.53248	0.0162395	up	mRNA	TMEM22	chr1:134343626-134379922	-	bta:511543	Transmembrane protein 22
PDE10A	119.473	53.3593	2.23903	1.16288	0.0163023	up	mRNA	PDE10A	chr9:104959857-105120642	-	bta:506061	Uncharacterized protein
CCDC89	14.3368	1.04626	13.7029	3.77641	0.0166981	up	mRNA	CCDC89	chr29:10180002-10181418	+	bta:538595	Coiled-coil domain-containing protein 89
TCF23	14.3368	1.04626	13.7029	3.77641	0.0166981	up	mRNA	TCF23	chr11:74520465-74524624	-	bta:616841	Transcription factor 23
TF	37.2756	10.4626	3.56275	1.83299	0.0171405	up	mRNA	TF	chr1:137859821-137898828	-	bta:280705	Serotransferrin
MBNL3	45.8777	14.6476	3.13209	1.64712	0.0173484	up	mRNA	MBNL3	chrx:7979517-8039627	-	bta:540550	Uncharacterized protein
LOC539821	60.2145	21.9715	2.74058	1.45448	0.0178686	up	mRNA	LOC539821	chr16:44106981-44140355	-
C8H9orf30	60.2145	21.9715	2.74058	1.45448	0.0178686	up	mRNA	MSANTD3	chr8:95032097-95041571	+	bta:534309	Myb/SANT-like DNA-binding domain containing 3
PAPLN	65.9492	25.1102	2.62639	1.39308	0.0190818	up	mRNA	PAPLN	chr10:86818108-86850704	+	bta:614084	Uncharacterized protein
KCNIP2	27.7178	6.27756	4.41537	2.14254	0.0196732	up	mRNA	KCNIP2	chr26:22996462-22999756	-	bta:540895	KCNIP2 protein
RPGRIP1	17.2041	2.09252	8.22173	3.03944	0.0201331	up	mRNA	RPGRIP1	chr10:25114274-25169147	-	bta:282656	X-linked retinitis pigmentosa GTPase regulator-interacting protein 1
GTF2H2	73.5955	29.2953	2.5122	1.32895	0.0201991	up	mRNA	GTF2H2	chr20:10771584-10792979	-	bta:511829	General transcription factor IIH subunit 2
KCNK17	75.507	30.3415	2.48857	1.31532	0.020407	up	mRNA	KCNK17	chr23:13595971-13608634	-	bta:282264	Uncharacterized protein
C15H11orf71	53.524	18.8327	2.84208	1.50695	0.0206201	up	mRNA	C15H11orf71	chr15:23110643-23111467	-	bta:615529	chromosome 15 open reading frame, human C11orf71
ADHFE1	134.766	62.7756	2.14678	1.10218	0.0210104	up	mRNA	ADHFE1	chr14:30478063-30511044	+	bta:507711	Hydroxyacid-oxoacid transhydrogenase, mitochondrial
KIF1A	34.4083	9.41634	3.6541	1.86952	0.0211295	up	mRNA	KIF1A	chr3:124918760-124985697	-	bta:527883	Kinesin-like protein
LOC782856	96.5343	41.8504	2.30665	1.2058	0.0214849	up	ncRNA	LOC782856	chr7:2582545-2583099	+	bta:782856	glyoxalase I pseudogene
LOC100297578	9.55785	0	1048576	20	0.0227735	up	ncRNA	LOC100297578	chr4:109585521-109586456	+
LCA5L	9.55785	0	1048576	20	0.0227735	up	mRNA	LCA5L	chr1:142043737-142085474	-	bta:781766	Leber congenital amaurosis 5-like
LOC100138072	9.55785	0	1048576	20	0.0227735	up	mRNA	LOC100138072	chr3:119758988-119814670	-
DNAJB3	9.55785	0	1048576	20	0.0227735	up	mRNA	DNAJB3	chr3:119731109-119732204	-	bta:528549	Uncharacterized protein
DUSP9	9.55785	0	1048576	20	0.0227735	up	mRNA	DUSP9	chrx:23364760-23367548	+	bta:614306	Dual specificity protein phosphatase
FNDC8	9.55785	0	1048576	20	0.0227735	up	mRNA	FNDC8	chr19:14384887-14396716	-	bta:617117	Fibronectin type III domain-containing protein 8
HRASLS	9.55785	0	1048576	20	0.0227735	up	mRNA	HRASLS	chr1:75421491-75453675	-	bta:540539	Uncharacterized protein
ACTL9	9.55785	0	1048576	20	0.0227735	up	mRNA	ACTL9	chr7:15724084-15725524	-	bta:540051	Actin-like protein 9
LYPD4	9.55785	0	1048576	20	0.0227735	up	mRNA	LYPD4	chr18:51005338-51014909	+	bta:617066	Ly6/PLAUR domain-containing protein 4
LRRC46	9.55785	0	1048576	20	0.0227735	up	mRNA	LRRC46	chr19:39560156-39564583	-	bta:780880	leucine rich repeat containing 46
LMX1A	24.8504	5.2313	4.75033	2.24803	0.0233804	up	mRNA	LMX1A	chr3:4348798-4521767	+	bta:510296	Uncharacterized protein
LOC100851063	186.378	92.0709	2.02429	1.01742	0.0235379	up	mRNA	LOC100851063	chr26:32463389-32470503	+		alpha-N-acetylglucosaminidase-like
TNFRSF10A	105.136	47.0817	2.23306	1.15902	0.0248939	up	mRNA	TNFRSF10A	chr29:50204311-50229525	+	bta:781763	tumor necrosis factor receptor superfamily, member 10a
FAM113B	82.1975	34.5266	2.3807	1.25139	0.0250153	up	mRNA	PCED1B	chr5:36143827-36293936	-	bta:540367	PC-esterase domain containing 1B
HOXC5	86.0207	36.6191	2.34907	1.23209	0.0251075	up	mRNA	HOXC5	chr5:28798694-28800141	-	bta:100140629	Uncharacterized protein
LOC786362	150.058	72.1919	2.0786	1.05561	0.0256042	up	mRNA	LOC786362	chr18:55523319-55536602	+	bta:786362	Uncharacterized protein
TTC12	52.5682	18.8327	2.79133	1.48095	0.026111	up	mRNA	TTC12	chr15:22043115-22088068	+	bta:515758	tetratricopeptide repeat domain 12
THSD7A	54.4798	19.8789	2.74058	1.45448	0.0267371	up	mRNA	THSD7A	chr4:19890492-20362041	-	bta:782187	Uncharacterized protein
F12	13.381	1.04626	12.7894	3.67687	0.0276882	up	mRNA	F12	chr7:38190779-38199073	-	bta:280789	Coagulation factor XII
C25H16orf89	13.381	1.04626	12.7894	3.67687	0.0276882	up	mRNA	C25H16orf89	chr25:4675173-4689556	-	bta:618703	Uncharacterized protein
PIPOX	13.381	1.04626	12.7894	3.67687	0.0276882	up	mRNA	PIPOX	chr19:20208777-20222417	+	bta:509102	Peroxisomal sarcosine oxidase
LOC789016	13.381	1.04626	12.7894	3.67687	0.0276882	up	mRNA	LOC789016	chr5:64732733-64737627	+	bta:789016	leukotriene A-4 hydrolase-like
LOC516661	13.381	1.04626	12.7894	3.67687	0.0276882	up	miscRNA	LOC516661	chr8:72327397-72335383	-
ABCC4	96.5343	42.8967	2.25039	1.17018	0.0292039	up	mRNA	ABCC4	chr12:69739141-69944936	-	bta:515333	Uncharacterized protein
LOC616944	92.7112	40.8041	2.2721	1.18403	0.0293943	up	ncRNA	LOC616944	chr12:62185889-62229474	+		nucleolin-like
LOC100852065	77.4186	32.4341	2.38695	1.25517	0.0297069	up	mRNA	LOC100852065	chr7:51592261-51594797	+
CTPS	128.075	60.6831	2.11056	1.07763	0.0305432	up	mRNA	CTPS	chr3:111228194-111259578	-	bta:506131	CTP synthase
SLC37A4	19.1157	3.13878	6.09017	2.60648	0.0305486	up	mRNA	SLC37A4	chr15:27975678-27980650	-	bta:506423	Uncharacterized protein
C13H20orf26	19.1157	3.13878	6.09017	2.60648	0.0305486	up	mRNA	C13H20orf26	chr13:39639531-39735209	+	bta:616648	chromosome 13 open reading frame, human C20orf26
STRA6	19.1157	3.13878	6.09017	2.60648	0.0305486	up	mRNA	STRA6	chr21:34542242-34565506	+	bta:515911	Stimulated by retinoic acid gene 6 protein homolog
TRAPPC6A	47.7893	16.7402	2.85477	1.51337	0.0314462	up	mRNA	TRAPPC6A	chr18:52517593-52528024	-	bta:512261	Trafficking protein particle complex subunit 6A
FBXO45	28.6736	7.32382	3.91511	1.96905	0.0322529	up	mRNA	FBXO45	chr1:72158455-72169330	+	bta:533064	Uncharacterized protein
WNT2	110.871	51.2667	2.16263	1.11279	0.0323459	up	mRNA	WNT2	chr4:52800383-52844300	+	bta:493729	Protein Wnt-2
FUZ	57.3471	21.9715	2.61007	1.38409	0.0344454	up	mRNA	FUZ	chr18:56073653-56079352	-	bta:528818	Uncharacterized protein
CHD5	30.5851	8.37008	3.6541	1.86952	0.0359404	up	mRNA	CHD5	chr16:44356274-44417794	+	bta:530880	Uncharacterized protein
DRP2	30.5851	8.37008	3.6541	1.86952	0.0359404	up	mRNA	DRP2	chrx:30736738-30765785	+	bta:537422	Uncharacterized protein
LOC783148	92.7112	41.8504	2.2153	1.1475	0.0397215	up	ncRNA	LOC783148	chr25:30012099-30012842	-		ribosomal protein S6 pseudogene
LOC789051	114.694	54.4055	2.10814	1.07597	0.0410778	up	mRNA	LOC789051	chr21:68332297-68362209	+	bta:789051	MAP/microtubule affinity-regulating kinase 3-like
BAX	50.6566	18.8327	2.68983	1.42751	0.0414603	up	mRNA	BAX	chr18:55308684-55312694	+	bta:280730	BCL2-associated X protein
RGS6	71.6839	30.3415	2.36257	1.24035	0.0425721	up	mRNA	RGS6	chr10:86050761-86050832	+	bta:517545	Uncharacterized protein
OSBP2	56.3913	21.9715	2.56657	1.35984	0.0426154	up	mRNA	OSBP2	chr17:72901280-73023481	+	bta:510311	Oxysterol-binding protein
TMEM158	58.3029	23.0177	2.53296	1.34082	0.0428126	up	mRNA	TMEM158	chr22:55138376-55139994	+	bta:788085	Transmembrane protein 158
LOC785602	36.3198	11.5089	3.15582	1.65801	0.044167	up	mRNA	LOC785602	chr15:28102375-28109052	+
SRD5A1	123.296	59.6368	2.06745	1.04785	0.0442497	up	mRNA	SRD5A1	chr20:70253392-70290905	-	bta:614612	3-oxo-5-alpha-steroid 4-dehydrogenase 1
C11H2orf53	12.4252	1.04626	11.8758	3.56996	0.0455534	up	mRNA	PRR30	chr11:74540976-74542414	+	bta:782932	proline rich 30
CHST13	12.4252	1.04626	11.8758	3.56996	0.0455534	up	mRNA	CHST13	chr3:126295955-126302881	+	bta:523460	Uncharacterized protein
C18H19orf51	12.4252	1.04626	11.8758	3.56996	0.0455534	up	mRNA	DNAAF3	chr18:62541707-62548181	+	bta:789814	Dynein assembly factor 3, axonemal
LOC531631	12.4252	1.04626	11.8758	3.56996	0.0455534	up	ncRNA	LOC531631	chr14:9606075-9606427	-		ribosomal protein S25 pseudogene
CCDC164	12.4252	1.04626	11.8758	3.56996	0.0455534	up	mRNA	DRC1	chr11:75138850-75177335	-	bta:509524	Dynein regulatory complex protein 1
C1H3orf26	93.667	42.8967	2.18355	1.12667	0.0456791	up	mRNA	CMSS1	chr1:45092160-45487446	+	bta:616567	Uncharacterized protein C3orf26 homolog
ARHGDIG	18.1599	3.13878	5.78566	2.53248	0.0462264	up	mRNA	ARHGDIG	chr25:765295-767631	+	bta:613745	Rho GDP-dissociation inhibitor 3
LOC785541	18.1599	3.13878	5.78566	2.53248	0.0462264	up	mRNA	LOC785541	chr3:106522668-106525225	+
MPP2	18.1599	3.13878	5.78566	2.53248	0.0462264	up	mRNA	MPP2	chr19:44787484-44811974	-	bta:509346	membrane protein, palmitoylated 2 (MAGUK p55 subfamily member 2)
FAM131B	18.1599	3.13878	5.78566	2.53248	0.0462264	up	mRNA	FAM131B	chr4:110181649-110189842	-	bta:617268	family with sequence similarity 131, member B
RPS27L	133.81	65.9144	2.03006	1.02152	0.0466449	up	mRNA	RPS27L	chr10:46902019-46905389	+	bta:614220	40S ribosomal protein S27-like
FGF16	22.9388	5.2313	4.38492	2.13255	0.0487136	up	mRNA	FGF16	chrx:45015358-45023378	-	bta:540758	Fibroblast growth factor
PAPPA	80.286	35.5728	2.25695	1.17437	0.0488072	up	mRNA	PAPPA	chr8:110622841-110882532	+	bta:282647	Uncharacterized protein
DBNDD1	42.0546	14.6476	2.87108	1.52159	0.0489886	up	mRNA	DBNDD1	chr18:13744794-13752690	-	bta:518157	Dysbindin domain-containing protein 1
YOD1	15.2926	2.09252	7.3082	2.86952	0.0497087	up	mRNA	YOD1	chr16:3886923-3889170	-	bta:539931	Ubiquitin thioesterase OTU1
LIN7A	15.2926	2.09252	7.3082	2.86952	0.0497087	up	mRNA	LIN7A	chr5:12363395-12518936	-	bta:528379	Protein lin-7 homolog A
