# Supplementary material for: Transcriptome analysis of mRNA and microRNAs in intramuscular fat tissues of castrated and intact male Chinese Qinchuan cattle
Source: PLoS One. 2017 Oct 26;12(10):e0185961. doi: 10.1371/journal.pone.0185961 (PMC5657623; doi:10.1371/journal.pone.0185961)
Supplement: S4 Table — (XLS) [file pone.0185961.s004.xls]

## Sheet: sheet1
GOID	GOTerm	DifGene	AllDifGene	GeneInPathwayID	AllGene	P-Value	FDR	Enrichment	(-log2P)
GO:0030198	extracellular matrix organization	26	439	302	16056	1.56507e-06	0.00325064	3.14876	19.2853
GO:0019432	triglyceride biosynthetic process	9	439	39	16056	4.74587e-06	0.00407713	8.44016	17.6849
GO:0044281	small molecule metabolic process	67	439	1292	16056	5.88897e-06	0.00407713	1.89664	17.3736
GO:0006695	cholesterol biosynthetic process	8	439	37	16056	2.39391e-05	0.0107615	7.9079	15.3503
GO:0006629	lipid metabolic process	32	439	492	16056	2.59063e-05	0.0107615	2.3788	15.2363
GO:0051258	protein polymerization	7	439	32	16056	7.22123e-05	0.0249975	8.00057	13.7574
GO:0030705	cytoskeleton-dependent intracellular transport	5	439	15	16056	0.000152431	0.0452283	12.1913	12.6796
GO:0007017	microtubule-based process	7	439	39	16056	0.000213043	0.0553112	6.56457	12.1966
GO:0006633	fatty acid biosynthetic process	9	439	69	16056	0.000248636	0.0573796	4.77053	11.9737
GO:0016126	sterol biosynthetic process	6	439	29	16056	0.000307837	0.0639378	7.56704	11.6655
GO:0007283	spermatogenesis	27	439	451	16056	0.000340928	0.0643735	2.18958	11.5182
GO:0008202	steroid metabolic process	12	439	126	16056	0.000380052	0.0657807	3.48324	11.3615
GO:0006805	xenobiotic metabolic process	13	439	148	16056	0.000455609	0.0669007	3.21258	11.0999
GO:0051084	'de novo' posttranslational protein folding	7	439	45	16056	0.000462437	0.0669007	5.68929	11.0785
GO:0006631	fatty acid metabolic process	13	439	149	16056	0.000483154	0.0669007	3.19102	11.0152
GO:0044255	cellular lipid metabolic process	13	439	152	16056	0.000574378	0.0745614	3.12804	10.7657
GO:0009636	response to toxic substance	9	439	79	16056	0.000611811	0.0747489	4.16666	10.6746
GO:0030317	sperm motility	7	439	49	16056	0.000729867	0.0842186	5.22486	10.4201
GO:0006641	triglyceride metabolic process	6	439	37	16056	0.000961958	0.0989868	5.93092	10.0217
GO:0006457	protein folding	14	439	183	16056	0.000997918	0.0989868	2.79801	9.96879
GO:0021762	substantia nigra development	7	439	52	16056	0.00100083	0.0989868	4.92343	9.96459
GO:0043206	extracellular fibril organization	4	439	14	16056	0.00115959	0.109475	10.4497	9.75217
GO:1901687	glutathione derivative biosynthetic process	5	439	27	16056	0.00151353	0.136678	6.77297	9.36787
GO:0006694	steroid biosynthetic process	7	439	57	16056	0.0016216	0.140336	4.49155	9.26837
GO:0008219	cell death	6	439	42	16056	0.00172687	0.143468	5.22486	9.17763
GO:0045475	locomotor rhythm	3	439	8	16056	0.00268078	0.206221	13.7153	8.54313
GO:0070286	axonemal dynein complex assembly	3	439	8	16056	0.00268078	0.206221	13.7153	8.54313
GO:0030593	neutrophil chemotaxis	6	439	47	16056	0.00288225	0.210888	4.66903	8.43859
GO:0046474	glycerophospholipid biosynthetic process	8	439	82	16056	0.00294452	0.210888	3.5682	8.40775
GO:0072239	metanephric glomerulus vasculature development	2	439	2	16056	0.00412689	0.267861	36.574	7.92073
GO:0070488	neutrophil aggregation	2	439	2	16056	0.00412689	0.267861	36.574	7.92073
GO:0033387	putrescine biosynthetic process from ornithine	2	439	2	16056	0.00412689	0.267861	36.574	7.92073
GO:0009058	biosynthetic process	6	439	52	16056	0.00453535	0.285452	4.22008	7.78457
GO:0006749	glutathione metabolic process	5	439	37	16056	0.0051215	0.289187	4.94244	7.60922
GO:0046686	response to cadmium ion	4	439	23	16056	0.00548717	0.289187	6.3607	7.50972
GO:0006596	polyamine biosynthetic process	3	439	11	16056	0.00556828	0.289187	9.97474	7.48855
GO:0060272	embryonic skeletal joint morphogenesis	3	439	11	16056	0.00556828	0.289187	9.97474	7.48855
GO:0030154	cell differentiation	35	439	781	16056	0.00592591	0.289187	1.63904	7.39875
GO:0001501	skeletal system development	11	439	159	16056	0.00654096	0.289187	2.53028	7.25628
GO:0072133	metanephric mesenchyme morphogenesis	2	439	3	16056	0.00675588	0.289187	24.3827	7.20964
GO:0032596	protein transport into membrane raft	2	439	3	16056	0.00675588	0.289187	24.3827	7.20964
GO:0002793	positive regulation of peptide secretion	2	439	3	16056	0.00675588	0.289187	24.3827	7.20964
GO:0019287	isopentenyl diphosphate biosynthetic process, mevalonate pathway	2	439	3	16056	0.00675588	0.289187	24.3827	7.20964
GO:0060675	ureteric bud morphogenesis	2	439	3	16056	0.00675588	0.289187	24.3827	7.20964
GO:0032787	monocarboxylic acid metabolic process	2	439	3	16056	0.00675588	0.289187	24.3827	7.20964
GO:0045446	endothelial cell differentiation	3	439	12	16056	0.00682241	0.289187	9.14351	7.1955
GO:0046548	retinal rod cell development	3	439	12	16056	0.00682241	0.289187	9.14351	7.1955
GO:0010544	negative regulation of platelet activation	3	439	12	16056	0.00682241	0.289187	9.14351	7.1955
GO:0010738	regulation of protein kinase A signaling	3	439	12	16056	0.00682241	0.289187	9.14351	7.1955
GO:0008584	male gonad development	8	439	96	16056	0.00704028	0.289849	3.04784	7.15015
GO:0002931	response to ischemia	4	439	25	16056	0.00711714	0.289849	5.85185	7.13449
GO:0007155	cell adhesion	28	439	600	16056	0.00764701	0.305439	1.70679	7.03089
GO:0045821	positive regulation of glycolytic process	3	439	13	16056	0.00823067	0.316576	8.44016	6.92477
GO:0070208	protein heterotrimerization	3	439	13	16056	0.00823067	0.316576	8.44016	6.92477
GO:0001523	retinoid metabolic process	6	439	60	16056	0.00849419	0.320771	3.6574	6.87931
GO:0007286	spermatid development	6	439	61	16056	0.00912147	0.323041	3.59745	6.77652
GO:0006986	response to unfolded protein	6	439	62	16056	0.00978109	0.323041	3.53942	6.67579
GO:0008299	isoprenoid biosynthetic process	3	439	14	16056	0.00979692	0.323041	7.83729	6.67346
GO:0035338	long-chain fatty-acyl-CoA biosynthetic process	3	439	14	16056	0.00979692	0.323041	7.83729	6.67346
GO:0021670	lateral ventricle development	3	439	14	16056	0.00979692	0.323041	7.83729	6.67346
GO:0007340	acrosome reaction	3	439	14	16056	0.00979692	0.323041	7.83729	6.67346
GO:1902445	regulation of mitochondrial membrane permeability involved in programmed necrotic cell death	2	439	4	16056	0.00995408	0.323041	18.287	6.6505
GO:0031223	auditory behavior	2	439	4	16056	0.00995408	0.323041	18.287	6.6505
GO:2000860	positive regulation of aldosterone secretion	2	439	4	16056	0.00995408	0.323041	18.287	6.6505
GO:0006595	polyamine metabolic process	3	439	15	16056	0.0115244	0.342558	7.31481	6.43917
GO:0055114	oxidation-reduction process	31	439	711	16056	0.0124704	0.342558	1.59465	6.32535
GO:0042474	middle ear morphogenesis	4	439	30	16056	0.0125019	0.342558	4.87654	6.32171
GO:0030574	collagen catabolic process	6	439	66	16056	0.0127596	0.342558	3.32491	6.29227
GO:0006637	acyl-CoA metabolic process	3	439	16	16056	0.0134157	0.342558	6.85763	6.21994
GO:0045598	regulation of fat cell differentiation	3	439	16	16056	0.0134157	0.342558	6.85763	6.21994
GO:0006489	dolichyl diphosphate biosynthetic process	2	439	5	16056	0.0136891	0.342558	14.6296	6.19083
GO:0060415	muscle tissue morphogenesis	2	439	5	16056	0.0136891	0.342558	14.6296	6.19083
GO:0097084	vascular smooth muscle cell development	2	439	5	16056	0.0136891	0.342558	14.6296	6.19083
GO:0048743	positive regulation of skeletal muscle fiber development	2	439	5	16056	0.0136891	0.342558	14.6296	6.19083
GO:0018879	biphenyl metabolic process	2	439	5	16056	0.0136891	0.342558	14.6296	6.19083
GO:0033554	cellular response to stress	2	439	5	16056	0.0136891	0.342558	14.6296	6.19083
GO:0046952	ketone body catabolic process	2	439	5	16056	0.0136891	0.342558	14.6296	6.19083
GO:0046950	cellular ketone body metabolic process	2	439	5	16056	0.0136891	0.342558	14.6296	6.19083
GO:0060393	regulation of pathway-restricted SMAD protein phosphorylation	2	439	5	16056	0.0136891	0.342558	14.6296	6.19083
GO:0045919	positive regulation of cytolysis	2	439	5	16056	0.0136891	0.342558	14.6296	6.19083
GO:0010594	regulation of endothelial cell migration	2	439	5	16056	0.0136891	0.342558	14.6296	6.19083
GO:0006725	cellular aromatic compound metabolic process	2	439	5	16056	0.0136891	0.342558	14.6296	6.19083
GO:0035860	glial cell-derived neurotrophic factor receptor signaling pathway	2	439	5	16056	0.0136891	0.342558	14.6296	6.19083
GO:0007275	multicellular organismal development	43	439	1073	16056	0.014799	0.365922	1.46569	6.07836
GO:0046676	negative regulation of insulin secretion	4	439	32	16056	0.0152241	0.371972	4.57175	6.0375
GO:0002063	chondrocyte development	3	439	17	16056	0.0154727	0.371972	6.45424	6.01413
GO:0001822	kidney development	8	439	112	16056	0.0158128	0.371972	2.61243	5.98277
GO:0042573	retinoic acid metabolic process	3	439	18	16056	0.0176971	0.371972	6.09567	5.82035
GO:0001659	temperature homeostasis	3	439	18	16056	0.0176971	0.371972	6.09567	5.82035
GO:0021680	cerebellar Purkinje cell layer development	3	439	18	16056	0.0176971	0.371972	6.09567	5.82035
GO:0046883	regulation of hormone secretion	2	439	6	16056	0.01793	0.371972	12.1913	5.80148
GO:0071493	cellular response to UV-B	2	439	6	16056	0.01793	0.371972	12.1913	5.80148
GO:0043171	peptide catabolic process	2	439	6	16056	0.01793	0.371972	12.1913	5.80148
GO:0035356	cellular triglyceride homeostasis	2	439	6	16056	0.01793	0.371972	12.1913	5.80148
GO:0046653	tetrahydrofolate metabolic process	2	439	6	16056	0.01793	0.371972	12.1913	5.80148
GO:0030644	cellular chloride ion homeostasis	2	439	6	16056	0.01793	0.371972	12.1913	5.80148
GO:0030185	nitric oxide transport	2	439	6	16056	0.01793	0.371972	12.1913	5.80148
GO:0010666	positive regulation of cardiac muscle cell apoptotic process	2	439	6	16056	0.01793	0.371972	12.1913	5.80148
GO:0007290	spermatid nucleus elongation	2	439	6	16056	0.01793	0.371972	12.1913	5.80148
GO:0022617	extracellular matrix disassembly	8	439	115	16056	0.0180776	0.371972	2.54428	5.78965
GO:0007417	central nervous system development	9	439	138	16056	0.0180882	0.371972	2.38526	5.78881
GO:2001244	positive regulation of intrinsic apoptotic signaling pathway	4	439	34	16056	0.0182921	0.372477	4.30283	5.77264
GO:0008654	phospholipid biosynthetic process	5	439	53	16056	0.0194204	0.384927	3.45038	5.68629
GO:0060384	innervation	3	439	19	16056	0.0200896	0.384927	5.77485	5.63741
GO:0007157	heterophilic cell-cell adhesion via plasma membrane cell adhesion molecules	4	439	36	16056	0.0217169	0.384927	4.06378	5.52504
GO:0006508	proteolysis	27	439	630	16056	0.0218916	0.384927	1.56746	5.51348
GO:0045665	negative regulation of neuron differentiation	5	439	55	16056	0.0221616	0.384927	3.32491	5.49579
GO:0008105	asymmetric protein localization	2	439	7	16056	0.0226469	0.384927	10.4497	5.46454
GO:0009629	response to gravity	2	439	7	16056	0.0226469	0.384927	10.4497	5.46454
GO:0048505	regulation of timing of cell differentiation	2	439	7	16056	0.0226469	0.384927	10.4497	5.46454
GO:0046323	glucose import	2	439	7	16056	0.0226469	0.384927	10.4497	5.46454
GO:0007178	transmembrane receptor protein serine/threonine kinase signaling pathway	3	439	21	16056	0.0253807	0.384927	5.22486	5.30013
GO:0048593	camera-type eye morphogenesis	3	439	21	16056	0.0253807	0.384927	5.22486	5.30013
GO:0060291	long-term synaptic potentiation	4	439	38	16056	0.0255075	0.384927	3.8499	5.29294
GO:0006767	water-soluble vitamin metabolic process	6	439	79	16056	0.0267039	0.384927	2.77777	5.2268
GO:0032922	circadian regulation of gene expression	5	439	58	16056	0.0267229	0.384927	3.15293	5.22578
GO:0002544	chronic inflammatory response	2	439	8	16056	0.0278113	0.384927	9.14351	5.16819
GO:0010890	positive regulation of sequestering of triglyceride	2	439	8	16056	0.0278113	0.384927	9.14351	5.16819
GO:0035634	response to stilbenoid	2	439	8	16056	0.0278113	0.384927	9.14351	5.16819
GO:0046689	response to mercury ion	2	439	8	16056	0.0278113	0.384927	9.14351	5.16819
GO:0003094	glomerular filtration	2	439	8	16056	0.0278113	0.384927	9.14351	5.16819
GO:0050891	multicellular organismal water homeostasis	2	439	8	16056	0.0278113	0.384927	9.14351	5.16819
GO:0090084	negative regulation of inclusion body assembly	2	439	8	16056	0.0278113	0.384927	9.14351	5.16819
GO:0051223	regulation of protein transport	2	439	8	16056	0.0278113	0.384927	9.14351	5.16819
GO:0045746	negative regulation of Notch signaling pathway	3	439	22	16056	0.0282789	0.384927	4.98737	5.14413
GO:0001676	long-chain fatty acid metabolic process	3	439	22	16056	0.0282789	0.384927	4.98737	5.14413
GO:0006644	phospholipid metabolic process	9	439	151	16056	0.0292048	0.384927	2.17991	5.09765
GO:0008643	carbohydrate transport	4	439	40	16056	0.0296709	0.384927	3.6574	5.07481
GO:0042572	retinol metabolic process	3	439	23	16056	0.0313446	0.384927	4.77053	4.99564
GO:0008152	metabolic process	69	439	1948	16056	0.0316219	0.384927	1.29549	4.98293
GO:0022008	neurogenesis	4	439	41	16056	0.0318939	0.384927	3.5682	4.97058
GO:0002053	positive regulation of mesenchymal cell proliferation	4	439	41	16056	0.0318939	0.384927	3.5682	4.97058
GO:0008228	opsonization	2	439	9	16056	0.0333958	0.384927	8.12756	4.90419
GO:0034383	low-density lipoprotein particle clearance	2	439	9	16056	0.0333958	0.384927	8.12756	4.90419
GO:2000543	positive regulation of gastrulation	2	439	9	16056	0.0333958	0.384927	8.12756	4.90419
GO:0006544	glycine metabolic process	2	439	9	16056	0.0333958	0.384927	8.12756	4.90419
GO:0042118	endothelial cell activation	2	439	9	16056	0.0333958	0.384927	8.12756	4.90419
GO:0002043	blood vessel endothelial cell proliferation involved in sprouting angiogenesis	2	439	9	16056	0.0333958	0.384927	8.12756	4.90419
GO:0090331	negative regulation of platelet aggregation	2	439	9	16056	0.0333958	0.384927	8.12756	4.90419
GO:0006094	gluconeogenesis	4	439	42	16056	0.0342118	0.384927	3.48324	4.86936
GO:0030199	collagen fibril organization	4	439	42	16056	0.0342118	0.384927	3.48324	4.86936
GO:0006027	glycosaminoglycan catabolic process	3	439	24	16056	0.0345768	0.384927	4.57175	4.85405
GO:0071353	cellular response to interleukin-4	3	439	24	16056	0.0345768	0.384927	4.57175	4.85405
GO:0009416	response to light stimulus	3	439	24	16056	0.0345768	0.384927	4.57175	4.85405
GO:0048873	homeostasis of number of cells within a tissue	3	439	25	16056	0.037974	0.384927	4.38888	4.71884
GO:0030203	glycosaminoglycan metabolic process	7	439	110	16056	0.0383404	0.384927	2.32744	4.70499
GO:0006766	vitamin metabolic process	6	439	87	16056	0.0389704	0.384927	2.52235	4.68148
GO:0002062	chondrocyte differentiation	4	439	44	16056	0.0391333	0.384927	3.32491	4.67546
GO:0002523	leukocyte migration involved in inflammatory response	2	439	10	16056	0.0393743	0.384927	7.31481	4.6666
GO:0030728	ovulation	2	439	10	16056	0.0393743	0.384927	7.31481	4.6666
GO:0021984	adenohypophysis development	2	439	10	16056	0.0393743	0.384927	7.31481	4.6666
GO:0032060	bleb assembly	2	439	10	16056	0.0393743	0.384927	7.31481	4.6666
GO:0002031	G-protein coupled receptor internalization	2	439	10	16056	0.0393743	0.384927	7.31481	4.6666
GO:0035313	wound healing, spreading of epidermal cells	2	439	10	16056	0.0393743	0.384927	7.31481	4.6666
GO:0050773	regulation of dendrite development	2	439	10	16056	0.0393743	0.384927	7.31481	4.6666
GO:0061303	cornea development in camera-type eye	2	439	10	16056	0.0393743	0.384927	7.31481	4.6666
GO:0055091	phospholipid homeostasis	2	439	10	16056	0.0393743	0.384927	7.31481	4.6666
GO:0006768	biotin metabolic process	2	439	10	16056	0.0393743	0.384927	7.31481	4.6666
GO:0051967	negative regulation of synaptic transmission, glutamatergic	2	439	10	16056	0.0393743	0.384927	7.31481	4.6666
GO:0044458	motile cilium assembly	2	439	10	16056	0.0393743	0.384927	7.31481	4.6666
GO:0006656	phosphatidylcholine biosynthetic process	3	439	26	16056	0.0415344	0.384927	4.22008	4.58955
GO:0008406	gonad development	3	439	26	16056	0.0415344	0.384927	4.22008	4.58955
GO:0071230	cellular response to amino acid stimulus	4	439	45	16056	0.0417371	0.384927	3.25103	4.58252
GO:0006520	cellular amino acid metabolic process	4	439	46	16056	0.0444363	0.384927	3.18035	4.49212
GO:0009267	cellular response to starvation	4	439	46	16056	0.0444363	0.384927	3.18035	4.49212
GO:0007548	sex differentiation	3	439	27	16056	0.045256	0.384927	4.06378	4.46575
GO:0003214	cardiac left ventricle morphogenesis	2	439	11	16056	0.0457217	0.384927	6.64982	4.45098
GO:0060071	Wnt signaling pathway, planar cell polarity pathway	2	439	11	16056	0.0457217	0.384927	6.64982	4.45098
GO:0050965	detection of temperature stimulus involved in sensory perception of pain	2	439	11	16056	0.0457217	0.384927	6.64982	4.45098
GO:0048712	negative regulation of astrocyte differentiation	2	439	11	16056	0.0457217	0.384927	6.64982	4.45098
GO:0055089	fatty acid homeostasis	2	439	11	16056	0.0457217	0.384927	6.64982	4.45098
GO:0019852	L-ascorbic acid metabolic process	2	439	11	16056	0.0457217	0.384927	6.64982	4.45098
GO:0030194	positive regulation of blood coagulation	2	439	11	16056	0.0457217	0.384927	6.64982	4.45098
GO:0048599	oocyte development	2	439	11	16056	0.0457217	0.384927	6.64982	4.45098
GO:0042347	negative regulation of NF-kappaB import into nucleus	2	439	11	16056	0.0457217	0.384927	6.64982	4.45098
GO:0042632	cholesterol homeostasis	5	439	68	16056	0.0460216	0.384927	2.68927	4.44155
GO:0007603	phototransduction, visible light	6	439	91	16056	0.0462494	0.384927	2.41147	4.43442
GO:0030324	lung development	7	439	116	16056	0.0479664	0.384927	2.20705	4.38183
GO:0051260	protein homooligomerization	9	439	167	16056	0.0485031	0.384927	1.97106	4.36578
GO:0071805	potassium ion transmembrane transport	7	439	117	16056	0.0497065	0.384927	2.18819	4.33042
