# Supplementary material for: Transcriptome analysis of mRNA and microRNAs in intramuscular fat tissues of castrated and intact male Chinese Qinchuan cattle
Source: PLoS One. 2017 Oct 26;12(10):e0185961. doi: 10.1371/journal.pone.0185961 (PMC5657623; doi:10.1371/journal.pone.0185961)
Supplement: S5 Table — (XLS) [file pone.0185961.s005.xls]

## Sheet: sheet1
GOID	GOTerm	DifGene	AllDifGene	GeneInPathwayID	AllGene	P-Value	FDR	Enrichment	(-log2P)
GO:0006955	immune response	116	939	345	16056	1.48912e-41	4.94982e-38	5.74924	135.625
GO:0002376	immune system process	109	939	348	16056	5.47982e-37	9.10746e-34	5.35573	120.457
GO:0006954	inflammatory response	82	939	337	16056	1.42786e-22	1.58207e-19	4.1606	72.5686
GO:0045087	innate immune response	122	939	708	16056	4.79981e-21	3.98864e-18	2.94645	67.4975
GO:0050852	T cell receptor signaling pathway	32	939	83	16056	2.4558e-14	1.63262e-11	6.5924	45.2108
GO:0060333	interferon-gamma-mediated signaling pathway	26	939	62	16056	1.29162e-12	7.15558e-10	7.17057	39.494
GO:0019882	antigen processing and presentation	26	939	66	16056	4.00793e-12	1.90319e-09	6.73599	37.8603
GO:0050776	regulation of immune response	27	939	79	16056	2.26642e-11	9.41696e-09	5.84398	35.3608
GO:0007166	cell surface receptor signaling pathway	48	939	244	16056	3.00091e-11	1.10834e-08	3.36375	34.9558
GO:0019221	cytokine-mediated signaling pathway	54	939	300	16056	3.72144e-11	1.23701e-08	3.07783	34.6453
GO:0038095	Fc-epsilon receptor signaling pathway	37	939	156	16056	5.39585e-11	1.63053e-08	4.05554	34.1094
GO:0031295	T cell costimulation	23	939	61	16056	1.3377e-10	3.70543e-08	6.44718	32.7995
GO:0042110	T cell activation	21	939	50	16056	1.69767e-10	4.29351e-08	7.1816	32.4557
GO:0006935	chemotaxis	34	939	140	16056	1.80834e-10	4.29351e-08	4.15262	32.3646
GO:0050853	B cell receptor signaling pathway	17	939	34	16056	1.12949e-09	2.50296e-07	8.54952	29.7217
GO:0007155	cell adhesion	79	939	600	16056	1.63467e-09	3.39603e-07	2.25137	29.1884
GO:0070098	chemokine-mediated signaling pathway	18	939	43	16056	3.43266e-09	6.71185e-07	7.15774	28.118
GO:0042102	positive regulation of T cell proliferation	20	939	57	16056	5.5789e-09	1.03024e-06	5.99966	27.4174
GO:0007169	transmembrane receptor protein tyrosine kinase signaling pathway	27	939	114	16056	1.89014e-08	3.30674e-06	4.04977	25.6569
GO:0007229	integrin-mediated signaling pathway	26	939	112	16056	4.79937e-08	7.97655e-06	3.96942	24.3126
GO:0060337	type I interferon signaling pathway	20	939	69	16056	7.81122e-08	1.2364e-05	4.95624	23.6099
GO:0001916	positive regulation of T cell mediated cytotoxicity	13	939	28	16056	1.9476e-07	2.94265e-05	7.93884	22.2918
GO:0050870	positive regulation of T cell activation	11	939	18	16056	2.1077e-07	3.04609e-05	10.4494	22.1778
GO:0042130	negative regulation of T cell proliferation	14	939	35	16056	2.85235e-07	3.9505e-05	6.83962	21.7413
GO:0042832	defense response to protozoan	11	939	19	16056	3.15876e-07	4.03836e-05	9.89945	21.5941
GO:0016045	detection of bacterium	11	939	19	16056	3.15876e-07	4.03836e-05	9.89945	21.5941
GO:0030217	T cell differentiation	14	939	36	16056	3.7566e-07	4.62479e-05	6.64963	21.3441
GO:0032496	response to lipopolysaccharide	30	939	163	16056	4.07401e-07	4.83643e-05	3.14706	21.227
GO:0001816	cytokine production	13	939	31	16056	4.89695e-07	5.61292e-05	7.17057	20.9616
GO:0030049	muscle filament sliding	13	939	32	16056	6.5321e-07	7.23757e-05	6.94649	20.5459
GO:0051056	regulation of small GTPase mediated signal transduction	29	939	160	16056	8.20391e-07	8.79671e-05	3.0992	20.2172
GO:0032729	positive regulation of interferon-gamma production	14	939	40	16056	1.05127e-06	0.0001092	5.98466	19.8594
GO:0006468	protein phosphorylation	69	939	600	16056	1.27183e-06	0.000128108	1.96639	19.5847
GO:0002504	antigen processing and presentation of peptide or polysaccharide antigen via MHC class II	8	939	9	16056	1.3872e-06	0.000135619	15.1991	19.4594
GO:0009617	response to bacterium	13	939	35	16056	1.47346e-06	0.000139937	6.35107	19.3724
GO:0038083	peptidyl-tyrosine autophosphorylation	13	939	38	16056	3.10543e-06	0.000286735	5.84967	18.2968
GO:0043547	positive regulation of GTPase activity	44	939	330	16056	3.40457e-06	0.000305859	2.27987	18.1641
GO:0002455	humoral immune response mediated by circulating immunoglobulin	8	939	11	16056	3.89886e-06	0.000341048	12.4357	17.9685
GO:0007596	blood coagulation	58	939	492	16056	4.01194e-06	0.000341193	2.01574	17.9273
GO:0050900	leukocyte migration	23	939	119	16056	4.11544e-06	0.000341193	3.30486	17.8905
GO:0051607	defense response to virus	28	939	166	16056	4.20846e-06	0.000341193	2.88418	17.8583
GO:0042088	T-helper 1 type immune response	9	939	16	16056	4.51387e-06	0.00035724	9.61821	17.7572
GO:0030593	neutrophil chemotaxis	14	939	47	16056	5.03313e-06	0.000389073	5.09333	17.6001
GO:0006968	cellular defense response	13	939	41	16056	6.17034e-06	0.000462702	5.42165	17.3062
GO:0030168	platelet activation	31	939	200	16056	6.26402e-06	0.000462702	2.65035	17.2845
GO:0071222	cellular response to lipopolysaccharide	22	939	114	16056	6.69238e-06	0.000473859	3.29982	17.189
GO:0032673	regulation of interleukin-4 production	7	939	8	16056	6.9843e-06	0.000473859	14.9617	17.1275
GO:2001179	regulation of interleukin-10 secretion	7	939	8	16056	6.9843e-06	0.000473859	14.9617	17.1275
GO:0007067	mitotic nuclear division	37	939	264	16056	6.98529e-06	0.000473859	2.39646	17.1272
GO:0035556	intracellular signal transduction	53	939	447	16056	8.46027e-06	0.000562438	2.0274	16.8509
GO:0032611	interleukin-1 beta production	7	939	9	16056	1.18157e-05	0.000755298	13.2993	16.3689
GO:0070233	negative regulation of T cell apoptotic process	7	939	9	16056	1.18157e-05	0.000755298	13.2993	16.3689
GO:0032689	negative regulation of interferon-gamma production	11	939	32	16056	1.69197e-05	0.00106116	5.8778	15.8509
GO:0009968	negative regulation of signal transduction	14	939	54	16056	1.90347e-05	0.00117169	4.43308	15.681
GO:0002437	inflammatory response to antigenic stimulus	9	939	21	16056	2.45034e-05	0.0014809	7.32816	15.3167
GO:0043303	mast cell degranulation	7	939	11	16056	2.97695e-05	0.00173603	10.8812	15.0358
GO:0002381	immunoglobulin production involved in immunoglobulin mediated immune response	7	939	11	16056	2.97695e-05	0.00173603	10.8812	15.0358
GO:0019886	antigen processing and presentation of exogenous peptide antigen via MHC class II	16	939	74	16056	3.46794e-05	0.00198749	3.69709	14.8156
GO:0018108	peptidyl-tyrosine phosphorylation	23	939	140	16056	4.04643e-05	0.00226972	2.80913	14.593
GO:0003009	skeletal muscle contraction	8	939	17	16056	4.1256e-05	0.00226972	8.04661	14.565
GO:0030890	positive regulation of B cell proliferation	11	939	36	16056	4.16525e-05	0.00226972	5.22471	14.5512
GO:0002474	antigen processing and presentation of peptide antigen via MHC class I	18	939	94	16056	4.75071e-05	0.00254699	3.27428	14.3615
GO:0050715	positive regulation of cytokine secretion	10	939	30	16056	5.03401e-05	0.00265604	5.69968	14.2779
GO:0050850	positive regulation of calcium-mediated signaling	9	939	24	16056	5.67163e-05	0.00294571	6.41214	14.1059
GO:0035872	nucleotide-binding domain, leucine rich repeat containing receptor signaling pathway	11	939	38	16056	6.28365e-05	0.00321336	4.94972	13.958
GO:0038096	Fc-gamma receptor signaling pathway involved in phagocytosis	14	939	62	16056	6.96569e-05	0.00350818	3.86107	13.8094
GO:0042742	defense response to bacterium	24	939	157	16056	7.67225e-05	0.00380635	2.61387	13.67
GO:0006909	phagocytosis	12	939	47	16056	8.29381e-05	0.00405421	4.36571	13.5576
GO:0007159	leukocyte cell-cell adhesion	9	939	26	16056	9.38208e-05	0.00439439	5.9189	13.3797
GO:0016064	immunoglobulin mediated immune response	6	939	9	16056	9.38633e-05	0.00439439	11.3994	13.3791
GO:0033089	positive regulation of T cell differentiation in thymus	6	939	9	16056	9.38633e-05	0.00439439	11.3994	13.3791
GO:0002224	toll-like receptor signaling pathway	22	939	141	16056	0.000113893	0.00525807	2.66794	13.1
GO:0050830	defense response to Gram-positive bacterium	19	939	112	16056	0.000123617	0.00562879	2.90073	12.9818
GO:0034113	heterotypic cell-cell adhesion	8	939	21	16056	0.000133989	0.00601863	6.51392	12.8656
GO:0006915	apoptotic process	73	939	763	16056	0.000155381	0.0068865	1.63595	12.6519
GO:0002407	dendritic cell chemotaxis	7	939	16	16056	0.000179178	0.00783666	7.48083	12.4463
GO:0060326	cell chemotaxis	14	939	69	16056	0.00018563	0.0079993	3.46937	12.3953
GO:0050729	positive regulation of inflammatory response	12	939	52	16056	0.000187709	0.0079993	3.94593	12.3792
GO:0007264	small GTPase mediated signal transduction	38	939	327	16056	0.000193249	0.00813113	1.98704	12.3373
GO:0035589	G-protein coupled purinergic nucleotide receptor signaling pathway	6	939	11	16056	0.000210715	0.00854167	9.32675	12.2124
GO:0045088	regulation of innate immune response	6	939	11	16056	0.000210715	0.00854167	9.32675	12.2124
GO:0045060	negative thymic T cell selection	6	939	11	16056	0.000210715	0.00854167	9.32675	12.2124
GO:0046777	protein autophosphorylation	24	939	170	16056	0.000224171	0.00897764	2.41398	12.1231
GO:0043011	myeloid dendritic cell differentiation	7	939	17	16056	0.00024081	0.0095292	7.04078	12.0198
GO:0007204	positive regulation of cytosolic calcium ion concentration	19	939	119	16056	0.00024596	0.00961847	2.7301	11.9893
GO:0010759	positive regulation of macrophage chemotaxis	5	939	7	16056	0.000297475	0.0113711	12.2136	11.7149
GO:0006911	phagocytosis, engulfment	6	939	12	16056	0.000301188	0.0113711	8.54952	11.697
GO:0032753	positive regulation of interleukin-4 production	6	939	12	16056	0.000301188	0.0113711	8.54952	11.697
GO:0034134	toll-like receptor 2 signaling pathway	13	939	64	16056	0.000307062	0.0113711	3.47324	11.6692
GO:0007059	chromosome segregation	14	939	73	16056	0.000307881	0.0113711	3.27927	11.6653
GO:0050718	positive regulation of interleukin-1 beta secretion	7	939	18	16056	0.000318415	0.0116309	6.64963	11.6168
GO:0008015	blood circulation	9	939	32	16056	0.000343718	0.0121545	4.80911	11.5065
GO:0006956	complement activation	9	939	32	16056	0.000343718	0.0121545	4.80911	11.5065
GO:0006958	complement activation, classical pathway	9	939	32	16056	0.000343718	0.0121545	4.80911	11.5065
GO:0002755	MyD88-dependent toll-like receptor signaling pathway	14	939	74	16056	0.00034747	0.0121578	3.23495	11.4908
GO:0038032	termination of G-protein coupled receptor signaling pathway	10	939	41	16056	0.000432668	0.0149811	4.1705	11.1745
GO:0043306	positive regulation of mast cell degranulation	5	939	8	16056	0.000461237	0.0158057	10.6869	11.0822
GO:0016310	phosphorylation	69	939	745	16056	0.00050025	0.0169677	1.58367	10.9651
GO:0014068	positive regulation of phosphatidylinositol 3-kinase signaling	12	939	59	16056	0.000509459	0.0171055	3.47777	10.9387
GO:0042531	positive regulation of tyrosine phosphorylation of STAT protein	4	939	4	16056	0.00054972	0.0180918	17.099	10.829
GO:0045058	T cell selection	4	939	4	16056	0.00054972	0.0180918	17.099	10.829
GO:0008283	cell proliferation	38	939	348	16056	0.000569257	0.018254	1.86714	10.7786
GO:0032695	negative regulation of interleukin-12 production	6	939	14	16056	0.000571123	0.018254	7.32816	10.7739
GO:0090026	positive regulation of monocyte chemotaxis	6	939	14	16056	0.000571123	0.018254	7.32816	10.7739
GO:0008016	regulation of heart contraction	9	939	35	16056	0.000597951	0.0189294	4.3969	10.7077
GO:0007517	muscle organ development	16	939	99	16056	0.000645007	0.0202265	2.76348	10.5984
GO:0009612	response to mechanical stimulus	12	939	61	16056	0.000659882	0.0204258	3.36375	10.5655
GO:0032735	positive regulation of interleukin-12 production	8	939	28	16056	0.000666303	0.0204258	4.88544	10.5515
GO:0034341	response to interferon-gamma	7	939	21	16056	0.00067697	0.0204258	5.69968	10.5286
GO:0045779	negative regulation of bone resorption	5	939	9	16056	0.00068464	0.0204258	9.49947	10.5124
GO:0010818	T cell chemotaxis	5	939	9	16056	0.00068464	0.0204258	9.49947	10.5124
GO:0009966	regulation of signal transduction	14	939	80	16056	0.000688233	0.0204258	2.99233	10.5048
GO:0051092	positive regulation of NF-kappaB transcription factor activity	18	939	121	16056	0.000738277	0.0216212	2.54366	10.4035
GO:0038124	toll-like receptor TLR6:TLR2 signaling pathway	12	939	62	16056	0.000748026	0.0216212	3.30949	10.3846
GO:0038123	toll-like receptor TLR1:TLR2 signaling pathway	12	939	62	16056	0.000748026	0.0216212	3.30949	10.3846
GO:0045582	positive regulation of T cell differentiation	6	939	15	16056	0.000762056	0.0218369	6.83962	10.3578
GO:0043029	T cell homeostasis	8	939	29	16056	0.000808901	0.0229811	4.71698	10.2717
GO:0034162	toll-like receptor 9 signaling pathway	12	939	63	16056	0.000845787	0.0238254	3.25696	10.2074
GO:0000278	mitotic cell cycle	40	939	382	16056	0.000868699	0.0242652	1.79048	10.1689
GO:0042493	response to drug	33	939	296	16056	0.000900446	0.0249424	1.90631	10.1171
GO:0010543	regulation of platelet activation	4	939	5	16056	0.000945893	0.0257717	13.6792	10.046
GO:0090330	regulation of platelet aggregation	4	939	5	16056	0.000945893	0.0257717	13.6792	10.046
GO:0032570	response to progesterone	8	939	30	16056	0.000974984	0.0260609	4.55974	10.0023
GO:0019835	cytolysis	8	939	30	16056	0.000974984	0.0260609	4.55974	10.0023
GO:2000406	positive regulation of T cell migration	5	939	10	16056	0.000980029	0.0260609	8.54952	9.99489
GO:0006461	protein complex assembly	16	939	106	16056	0.00122719	0.0323744	2.58099	9.67043
GO:0035774	positive regulation of insulin secretion involved in cellular response to glucose stimulus	7	939	24	16056	0.0012983	0.0339808	4.98722	9.58916
GO:0032494	response to peptidoglycan	5	939	11	16056	0.00136045	0.0347858	7.77229	9.5217
GO:0050732	negative regulation of peptidyl-tyrosine phosphorylation	5	939	11	16056	0.00136045	0.0347858	7.77229	9.5217
GO:0002218	activation of innate immune response	5	939	11	16056	0.00136045	0.0347858	7.77229	9.5217
GO:0071346	cellular response to interferon-gamma	8	939	32	16056	0.00138851	0.0352322	4.27476	9.49225
GO:0001666	response to hypoxia	20	939	151	16056	0.00141079	0.0355262	2.26477	9.46928
GO:0072678	T cell migration	4	939	6	16056	0.00150716	0.0368369	11.3994	9.37395
GO:0045588	positive regulation of gamma-delta T cell differentiation	4	939	6	16056	0.00150716	0.0368369	11.3994	9.37395
GO:0045577	regulation of B cell differentiation	4	939	6	16056	0.00150716	0.0368369	11.3994	9.37395
GO:0030035	microspike assembly	4	939	6	16056	0.00150716	0.0368369	11.3994	9.37395
GO:0000187	activation of MAPK activity	16	939	109	16056	0.00158704	0.0385061	2.50995	9.29944
GO:0006874	cellular calcium ion homeostasis	15	939	99	16056	0.00165537	0.0395859	2.59076	9.23863
GO:0006936	muscle contraction	15	939	99	16056	0.00165537	0.0395859	2.59076	9.23863
GO:0046641	positive regulation of alpha-beta T cell proliferation	5	939	12	16056	0.00183951	0.0430601	7.1246	9.08646
GO:0032743	positive regulation of interleukin-2 production	5	939	12	16056	0.00183951	0.0430601	7.1246	9.08646
GO:0032862	activation of Rho GTPase activity	5	939	12	16056	0.00183951	0.0430601	7.1246	9.08646
GO:0043552	positive regulation of phosphatidylinositol 3-kinase activity	7	939	26	16056	0.00191323	0.0441637	4.60359	9.02978
GO:0030099	myeloid cell differentiation	7	939	26	16056	0.00191323	0.0441637	4.60359	9.02978
GO:0051262	protein tetramerization	8	939	34	16056	0.00193023	0.0442488	4.0233	9.01701
GO:0007049	cell cycle	53	939	576	16056	0.00218223	0.0496831	1.57335	8.83998
GO:0002320	lymphoid progenitor cell differentiation	4	939	7	16056	0.00226447	0.0501807	9.77088	8.78661
GO:0050863	regulation of T cell activation	4	939	7	16056	0.00226447	0.0501807	9.77088	8.78661
GO:0050869	negative regulation of B cell activation	4	939	7	16056	0.00226447	0.0501807	9.77088	8.78661
GO:0030816	positive regulation of cAMP metabolic process	4	939	7	16056	0.00226447	0.0501807	9.77088	8.78661
GO:0045086	positive regulation of interleukin-2 biosynthetic process	5	939	13	16056	0.00243118	0.053166	6.57655	8.68413
GO:0002237	response to molecule of bacterial origin	5	939	13	16056	0.00243118	0.053166	6.57655	8.68413
GO:0014070	response to organic cyclic compound	17	939	126	16056	0.00257776	0.0560031	2.30701	8.59967
GO:0051301	cell division	36	939	357	16056	0.00263768	0.0569327	1.72427	8.56652
GO:0016525	negative regulation of angiogenesis	10	939	54	16056	0.00265488	0.0569343	3.16649	8.55714
GO:0032755	positive regulation of interleukin-6 production	9	939	45	16056	0.00271714	0.0578478	3.41981	8.52369
GO:0042113	B cell activation	7	939	28	16056	0.00273228	0.0578478	4.27476	8.51568
GO:0043154	negative regulation of cysteine-type endopeptidase activity involved in apoptotic process	11	939	64	16056	0.00278758	0.058645	2.9389	8.48677
GO:0034142	toll-like receptor 4 signaling pathway	17	939	128	16056	0.00298128	0.0609474	2.27097	8.38985
GO:0002283	neutrophil activation involved in immune response	3	939	3	16056	0.00298869	0.0609474	17.099	8.38627
GO:0045404	positive regulation of interleukin-4 biosynthetic process	3	939	3	16056	0.00298869	0.0609474	17.099	8.38627
GO:0002768	immune response-regulating cell surface receptor signaling pathway	3	939	3	16056	0.00298869	0.0609474	17.099	8.38627
GO:0034154	toll-like receptor 7 signaling pathway	3	939	3	16056	0.00298869	0.0609474	17.099	8.38627
GO:0051897	positive regulation of protein kinase B signaling	13	939	85	16056	0.00302852	0.0612392	2.61515	8.36717
GO:0050829	defense response to Gram-negative bacterium	8	939	37	16056	0.00303985	0.0612392	3.69709	8.36178
GO:0071345	cellular response to cytokine stimulus	6	939	21	16056	0.00311981	0.0624715	4.88544	8.32432
GO:0001973	adenosine receptor signaling pathway	4	939	8	16056	0.00324797	0.0646482	8.54952	8.26625
GO:0031145	anaphase-promoting complex-dependent proteasomal ubiquitin-dependent protein catabolic process	12	939	77	16056	0.00374774	0.0741518	2.66479	8.05976
GO:0071260	cellular response to mechanical stimulus	11	939	67	16056	0.00380147	0.0747698	2.80731	8.03923
GO:0034166	toll-like receptor 10 signaling pathway	10	939	58	16056	0.0041666	0.0809928	2.94811	7.90691
GO:0034146	toll-like receptor 5 signaling pathway	10	939	58	16056	0.0041666	0.0809928	2.94811	7.90691
GO:0002250	adaptive immune response	11	939	68	16056	0.0041981	0.0811308	2.76602	7.89605
GO:0031663	lipopolysaccharide-mediated signaling pathway	7	939	31	16056	0.00443315	0.082851	3.86107	7.81745
GO:0001895	retina homeostasis	9	939	49	16056	0.00445761	0.082851	3.14064	7.80951
GO:0046007	negative regulation of activated T cell proliferation	4	939	9	16056	0.00448652	0.082851	7.59957	7.80019
GO:0045059	positive thymic T cell selection	4	939	9	16056	0.00448652	0.082851	7.59957	7.80019
GO:0050707	regulation of cytokine secretion	4	939	9	16056	0.00448652	0.082851	7.59957	7.80019
GO:0030853	negative regulation of granulocyte differentiation	4	939	9	16056	0.00448652	0.082851	7.59957	7.80019
GO:0048007	antigen processing and presentation, exogenous lipid antigen via MHC class Ib	4	939	9	16056	0.00448652	0.082851	7.59957	7.80019
GO:0032693	negative regulation of interleukin-10 production	4	939	9	16056	0.00448652	0.082851	7.59957	7.80019
GO:0006897	endocytosis	21	939	181	16056	0.00452669	0.0831311	1.98387	7.78733
GO:0046847	filopodium assembly	6	939	23	16056	0.00455204	0.0831372	4.46062	7.77927
GO:0046006	regulation of activated T cell proliferation	3	939	4	16056	0.00501455	0.0860788	12.8243	7.63967
GO:0072672	neutrophil extravasation	3	939	4	16056	0.00501455	0.0860788	12.8243	7.63967
GO:0043372	positive regulation of CD4-positive, alpha-beta T cell differentiation	3	939	4	16056	0.00501455	0.0860788	12.8243	7.63967
GO:1902715	positive regulation of interferon-gamma secretion	3	939	4	16056	0.00501455	0.0860788	12.8243	7.63967
GO:0001845	phagolysosome assembly	3	939	4	16056	0.00501455	0.0860788	12.8243	7.63967
GO:0002906	negative regulation of mature B cell apoptotic process	3	939	4	16056	0.00501455	0.0860788	12.8243	7.63967
GO:0045345	positive regulation of MHC class I biosynthetic process	3	939	4	16056	0.00501455	0.0860788	12.8243	7.63967
GO:0002554	serotonin secretion by platelet	3	939	4	16056	0.00501455	0.0860788	12.8243	7.63967
GO:0002430	complement receptor mediated signaling pathway	3	939	4	16056	0.00501455	0.0860788	12.8243	7.63967
GO:0007009	plasma membrane organization	5	939	16	16056	0.00502385	0.0860788	5.34345	7.63699
GO:0002548	monocyte chemotaxis	5	939	16	16056	0.00502385	0.0860788	5.34345	7.63699
GO:0035855	megakaryocyte development	5	939	16	16056	0.00502385	0.0860788	5.34345	7.63699
GO:0042590	antigen processing and presentation of exogenous peptide antigen via MHC class I	10	939	60	16056	0.00514163	0.0871979	2.84984	7.60356
GO:0009967	positive regulation of signal transduction	10	939	60	16056	0.00514163	0.0871979	2.84984	7.60356
GO:0007249	I-kappaB kinase/NF-kappaB signaling	8	939	41	16056	0.00522382	0.0881419	3.3364	7.58068
GO:0006691	leukotriene metabolic process	6	939	24	16056	0.00542618	0.0910941	4.27476	7.52585
GO:0042535	positive regulation of tumor necrosis factor biosynthetic process	4	939	10	16056	0.00600727	0.099344	6.83962	7.37908
GO:0001774	microglial cell activation	4	939	10	16056	0.00600727	0.099344	6.83962	7.37908
GO:0019079	viral genome replication	4	939	10	16056	0.00600727	0.099344	6.83962	7.37908
GO:0008277	regulation of G-protein coupled receptor protein signaling pathway	9	939	52	16056	0.00625404	0.102913	2.95945	7.32099
GO:0051924	regulation of calcium ion transport	6	939	25	16056	0.00641687	0.105072	4.10377	7.28391
GO:0008360	regulation of cell shape	16	939	128	16056	0.00649988	0.10591	2.13738	7.26537
GO:0007193	adenylate cyclase-inhibiting G-protein coupled receptor signaling pathway	8	939	43	16056	0.00668661	0.107895	3.18122	7.22451
GO:0030838	positive regulation of actin filament polymerization	8	939	43	16056	0.00668661	0.107895	3.18122	7.22451
GO:0050731	positive regulation of peptidyl-tyrosine phosphorylation	12	939	84	16056	0.00690309	0.110724	2.44272	7.17854
GO:0050727	regulation of inflammatory response	10	939	63	16056	0.00692858	0.110724	2.71413	7.17322
GO:0023014	signal transduction by phosphorylation	9	939	53	16056	0.00696207	0.110727	2.90361	7.16627
GO:0002062	chondrocyte differentiation	8	939	44	16056	0.00752466	0.112262	3.10892	7.05416
GO:0030101	natural killer cell activation	6	939	26	16056	0.00753246	0.112262	3.94593	7.05266
GO:0010810	regulation of cell-substrate adhesion	5	939	18	16056	0.00757431	0.112262	4.74973	7.04467
GO:0048535	lymph node development	5	939	18	16056	0.00757431	0.112262	4.74973	7.04467
GO:0030048	actin filament-based movement	5	939	18	16056	0.00757431	0.112262	4.74973	7.04467
GO:0031579	membrane raft organization	5	939	18	16056	0.00757431	0.112262	4.74973	7.04467
GO:0032620	interleukin-17 production	3	939	5	16056	0.00769344	0.112262	10.2594	7.02216
GO:0071421	manganese ion transmembrane transport	3	939	5	16056	0.00769344	0.112262	10.2594	7.02216
GO:0045576	mast cell activation	3	939	5	16056	0.00769344	0.112262	10.2594	7.02216
GO:0001798	positive regulation of type IIa hypersensitivity	3	939	5	16056	0.00769344	0.112262	10.2594	7.02216
GO:0032252	secretory granule localization	3	939	5	16056	0.00769344	0.112262	10.2594	7.02216
GO:0050859	negative regulation of B cell receptor signaling pathway	3	939	5	16056	0.00769344	0.112262	10.2594	7.02216
GO:0050861	positive regulation of B cell receptor signaling pathway	3	939	5	16056	0.00769344	0.112262	10.2594	7.02216
GO:0002573	myeloid leukocyte differentiation	3	939	5	16056	0.00769344	0.112262	10.2594	7.02216
GO:0034123	positive regulation of toll-like receptor signaling pathway	3	939	5	16056	0.00769344	0.112262	10.2594	7.02216
GO:0002679	respiratory burst involved in defense response	3	939	5	16056	0.00769344	0.112262	10.2594	7.02216
GO:0007202	activation of phospholipase C activity	9	939	54	16056	0.00772976	0.112262	2.84984	7.01536
GO:0043406	positive regulation of MAP kinase activity	9	939	54	16056	0.00772976	0.112262	2.84984	7.01536
GO:0042127	regulation of cell proliferation	23	939	216	16056	0.00778972	0.112262	1.82073	7.00421
GO:0090501	RNA phosphodiester bond hydrolysis	7	939	35	16056	0.00781101	0.112262	3.41981	7.00028
GO:0045214	sarcomere organization	7	939	35	16056	0.00781101	0.112262	3.41981	7.00028
GO:0090129	positive regulation of synapse maturation	4	939	11	16056	0.00783535	0.112262	6.21783	6.99579
GO:0032026	response to magnesium ion	4	939	11	16056	0.00783535	0.112262	6.21783	6.99579
GO:0032760	positive regulation of tumor necrosis factor production	8	939	45	16056	0.00843922	0.120395	3.03983	6.88867
GO:0000070	mitotic sister chromatid segregation	5	939	19	16056	0.00913675	0.129585	4.49975	6.7741
GO:0007018	microtubule-based movement	10	939	66	16056	0.00916141	0.129585	2.59076	6.77021
GO:0007165	signal transduction	179	939	2496	16056	0.009755	0.136448	1.22625	6.67964
GO:0030335	positive regulation of cell migration	19	939	171	16056	0.00988316	0.136448	1.89989	6.66081
GO:0016477	cell migration	21	939	196	16056	0.00996476	0.136448	1.83204	6.64895
GO:0030239	myofibril assembly	4	939	12	16056	0.00999365	0.136448	5.69968	6.64477
GO:0045579	positive regulation of B cell differentiation	4	939	12	16056	0.00999365	0.136448	5.69968	6.64477
GO:0051279	regulation of release of sequestered calcium ion into cytosol	4	939	12	16056	0.00999365	0.136448	5.69968	6.64477
GO:0031116	positive regulation of microtubule polymerization	4	939	12	16056	0.00999365	0.136448	5.69968	6.64477
GO:0009611	response to wounding	10	939	67	16056	0.0100161	0.136448	2.5521	6.64154
GO:0034097	response to cytokine	10	939	67	16056	0.0100161	0.136448	2.5521	6.64154
GO:0032855	positive regulation of Rac GTPase activity	7	939	37	16056	0.0100762	0.136708	3.23495	6.6329
GO:0006898	receptor-mediated endocytosis	18	939	160	16056	0.0105745	0.142587	1.92364	6.56327
GO:0002026	regulation of the force of heart contraction	5	939	20	16056	0.0109076	0.142587	4.27476	6.51853
GO:0071806	protein transmembrane transport	5	939	20	16056	0.0109076	0.142587	4.27476	6.51853
GO:0090023	positive regulation of neutrophil chemotaxis	5	939	20	16056	0.0109076	0.142587	4.27476	6.51853
GO:0042981	regulation of apoptotic process	25	939	249	16056	0.0109126	0.142587	1.71677	6.51786
GO:0050688	regulation of defense response to virus	3	939	6	16056	0.0110672	0.142587	8.54952	6.49756
GO:0050764	regulation of phagocytosis	3	939	6	16056	0.0110672	0.142587	8.54952	6.49756
GO:0002367	cytokine production involved in immune response	3	939	6	16056	0.0110672	0.142587	8.54952	6.49756
GO:0002830	positive regulation of type 2 immune response	3	939	6	16056	0.0110672	0.142587	8.54952	6.49756
GO:0003300	cardiac muscle hypertrophy	3	939	6	16056	0.0110672	0.142587	8.54952	6.49756
GO:0051256	mitotic spindle midzone assembly	3	939	6	16056	0.0110672	0.142587	8.54952	6.49756
GO:0033601	positive regulation of mammary gland epithelial cell proliferation	3	939	6	16056	0.0110672	0.142587	8.54952	6.49756
GO:2000318	positive regulation of T-helper 17 type immune response	3	939	6	16056	0.0110672	0.142587	8.54952	6.49756
GO:0055010	ventricular cardiac muscle tissue morphogenesis	6	939	29	16056	0.0117102	0.149137	3.53773	6.41609
GO:0030041	actin filament polymerization	6	939	29	16056	0.0117102	0.149137	3.53773	6.41609
GO:0042327	positive regulation of phosphorylation	6	939	29	16056	0.0117102	0.149137	3.53773	6.41609
GO:1902043	positive regulation of extrinsic apoptotic signaling pathway via death domain receptors	4	939	13	16056	0.0125026	0.155651	5.26124	6.32163
GO:0032495	response to muramyl dipeptide	4	939	13	16056	0.0125026	0.155651	5.26124	6.32163
GO:0038061	NIK/NF-kappaB signaling	4	939	13	16056	0.0125026	0.155651	5.26124	6.32163
GO:0033628	regulation of cell adhesion mediated by integrin	4	939	13	16056	0.0125026	0.155651	5.26124	6.32163
GO:0002687	positive regulation of leukocyte migration	4	939	13	16056	0.0125026	0.155651	5.26124	6.32163
GO:0043950	positive regulation of cAMP-mediated signaling	4	939	13	16056	0.0125026	0.155651	5.26124	6.32163
GO:0051726	regulation of cell cycle	16	939	139	16056	0.0127211	0.157391	1.96823	6.29663
GO:0097190	apoptotic signaling pathway	15	939	127	16056	0.0127371	0.157391	2.01957	6.29481
GO:0001932	regulation of protein phosphorylation	7	939	39	16056	0.0127849	0.157396	3.06906	6.28942
GO:0010880	regulation of release of sequestered calcium ion into cytosol by sarcoplasmic reticulum	5	939	21	16056	0.0128987	0.15818	4.0712	6.27664
GO:0055072	iron ion homeostasis	8	939	49	16056	0.0129438	0.15818	2.79168	6.2716
GO:0006816	calcium ion transport	17	939	152	16056	0.0133044	0.161401	1.91239	6.23195
GO:0006952	defense response	17	939	152	16056	0.0133044	0.161401	1.91239	6.23195
GO:0007094	mitotic spindle assembly checkpoint	6	939	30	16056	0.013406	0.162042	3.41981	6.22097
GO:0051439	regulation of ubiquitin-protein ligase activity involved in mitotic cell cycle	10	939	71	16056	0.0140518	0.169233	2.40832	6.1531
GO:0034115	negative regulation of heterotypic cell-cell adhesion	5	939	22	16056	0.0151211	0.171664	3.88615	6.04729
GO:0051602	response to electrical stimulus	5	939	22	16056	0.0151211	0.171664	3.88615	6.04729
GO:0048304	positive regulation of isotype switching to IgG isotypes	3	939	7	16056	0.0151644	0.171664	7.32816	6.04317
GO:0061333	renal tubule morphogenesis	3	939	7	16056	0.0151644	0.171664	7.32816	6.04317
GO:0043462	regulation of ATPase activity	3	939	7	16056	0.0151644	0.171664	7.32816	6.04317
GO:0032233	positive regulation of actin filament bundle assembly	3	939	7	16056	0.0151644	0.171664	7.32816	6.04317
GO:0050862	positive regulation of T cell receptor signaling pathway	3	939	7	16056	0.0151644	0.171664	7.32816	6.04317
GO:0006828	manganese ion transport	3	939	7	16056	0.0151644	0.171664	7.32816	6.04317
GO:0071800	podosome assembly	3	939	7	16056	0.0151644	0.171664	7.32816	6.04317
GO:0043276	anoikis	3	939	7	16056	0.0151644	0.171664	7.32816	6.04317
GO:0009629	response to gravity	3	939	7	16056	0.0151644	0.171664	7.32816	6.04317
GO:0045766	positive regulation of angiogenesis	14	939	118	16056	0.0151973	0.171664	2.0287	6.04004
GO:0051928	positive regulation of calcium ion transport	6	939	31	16056	0.015266	0.171664	3.30949	6.03353
GO:0045744	negative regulation of G-protein coupled receptor protein signaling pathway	4	939	14	16056	0.0153802	0.171664	4.88544	6.02278
GO:0006941	striated muscle contraction	4	939	14	16056	0.0153802	0.171664	4.88544	6.02278
GO:0006957	complement activation, alternative pathway	4	939	14	16056	0.0153802	0.171664	4.88544	6.02278
GO:0043087	regulation of GTPase activity	4	939	14	16056	0.0153802	0.171664	4.88544	6.02278
GO:0006928	cellular component movement	12	939	95	16056	0.0156898	0.171664	2.15988	5.99403
GO:0002027	regulation of heart rate	7	939	41	16056	0.0159798	0.171664	2.91935	5.9676
GO:0043407	negative regulation of MAP kinase activity	7	939	41	16056	0.0159798	0.171664	2.91935	5.9676
GO:0042495	detection of triacyl bacterial lipopeptide	2	939	2	16056	0.0170425	0.171664	17.099	5.87472
GO:0042496	detection of diacyl bacterial lipopeptide	2	939	2	16056	0.0170425	0.171664	17.099	5.87472
GO:0045837	negative regulation of membrane potential	2	939	2	16056	0.0170425	0.171664	17.099	5.87472
GO:0071593	lymphocyte aggregation	2	939	2	16056	0.0170425	0.171664	17.099	5.87472
GO:0090265	positive regulation of immune complex clearance by monocytes and macrophages	2	939	2	16056	0.0170425	0.171664	17.099	5.87472
GO:0045953	negative regulation of natural killer cell mediated cytotoxicity	2	939	2	16056	0.0170425	0.171664	17.099	5.87472
GO:0043313	regulation of neutrophil degranulation	2	939	2	16056	0.0170425	0.171664	17.099	5.87472
GO:0043366	beta selection	2	939	2	16056	0.0170425	0.171664	17.099	5.87472
GO:0021534	cell proliferation in hindbrain	2	939	2	16056	0.0170425	0.171664	17.099	5.87472
GO:0038111	interleukin-7-mediated signaling pathway	2	939	2	16056	0.0170425	0.171664	17.099	5.87472
GO:0002366	leukocyte activation involved in immune response	2	939	2	16056	0.0170425	0.171664	17.099	5.87472
GO:0038178	complement component C5a signaling pathway	2	939	2	16056	0.0170425	0.171664	17.099	5.87472
GO:0001909	leukocyte mediated cytotoxicity	2	939	2	16056	0.0170425	0.171664	17.099	5.87472
GO:0001805	positive regulation of type III hypersensitivity	2	939	2	16056	0.0170425	0.171664	17.099	5.87472
GO:0071726	cellular response to diacyl bacterial lipopeptide	2	939	2	16056	0.0170425	0.171664	17.099	5.87472
GO:0003366	cell-matrix adhesion involved in ameboidal cell migration	2	939	2	16056	0.0170425	0.171664	17.099	5.87472
GO:2000473	positive regulation of hematopoietic stem cell migration	2	939	2	16056	0.0170425	0.171664	17.099	5.87472
GO:0002540	leukotriene production involved in inflammatory response	2	939	2	16056	0.0170425	0.171664	17.099	5.87472
GO:0002551	mast cell chemotaxis	2	939	2	16056	0.0170425	0.171664	17.099	5.87472
GO:0086029	Purkinje myocyte to ventricular cardiac muscle cell signaling	2	939	2	16056	0.0170425	0.171664	17.099	5.87472
GO:0060420	regulation of heart growth	2	939	2	16056	0.0170425	0.171664	17.099	5.87472
GO:0035995	detection of muscle stretch	2	939	2	16056	0.0170425	0.171664	17.099	5.87472
GO:0071877	regulation of adrenergic receptor signaling pathway	2	939	2	16056	0.0170425	0.171664	17.099	5.87472
GO:0002588	positive regulation of antigen processing and presentation of peptide antigen via MHC class II	2	939	2	16056	0.0170425	0.171664	17.099	5.87472
GO:0048002	antigen processing and presentation of peptide antigen	2	939	2	16056	0.0170425	0.171664	17.099	5.87472
GO:0048006	antigen processing and presentation, endogenous lipid antigen via MHC class Ib	2	939	2	16056	0.0170425	0.171664	17.099	5.87472
GO:0002431	Fc receptor mediated stimulatory signaling pathway	2	939	2	16056	0.0170425	0.171664	17.099	5.87472
GO:0097324	melanocyte migration	2	939	2	16056	0.0170425	0.171664	17.099	5.87472
GO:0060369	positive regulation of Fc receptor mediated stimulatory signaling pathway	2	939	2	16056	0.0170425	0.171664	17.099	5.87472
GO:0007522	visceral muscle development	2	939	2	16056	0.0170425	0.171664	17.099	5.87472
GO:0032765	positive regulation of mast cell cytokine production	2	939	2	16056	0.0170425	0.171664	17.099	5.87472
GO:0035747	natural killer cell chemotaxis	2	939	2	16056	0.0170425	0.171664	17.099	5.87472
GO:0032814	regulation of natural killer cell activation	2	939	2	16056	0.0170425	0.171664	17.099	5.87472
GO:2000418	positive regulation of eosinophil migration	2	939	2	16056	0.0170425	0.171664	17.099	5.87472
GO:0006661	phosphatidylinositol biosynthetic process	8	939	52	16056	0.0173225	0.173958	2.63062	5.85121
GO:0043123	positive regulation of I-kappaB kinase/NF-kappaB signaling	18	939	170	16056	0.017653	0.176743	1.81049	5.82394
GO:0045785	positive regulation of cell adhesion	7	939	42	16056	0.0177725	0.177405	2.84984	5.81421
GO:0033280	response to vitamin D	4	939	15	16056	0.0186416	0.181986	4.55974	5.74533
GO:0007051	spindle organization	4	939	15	16056	0.0186416	0.181986	4.55974	5.74533
GO:0055003	cardiac myofibril assembly	4	939	15	16056	0.0186416	0.181986	4.55974	5.74533
GO:0055008	cardiac muscle tissue morphogenesis	4	939	15	16056	0.0186416	0.181986	4.55974	5.74533
GO:0002230	positive regulation of defense response to virus by host	4	939	15	16056	0.0186416	0.181986	4.55974	5.74533
GO:0050868	negative regulation of T cell activation	4	939	15	16056	0.0186416	0.181986	4.55974	5.74533
GO:0090038	negative regulation of protein kinase C signaling	4	939	15	16056	0.0186416	0.181986	4.55974	5.74533
GO:0002244	hematopoietic progenitor cell differentiation	11	939	86	16056	0.0186694	0.181986	2.18709	5.74318
GO:0031100	organ regeneration	8	939	53	16056	0.0189932	0.184089	2.58099	5.71837
GO:0007568	aging	15	939	134	16056	0.0189959	0.184089	1.91407	5.71817
GO:0050728	negative regulation of inflammatory response	10	939	75	16056	0.0191922	0.18545	2.27987	5.70334
GO:0050873	brown fat cell differentiation	6	939	33	16056	0.0195062	0.185715	3.10892	5.67992
GO:0045730	respiratory burst	3	939	8	16056	0.0200018	0.185715	6.41214	5.64372
GO:0035590	purinergic nucleotide receptor signaling pathway	3	939	8	16056	0.0200018	0.185715	6.41214	5.64372
GO:0060087	relaxation of vascular smooth muscle	3	939	8	16056	0.0200018	0.185715	6.41214	5.64372
GO:1990001	inhibition of cysteine-type endopeptidase activity involved in apoptotic process	3	939	8	16056	0.0200018	0.185715	6.41214	5.64372
GO:0036066	protein O-linked fucosylation	3	939	8	16056	0.0200018	0.185715	6.41214	5.64372
GO:0043312	neutrophil degranulation	3	939	8	16056	0.0200018	0.185715	6.41214	5.64372
GO:0002318	myeloid progenitor cell differentiation	3	939	8	16056	0.0200018	0.185715	6.41214	5.64372
GO:0008037	cell recognition	3	939	8	16056	0.0200018	0.185715	6.41214	5.64372
GO:0045580	regulation of T cell differentiation	3	939	8	16056	0.0200018	0.185715	6.41214	5.64372
GO:0002827	positive regulation of T-helper 1 type immune response	3	939	8	16056	0.0200018	0.185715	6.41214	5.64372
GO:0051382	kinetochore assembly	3	939	8	16056	0.0200018	0.185715	6.41214	5.64372
GO:0043270	positive regulation of ion transport	3	939	8	16056	0.0200018	0.185715	6.41214	5.64372
GO:0002606	positive regulation of dendritic cell antigen processing and presentation	3	939	8	16056	0.0200018	0.185715	6.41214	5.64372
GO:0000281	mitotic cytokinesis	5	939	24	16056	0.0203005	0.187442	3.5623	5.62234
GO:0043113	receptor clustering	5	939	24	16056	0.0203005	0.187442	3.5623	5.62234
GO:0048010	vascular endothelial growth factor receptor signaling pathway	11	939	88	16056	0.0214088	0.197127	2.13738	5.54565
GO:0048015	phosphatidylinositol-mediated signaling	13	939	112	16056	0.0217467	0.199371	1.98471	5.52306
GO:0060048	cardiac muscle contraction	7	939	44	16056	0.0217724	0.199371	2.7203	5.52135
GO:0033198	response to ATP	4	939	16	16056	0.0222998	0.203081	4.27476	5.48683
GO:0050901	leukocyte tethering or rolling	4	939	16	16056	0.0222998	0.203081	4.27476	5.48683
GO:0071407	cellular response to organic cyclic compound	8	939	55	16056	0.0226732	0.205917	2.48713	5.46287
GO:0030837	negative regulation of actin filament polymerization	5	939	25	16056	0.0232754	0.209668	3.41981	5.42505
GO:0048873	homeostasis of number of cells within a tissue	5	939	25	16056	0.0232754	0.209668	3.41981	5.42505
GO:0032728	positive regulation of interferon-beta production	5	939	25	16056	0.0232754	0.209668	3.41981	5.42505
GO:0048538	thymus development	7	939	45	16056	0.0239887	0.213523	2.65985	5.3815
GO:0010629	negative regulation of gene expression	16	939	151	16056	0.0239956	0.213523	1.81182	5.38109
GO:0051437	positive regulation of ubiquitin-protein ligase activity involved in mitotic cell cycle	9	939	67	16056	0.024536	0.213523	2.29689	5.34896
GO:0050663	cytokine secretion	3	939	9	16056	0.0255865	0.213523	5.69968	5.28847
GO:0010614	negative regulation of cardiac muscle hypertrophy	3	939	9	16056	0.0255865	0.213523	5.69968	5.28847
GO:1901017	negative regulation of potassium ion transmembrane transporter activity	3	939	9	16056	0.0255865	0.213523	5.69968	5.28847
GO:0050798	activated T cell proliferation	3	939	9	16056	0.0255865	0.213523	5.69968	5.28847
GO:0034501	protein localization to kinetochore	3	939	9	16056	0.0255865	0.213523	5.69968	5.28847
GO:0002221	pattern recognition receptor signaling pathway	3	939	9	16056	0.0255865	0.213523	5.69968	5.28847
GO:0030854	positive regulation of granulocyte differentiation	3	939	9	16056	0.0255865	0.213523	5.69968	5.28847
GO:0048739	cardiac muscle fiber development	3	939	9	16056	0.0255865	0.213523	5.69968	5.28847
GO:0048714	positive regulation of oligodendrocyte differentiation	3	939	9	16056	0.0255865	0.213523	5.69968	5.28847
GO:0046638	positive regulation of alpha-beta T cell differentiation	3	939	9	16056	0.0255865	0.213523	5.69968	5.28847
GO:0002675	positive regulation of acute inflammatory response	3	939	9	16056	0.0255865	0.213523	5.69968	5.28847
GO:0008354	germ cell migration	3	939	9	16056	0.0255865	0.213523	5.69968	5.28847
GO:0070527	platelet aggregation	7	939	46	16056	0.026355	0.213523	2.60203	5.24578
GO:0030261	chromosome condensation	4	939	17	16056	0.0263647	0.213523	4.0233	5.24525
GO:0002063	chondrocyte development	4	939	17	16056	0.0263647	0.213523	4.0233	5.24525
GO:1903401	L-lysine transmembrane transport	4	939	17	16056	0.0263647	0.213523	4.0233	5.24525
GO:0031668	cellular response to extracellular stimulus	4	939	17	16056	0.0263647	0.213523	4.0233	5.24525
GO:0002690	positive regulation of leukocyte chemotaxis	4	939	17	16056	0.0263647	0.213523	4.0233	5.24525
GO:0045089	positive regulation of innate immune response	5	939	26	16056	0.0265174	0.213523	3.28828	5.23692
GO:0001819	positive regulation of cytokine production	5	939	26	16056	0.0265174	0.213523	3.28828	5.23692
GO:0007157	heterophilic cell-cell adhesion via plasma membrane cell adhesion molecules	6	939	36	16056	0.0272611	0.213523	2.84984	5.19701
GO:0043491	protein kinase B signaling	6	939	36	16056	0.0272611	0.213523	2.84984	5.19701
GO:0046061	dATP catabolic process	2	939	3	16056	0.0273649	0.213523	11.3994	5.19153
GO:0032649	regulation of interferon-gamma production	2	939	3	16056	0.0273649	0.213523	11.3994	5.19153
GO:0072540	T-helper 17 cell lineage commitment	2	939	3	16056	0.0273649	0.213523	11.3994	5.19153
GO:0006567	threonine catabolic process	2	939	3	16056	0.0273649	0.213523	11.3994	5.19153
GO:0046103	inosine biosynthetic process	2	939	3	16056	0.0273649	0.213523	11.3994	5.19153
GO:0010519	negative regulation of phospholipase activity	2	939	3	16056	0.0273649	0.213523	11.3994	5.19153
GO:0038109	Kit signaling pathway	2	939	3	16056	0.0273649	0.213523	11.3994	5.19153
GO:0050717	positive regulation of interleukin-1 alpha secretion	2	939	3	16056	0.0273649	0.213523	11.3994	5.19153
GO:0002819	regulation of adaptive immune response	2	939	3	16056	0.0273649	0.213523	11.3994	5.19153
GO:0050702	interleukin-1 beta secretion	2	939	3	16056	0.0273649	0.213523	11.3994	5.19153
GO:0070232	regulation of T cell apoptotic process	2	939	3	16056	0.0273649	0.213523	11.3994	5.19153
GO:0033314	mitotic DNA replication checkpoint	2	939	3	16056	0.0273649	0.213523	11.3994	5.19153
GO:0070269	pyroptosis	2	939	3	16056	0.0273649	0.213523	11.3994	5.19153
GO:0050849	negative regulation of calcium-mediated signaling	2	939	3	16056	0.0273649	0.213523	11.3994	5.19153
GO:0050855	regulation of B cell receptor signaling pathway	2	939	3	16056	0.0273649	0.213523	11.3994	5.19153
GO:0002922	positive regulation of humoral immune response	2	939	3	16056	0.0273649	0.213523	11.3994	5.19153
GO:0002513	tolerance induction to self antigen	2	939	3	16056	0.0273649	0.213523	11.3994	5.19153
GO:0048630	skeletal muscle tissue growth	2	939	3	16056	0.0273649	0.213523	11.3994	5.19153
GO:0030886	negative regulation of myeloid dendritic cell activation	2	939	3	16056	0.0273649	0.213523	11.3994	5.19153
GO:0030888	regulation of B cell proliferation	2	939	3	16056	0.0273649	0.213523	11.3994	5.19153
GO:2000570	positive regulation of T-helper 2 cell activation	2	939	3	16056	0.0273649	0.213523	11.3994	5.19153
GO:0034334	adherens junction maintenance	2	939	3	16056	0.0273649	0.213523	11.3994	5.19153
GO:0060374	mast cell differentiation	2	939	3	16056	0.0273649	0.213523	11.3994	5.19153
GO:0070889	platelet alpha granule organization	2	939	3	16056	0.0273649	0.213523	11.3994	5.19153
GO:0031536	positive regulation of exit from mitosis	2	939	3	16056	0.0273649	0.213523	11.3994	5.19153
GO:0002480	antigen processing and presentation of exogenous peptide antigen via MHC class I, TAP-independent	2	939	3	16056	0.0273649	0.213523	11.3994	5.19153
GO:2000670	positive regulation of dendritic cell apoptotic process	2	939	3	16056	0.0273649	0.213523	11.3994	5.19153
GO:0031577	spindle checkpoint	2	939	3	16056	0.0273649	0.213523	11.3994	5.19153
GO:0046649	lymphocyte activation	2	939	3	16056	0.0273649	0.213523	11.3994	5.19153
GO:0006154	adenosine catabolic process	2	939	3	16056	0.0273649	0.213523	11.3994	5.19153
GO:0070670	response to interleukin-4	2	939	3	16056	0.0273649	0.213523	11.3994	5.19153
GO:2001181	positive regulation of interleukin-10 secretion	2	939	3	16056	0.0273649	0.213523	11.3994	5.19153
GO:0006887	exocytosis	13	939	117	16056	0.0288589	0.224654	1.89989	5.11484
GO:0050766	positive regulation of phagocytosis	6	939	37	16056	0.0302401	0.234855	2.77282	5.04739
GO:0015819	lysine transport	4	939	18	16056	0.030844	0.238987	3.79979	5.01887
GO:0010033	response to organic substance	11	939	94	16056	0.0313856	0.241114	2.00095	4.99375
GO:0006865	amino acid transport	8	939	59	16056	0.0314808	0.241114	2.31851	4.98938
GO:0048661	positive regulation of smooth muscle cell proliferation	7	939	48	16056	0.0315527	0.241114	2.49361	4.98609
GO:0007144	female meiosis I	3	939	10	16056	0.0319165	0.241114	5.12971	4.96956
GO:0097028	dendritic cell differentiation	3	939	10	16056	0.0319165	0.241114	5.12971	4.96956
GO:0042789	mRNA transcription from RNA polymerase II promoter	3	939	10	16056	0.0319165	0.241114	5.12971	4.96956
GO:0002523	leukocyte migration involved in inflammatory response	3	939	10	16056	0.0319165	0.241114	5.12971	4.96956
GO:2000251	positive regulation of actin cytoskeleton reorganization	3	939	10	16056	0.0319165	0.241114	5.12971	4.96956
GO:0032691	negative regulation of interleukin-1 beta production	3	939	10	16056	0.0319165	0.241114	5.12971	4.96956
GO:0071223	cellular response to lipoteichoic acid	3	939	10	16056	0.0319165	0.241114	5.12971	4.96956
GO:0034122	negative regulation of toll-like receptor signaling pathway	3	939	10	16056	0.0319165	0.241114	5.12971	4.96956
GO:0007267	cell-cell signaling	21	939	224	16056	0.0330912	0.249422	1.60304	4.91741
GO:0007162	negative regulation of cell adhesion	6	939	38	16056	0.0334238	0.250792	2.69985	4.90298
GO:0046627	negative regulation of insulin receptor signaling pathway	6	939	38	16056	0.0334238	0.250792	2.69985	4.90298
GO:0008217	regulation of blood pressure	9	939	72	16056	0.0352046	0.263558	2.13738	4.82809
GO:0090307	spindle assembly involved in mitosis	4	939	19	16056	0.0357429	0.265793	3.5998	4.8062
GO:0019370	leukotriene biosynthetic process	4	939	19	16056	0.0357429	0.265793	3.5998	4.8062
GO:0006807	nitrogen compound metabolic process	4	939	19	16056	0.0357429	0.265793	3.5998	4.8062
GO:0042157	lipoprotein metabolic process	6	939	39	16056	0.0368164	0.268863	2.63062	4.76351
GO:0010243	response to organonitrogen compound	6	939	39	16056	0.0368164	0.268863	2.63062	4.76351
GO:0009408	response to heat	6	939	39	16056	0.0368164	0.268863	2.63062	4.76351
GO:0007265	Ras protein signal transduction	9	939	73	16056	0.0376675	0.268863	2.1081	4.73054
GO:0051281	positive regulation of release of sequestered calcium ion into cytosol	5	939	29	16056	0.0379069	0.268863	2.94811	4.72139
GO:0007259	JAK-STAT cascade	5	939	29	16056	0.0379069	0.268863	2.94811	4.72139
GO:0009409	response to cold	5	939	29	16056	0.0379069	0.268863	2.94811	4.72139
GO:0060261	positive regulation of transcription initiation from RNA polymerase II promoter	3	939	11	16056	0.0389826	0.268863	4.66337	4.68103
GO:0050710	negative regulation of cytokine secretion	3	939	11	16056	0.0389826	0.268863	4.66337	4.68103
GO:0042119	neutrophil activation	3	939	11	16056	0.0389826	0.268863	4.66337	4.68103
GO:0043088	regulation of Cdc42 GTPase activity	3	939	11	16056	0.0389826	0.268863	4.66337	4.68103
GO:0006493	protein O-linked glycosylation	8	939	62	16056	0.0394465	0.268863	2.20633	4.66396
GO:0007127	meiosis I	2	939	4	16056	0.039553	0.268863	8.54952	4.66007
GO:0043549	regulation of kinase activity	2	939	4	16056	0.039553	0.268863	8.54952	4.66007
GO:0051101	regulation of DNA binding	2	939	4	16056	0.039553	0.268863	8.54952	4.66007
GO:0045063	T-helper 1 cell differentiation	2	939	4	16056	0.039553	0.268863	8.54952	4.66007
GO:0006565	L-serine catabolic process	2	939	4	16056	0.039553	0.268863	8.54952	4.66007
GO:0032460	negative regulation of protein oligomerization	2	939	4	16056	0.039553	0.268863	8.54952	4.66007
GO:0030263	apoptotic chromosome condensation	2	939	4	16056	0.039553	0.268863	8.54952	4.66007
GO:0010574	regulation of vascular endothelial growth factor production	2	939	4	16056	0.039553	0.268863	8.54952	4.66007
GO:0043374	CD8-positive, alpha-beta T cell differentiation	2	939	4	16056	0.039553	0.268863	8.54952	4.66007
GO:0038110	interleukin-2-mediated signaling pathway	2	939	4	16056	0.039553	0.268863	8.54952	4.66007
GO:0045646	regulation of erythrocyte differentiation	2	939	4	16056	0.039553	0.268863	8.54952	4.66007
GO:0045621	positive regulation of lymphocyte differentiation	2	939	4	16056	0.039553	0.268863	8.54952	4.66007
GO:0001915	negative regulation of T cell mediated cytotoxicity	2	939	4	16056	0.039553	0.268863	8.54952	4.66007
GO:0046320	regulation of fatty acid oxidation	2	939	4	16056	0.039553	0.268863	8.54952	4.66007
GO:0048563	post-embryonic organ morphogenesis	2	939	4	16056	0.039553	0.268863	8.54952	4.66007
GO:0033632	regulation of cell-cell adhesion mediated by integrin	2	939	4	16056	0.039553	0.268863	8.54952	4.66007
GO:0072160	nephron tubule epithelial cell differentiation	2	939	4	16056	0.039553	0.268863	8.54952	4.66007
GO:2001013	epithelial cell proliferation involved in renal tubule morphogenesis	2	939	4	16056	0.039553	0.268863	8.54952	4.66007
GO:0003105	negative regulation of glomerular filtration	2	939	4	16056	0.039553	0.268863	8.54952	4.66007
GO:0043103	hypoxanthine salvage	2	939	4	16056	0.039553	0.268863	8.54952	4.66007
GO:0051409	response to nitrosative stress	2	939	4	16056	0.039553	0.268863	8.54952	4.66007
GO:0036336	dendritic cell migration	2	939	4	16056	0.039553	0.268863	8.54952	4.66007
GO:0003056	regulation of vascular smooth muscle contraction	2	939	4	16056	0.039553	0.268863	8.54952	4.66007
GO:0033003	regulation of mast cell activation	2	939	4	16056	0.039553	0.268863	8.54952	4.66007
GO:2001242	regulation of intrinsic apoptotic signaling pathway	2	939	4	16056	0.039553	0.268863	8.54952	4.66007
GO:0035773	insulin secretion involved in cellular response to glucose stimulus	2	939	4	16056	0.039553	0.268863	8.54952	4.66007
GO:0035771	interleukin-4-mediated signaling pathway	2	939	4	16056	0.039553	0.268863	8.54952	4.66007
GO:0002693	positive regulation of cellular extravasation	2	939	4	16056	0.039553	0.268863	8.54952	4.66007
GO:0002636	positive regulation of germinal center formation	2	939	4	16056	0.039553	0.268863	8.54952	4.66007
GO:0032856	activation of Ras GTPase activity	2	939	4	16056	0.039553	0.268863	8.54952	4.66007
GO:0009615	response to virus	16	939	162	16056	0.0397617	0.269691	1.68879	4.65248
GO:0070374	positive regulation of ERK1 and ERK2 cascade	14	939	136	16056	0.039837	0.269691	1.7602	4.64975
GO:0051403	stress-activated MAPK cascade	7	939	51	16056	0.0405635	0.274051	2.34693	4.62368
GO:0051090	regulation of sequence-specific DNA binding transcription factor activity	4	939	20	16056	0.0410641	0.274091	3.41981	4.60598
GO:0035458	cellular response to interferon-beta	4	939	20	16056	0.0410641	0.274091	3.41981	4.60598
GO:0015809	arginine transport	4	939	20	16056	0.0410641	0.274091	3.41981	4.60598
GO:0007274	neuromuscular synaptic transmission	4	939	20	16056	0.0410641	0.274091	3.41981	4.60598
GO:0045217	cell-cell junction maintenance	4	939	20	16056	0.0410641	0.274091	3.41981	4.60598
GO:0097503	sialylation	4	939	20	16056	0.0410641	0.274091	3.41981	4.60598
GO:0030154	cell differentiation	59	939	781	16056	0.0418944	0.279072	1.29173	4.5771
GO:0061028	establishment of endothelial barrier	5	939	30	16056	0.0422731	0.281031	2.84984	4.56412
GO:0030097	hemopoiesis	10	939	87	16056	0.0426929	0.283256	1.96541	4.54986
GO:0000086	G2/M transition of mitotic cell cycle	13	939	125	16056	0.0435352	0.288269	1.7783	4.52167
GO:0097191	extrinsic apoptotic signaling pathway	6	939	41	16056	0.0442409	0.292359	2.5023	4.49848
GO:0001525	angiogenesis	22	939	246	16056	0.0444806	0.29336	1.52918	4.49068
GO:0032481	positive regulation of type I interferon production	8	939	64	16056	0.045442	0.299107	2.13738	4.45983
GO:0097067	cellular response to thyroid hormone stimulus	3	939	12	16056	0.0467694	0.301532	4.27476	4.41829
GO:0031953	negative regulation of protein autophosphorylation	3	939	12	16056	0.0467694	0.301532	4.27476	4.41829
GO:0001779	natural killer cell differentiation	3	939	12	16056	0.0467694	0.301532	4.27476	4.41829
GO:0042953	lipoprotein transport	3	939	12	16056	0.0467694	0.301532	4.27476	4.41829
GO:0097320	membrane tubulation	3	939	12	16056	0.0467694	0.301532	4.27476	4.41829
GO:0047496	vesicle transport along microtubule	3	939	12	16056	0.0467694	0.301532	4.27476	4.41829
GO:0070423	nucleotide-binding oligomerization domain containing signaling pathway	4	939	21	16056	0.0468083	0.301532	3.25696	4.41709
GO:0045332	phospholipid translocation	4	939	21	16056	0.0468083	0.301532	3.25696	4.41709
GO:1902475	L-alpha-amino acid transmembrane transport	4	939	21	16056	0.0468083	0.301532	3.25696	4.41709
GO:0060314	regulation of ryanodine-sensitive calcium-release channel activity	4	939	21	16056	0.0468083	0.301532	3.25696	4.41709
GO:0032715	negative regulation of interleukin-6 production	4	939	21	16056	0.0468083	0.301532	3.25696	4.41709
GO:0034138	toll-like receptor 3 signaling pathway	12	939	114	16056	0.047561	0.305789	1.7999	4.39408
GO:0043066	negative regulation of apoptotic process	41	939	521	16056	0.048199	0.309292	1.34561	4.37485
GO:0007015	actin filament organization	9	939	77	16056	0.048683	0.311796	1.99859	4.36044
GO:0022617	extracellular matrix disassembly	12	939	115	16056	0.0499762	0.319463	1.78425	4.32261
