# Supplementary material for: Transcriptome analysis of mRNA and microRNAs in intramuscular fat tissues of castrated and intact male Chinese Qinchuan cattle
Source: PLoS One. 2017 Oct 26;12(10):e0185961. doi: 10.1371/journal.pone.0185961 (PMC5657623; doi:10.1371/journal.pone.0185961)
Supplement: S6 Table — (XLS) [file pone.0185961.s006.xls]

## Sheet: sheet1
PathwayID	PathwayTerm	DifGene	AllDifGene	GeneInPathwayID	AllGene	P-Value	FDR	Enrichment	(-log2P)
PATH:01100	Metabolic pathways	59	185	1165	7201	1.81879e-05	0.00239296	1.97127	15.7467
PATH:00480	Glutathione metabolism	9	185	52	7201	2.46697e-05	0.00239296	6.7369	15.3069
PATH:00330	Arginine and proline metabolism	9	185	60	7201	6.68068e-05	0.00432018	5.83865	13.8696
PATH:05130	Pathogenic Escherichia coli infection	8	185	50	7201	0.00011142	0.00540387	6.22789	13.1317
PATH:01212	Fatty acid metabolism	7	185	42	7201	0.000235262	0.00912815	6.48739	12.0534
PATH:04974	Protein digestion and absorption	11	185	116	7201	0.000456582	0.0147628	3.6911	11.0968
PATH:04540	Gap junction	9	185	92	7201	0.00116845	0.0323829	3.80781	9.74118
PATH:00561	Glycerolipid metabolism	7	185	65	7201	0.00240713	0.0583728	4.19185	8.69847
PATH:00564	Glycerophospholipid metabolism	8	185	91	7201	0.00390197	0.0841092	3.42192	8.00158
PATH:03320	PPAR signaling pathway	7	185	77	7201	0.0056689	0.109977	3.53857	7.46272
PATH:00900	Terpenoid backbone biosynthesis	3	185	18	7201	0.0152844	0.220239	6.48739	6.0318
PATH:00410	beta-Alanine metabolism	4	185	34	7201	0.0152859	0.220239	4.57933	6.03165
PATH:00061	Fatty acid biosynthesis	2	185	6	7201	0.0161136	0.220239	12.9748	5.95557
PATH:00640	Propanoate metabolism	4	185	35	7201	0.016695	0.220239	4.44849	5.90444
PATH:00100	Steroid biosynthesis	3	185	19	7201	0.0173671	0.220239	6.14595	5.8475
PATH:04920	Adipocytokine signaling pathway	6	185	76	7201	0.018164	0.220239	3.07297	5.78277
PATH:04145	Phagosome	9	185	149	7201	0.0204534	0.23341	2.35113	5.61151
PATH:04964	Proximal tubule bicarbonate reclamation	3	185	21	7201	0.0219825	0.236922	5.56062	5.5075
PATH:00360	Phenylalanine metabolism	3	185	22	7201	0.0245156	0.237802	5.30786	5.35015
PATH:01040	Biosynthesis of unsaturated fatty acids	3	185	22	7201	0.0245156	0.237802	5.30786	5.35015
PATH:00062	Fatty acid elongation	3	185	23	7201	0.0271989	0.251266	5.07709	5.20031
PATH:00071	Fatty acid degradation	4	185	43	7201	0.0308681	0.272201	3.62087	5.01774
PATH:00072	Synthesis and degradation of ketone bodies	2	185	10	7201	0.0355118	0.299534	7.78486	4.81556
PATH:04976	Bile secretion	5	185	68	7201	0.0379322	0.306619	2.86208	4.72043
