# Supplementary material for: Transcriptome analysis of mRNA and microRNAs in intramuscular fat tissues of castrated and intact male Chinese Qinchuan cattle
Source: PLoS One. 2017 Oct 26;12(10):e0185961. doi: 10.1371/journal.pone.0185961 (PMC5657623; doi:10.1371/journal.pone.0185961)
Supplement: S7 Table — (XLS) [file pone.0185961.s007.xls]

## Sheet: sheet1
PathwayID	PathwayTerm	DifGene	AllDifGene	GeneInPathwayID	AllGene	P-Value	FDR	Enrichment	(-log2P)
PATH:05146	Amoebiasis	22	481	124	7201	0.000144708	0.00103849	2.65613	12.7546
PATH:04670	Leukocyte transendothelial migration	21	481	116	7201	0.000157593	0.00109865	2.71025	12.6315
PATH:05169	Epstein-Barr virus infection	26	481	164	7201	0.000196522	0.00133198	2.37343	12.313
PATH:04611	Platelet activation	20	481	110	7201	0.000210596	0.0013888	2.72198	12.2132
PATH:04914	Progesterone-mediated oocyte maturation	16	481	81	7201	0.000384946	0.00247176	2.95721	11.3431
PATH:05145	Toxoplasmosis	21	481	131	7201	0.000653321	0.00407014	2.39991	10.5799
PATH:05168	Herpes simplex infection	24	481	160	7201	0.000667236	0.00407014	2.24563	10.5495
PATH:04510	Focal adhesion	28	481	206	7201	0.00101619	0.00604758	2.03488	9.94261
PATH:04621	NOD-like receptor signaling pathway	12	481	56	7201	0.00105947	0.00615503	3.20805	9.88244
PATH:04921	Oxytocin signaling pathway	20	481	133	7201	0.00169827	0.00963669	2.25126	9.20172
PATH:04020	Calcium signaling pathway	25	481	185	7201	0.00192029	0.0106489	2.02309	9.02446
PATH:04750	Inflammatory mediator regulation of TRP channels	14	481	81	7201	0.0025782	0.0139796	2.58756	8.59942
PATH:05144	Malaria	10	481	53	7201	0.00584671	0.031013	2.8247	7.41816
PATH:04015	Rap1 signaling pathway	24	481	197	7201	0.00727206	0.0377528	1.82387	7.10342
PATH:04725	Cholinergic synapse	14	481	93	7201	0.00753555	0.0383057	2.25368	7.05207
PATH:05410	Hypertrophic cardiomyopathy (HCM)	13	481	85	7201	0.00872637	0.0434538	2.28967	6.8404
PATH:04610	Complement and coagulation cascades	12	481	76	7201	0.00925076	0.0451437	2.36383	6.75621
PATH:04668	TNF signaling pathway	13	481	86	7201	0.00947414	0.0453273	2.26304	6.72179
PATH:04261	Adrenergic signaling in cardiomyocytes	17	481	130	7201	0.0118041	0.0553884	1.95773	6.40457
PATH:05134	Legionellosis	9	481	52	7201	0.0137992	0.0635286	2.59112	6.17927
PATH:04973	Carbohydrate digestion and absorption	8	481	44	7201	0.0154887	0.0699859	2.72198	6.01264
PATH:04014	Ras signaling pathway	24	481	213	7201	0.0160645	0.0702682	1.68686	5.95998
PATH:04022	cGMP-PKG signaling pathway	18	481	146	7201	0.0161271	0.0702682	1.84573	5.95437
PATH:04512	ECM-receptor interaction	12	481	85	7201	0.0190624	0.0813246	2.11354	5.71313
PATH:04912	GnRH signaling pathway	14	481	106	7201	0.0193312	0.0813246	1.97729	5.69292
PATH:04970	Salivary secretion	13	481	96	7201	0.0199888	0.0826655	2.02731	5.64467
PATH:04080	Neuroactive ligand-receptor interaction	29	481	278	7201	0.0212876	0.0865696	1.56171	5.55384
PATH:04114	Oocyte meiosis	15	481	120	7201	0.0236729	0.0946918	1.87136	5.40062
PATH:05210	Colorectal cancer	10	481	70	7201	0.0285971	0.111471	2.1387	5.12799
PATH:05031	Amphetamine addiction	9	481	60	7201	0.0287814	0.111471	2.24563	5.11872
PATH:04930	Type II diabetes mellitus	8	481	52	7201	0.0338279	0.128969	2.30321	4.88564
PATH:05322	Systemic lupus erythematosus	21	481	196	7201	0.0349286	0.131117	1.60402	4.83945
PATH:04972	Pancreatic secretion	13	481	106	7201	0.0374482	0.138445	1.83605	4.73896
PATH:05161	Hepatitis B	16	481	143	7201	0.0440845	0.159739	1.67507	4.50358
PATH:04915	Estrogen signaling pathway	11	481	87	7201	0.0445174	0.159739	1.89287	4.48949
