# Supplementary material for: Transcriptome analysis of mRNA and microRNAs in intramuscular fat tissues of castrated and intact male Chinese Qinchuan cattle
Source: PLoS One. 2017 Oct 26;12(10):e0185961. doi: 10.1371/journal.pone.0185961 (PMC5657623; doi:10.1371/journal.pone.0185961)
Supplement: S8 Table — (XLS) [file pone.0185961.s008.xls]

## Sheet: sheet1
Statistics terms	Steer		Bull
	Steer1	Steer2	Bull1	Bull2
All reads	3877864	4699714	3335834	4831857
Unmapped reads	478624	592694	450221	608338
Mapped reads (Rate)	3399240 (0.877)	4107020 (0.874)	2885613 (0.865)	4223519 (0.874)
Unique mapping (Rate)	1766773 (0.456)	2118738 (0.451)	1514464 (0.454)	2173495 (0.45)
Repeat mapping	1632467	1988282	1371149	2050024
