# Supplementary material for: Transcriptome analysis of mRNA and microRNAs in intramuscular fat tissues of castrated and intact male Chinese Qinchuan cattle
Source: PLoS One. 2017 Oct 26;12(10):e0185961. doi: 10.1371/journal.pone.0185961 (PMC5657623; doi:10.1371/journal.pone.0185961)
Supplement: S9 Table — (XLS) [file pone.0185961.s009.xls]

## Sheet: sheet1
miRNA	miRNApreName	mirSequence	Steer1	Steer2	Bull1	Bull2
bta-miR-143	bta-mir-143	tgagatgaagcactgtagctcg	2604391	1163658	1092668	590439
bta-miR-10b	bta-mir-10b	taccctgtagaaccgaatttgtg	2183186	1833794	916998	673224
bta-miR-26a	bta-mir-26a-2/bta-mir-26a-1	ttcaagtaatccaggataggct	285103	239822	488288	333866
bta-miR-27b	bta-mir-27b	ttcacagtggctaagttctgc	451040	409220	481994	397076
bta-miR-3600	bta-mir-3600	acagttcttcaactggcagctt	224298	274162	345902	351265
bta-miR-22-3p	bta-mir-22	aagctgccagttgaagaactg	225656	274445	345833	350992
bta-let-7i	bta-let-7i	tgaggtagtagtttgtgctgtt	445701	558376	262946	226079
bta-miR-26c	bta-mir-26c	agcctatcctggattacttgaa	142466	119102	243810	166743
bta-miR-148a	bta-mir-148a	tcagtgcactacagaactttgt	328671	303960	226043	165083
bta-miR-21-5p	bta-mir-21	tagcttatcagactgatgttgact	172435	171880	170124	156907
bta-let-7f	bta-let-7f-2/bta-let-7f-1	tgaggtagtagattgtatagtt	185184	202399	169029	162950
bta-miR-181a	bta-mir-181a-2/bta-mir-181a-1	aacattcaacgctgtcggtgagtt	236726	290001	168608	111951
bta-miR-10a	bta-mir-10a	taccctgtagatccgaatttgtg	191794	143952	150197	112635
bta-let-7a-5p	bta-let-7a-1/bta-let-7a-2/bta-let-7a-3	tgaggtagtaggttgtatagtt	196726	190897	145826	148403
bta-miR-126-5p	bta-mir-126	cattattacttttggtacgcg	103570	60034	130324	86942
bta-miR-199a-3p	bta-mir-199a-1/bta-mir-199a-2	acagtagtctgcacattggtta	60574	62715	118650	134684
bta-miR-3604	bta-mir-3604-1/bta-mir-3604-2	taaccaatgtgcagactactgt	56949	58835	112187	129109
bta-miR-125b	bta-mir-125b-1/bta-mir-125b-2	tccctgagaccctaacttgtga	48052	37141	94656	72442
bta-miR-30a-5p	bta-mir-30a	tgtaaacatcctcgactggaagct	96957	64219	73445	39945
bta-miR-186	bta-mir-186	caaagaattctccttttgggct	59947	50010	71881	49149
bta-miR-101	bta-mir-101-2/bta-mir-101-1	tacagtactgtgataactgaa	93784	78426	68397	57643
bta-miR-27a-3p	bta-mir-27a	ttcacagtggctaagttccg	34721	34478	66561	51279
bta-miR-125a	bta-mir-125a	tccctgagaccctttaacctgtg	34310	29290	65870	38596
bta-miR-151-5p	bta-mir-151	tcgaggagctcacagtctagt	27049	23726	56068	42467
bta-miR-26b	bta-mir-26b	ttcaagtaattcaggataggtt	50277	35790	52063	40916
bta-miR-30d	bta-mir-30d	tgtaaacatccccgactggaagct	38592	36525	47747	31129
bta-miR-127	bta-mir-127	tcggatccgtctgagcttggct	44291	39851	47439	41048
bta-miR-140	bta-mir-140	taccacagggtagaaccacgga	81573	90846	45892	47552
bta-miR-191	bta-mir-191	caacggaatcccaaaagcagctg	67045	66333	45770	31141
bta-miR-151-3p	bta-mir-151	ctagactgaagctccttgagg	74065	87062	41085	26611
bta-miR-133a	bta-mir-133a-2/bta-mir-133a-1	tttggtccccttcaaccagctg	15741	26774	40409	46507
bta-let-7c	bta-let-7c	tgaggtagtaggttgtatggtt	62747	66371	39843	44771
bta-let-7g	bta-let-7g	tgaggtagtagtttgtacagtt	29195	23842	35236	33578
bta-miR-411a	bta-mir-411a	atagtagaccgtatagcgtacg	39263	39291	33284	23324
bta-miR-1468	bta-mir-1468	ctccgtttgcctgttttgctga	45668	79244	30979	27214
bta-miR-126-3p	bta-mir-126	cgtaccgtgagtaataatgcg	11709	7300	30691	19919
bta-miR-100	bta-mir-100	aacccgtagatccgaacttgtg	14985	10900	25868	18933
bta-miR-378	bta-mir-378-1/bta-mir-378-2	actggacttggagtcagaaggc	33975	46897	25735	20644
bta-miR-30e-5p	bta-mir-30e	tgtaaacatccttgactggaagct	10790	7342	23900	14306
bta-miR-99b	bta-mir-99b	cacccgtagaaccgaccttgcg	19857	12617	23516	14822
bta-miR-199a-5p	bta-mir-199a-1/bta-mir-199a-2	cccagtgttcagactacctgtt	18134	14072	23076	15040
bta-miR-3596	bta-mir-3596	aaccacacaacctactacctca	27647	27086	22126	20916
bta-let-7b	bta-let-7b	tgaggtagtaggttgtgtggtt	27520	27356	22074	20867
bta-miR-199b	bta-mir-199b	cccagtgtttagactatctgttc	13912	12337	21361	19979
bta-miR-23a	bta-mir-23a	atcacattgccagggatttcca	15832	12100	20718	18471
bta-miR-423-5p	bta-mir-423	tgaggggcagagagcgagacttt	11501	21183	19838	17287
bta-miR-29a	bta-mir-29a	ctagcaccatctgaaatcggtta	9667	7931	19368	15774
bta-miR-486	bta-mir-486	tcctgtactgagctgccccgag	26327	62923	16461	15905
bta-miR-16a	bta-mir-16a	tagcagcacgtaaatattggtg	14982	11933	15988	12200
bta-miR-660	bta-mir-660	tacccattgcatatcggagctg	26869	31257	15451	12484
bta-miR-142-5p	bta-mir-142	cataaagtagaaagcactac	4458	3488	15449	9424
bta-miR-99a-5p	bta-mir-99a	aacccgtagatccgatcttgt	16351	12839	15407	11217
bta-miR-195	bta-mir-195	tagcagcacagaaatattggca	10990	7470	14864	13228
bta-miR-423-3p	bta-mir-423	aagctcggtctgaggcccctcagt	6472	8937	13790	12889
bta-miR-23b-3p	bta-mir-23b	atcacattgccagggattaccac	13358	10378	13323	11092
bta-miR-320a	bta-mir-320a-2/bta-mir-320a-1	aaaagctgggttgagagggcga	17674	19319	12975	12066
bta-miR-103	bta-mir-103-1/bta-mir-103-2	agcagcattgtacagggctatga	21671	22046	12731	11157
bta-miR-192	bta-mir-192	ctgacctatgaattgacagccag	29206	25181	12249	7954
bta-let-7e	bta-let-7e	tgaggtaggaggttgtatagt	14785	17957	12052	12253
bta-miR-16b	bta-mir-16b	tagcagcacgtaaatattggc	6580	6193	10886	8413
bta-miR-497	bta-mir-497	cagcagcacactgtggtttgta	8718	7987	9819	10191
bta-miR-30c	bta-mir-30c	tgtaaacatcctacactctcagc	6108	5366	9652	8453
bta-miR-222	bta-mir-222	agctacatctggctactgggt	6711	9287	9186	8590
bta-miR-2284x	bta-mir-2284x	tgaaaagttcgttcgggtttt	25274	29307	9122	7847
bta-miR-204	bta-mir-204	ttccctttgtcatcctatgcct	3992	3473	8299	5212
bta-miR-2904	bta-mir-2904-1/bta-mir-2904-2/bta-mir-2904-3	gggagcctcggttggcctc	6800	6058	8081	12322
bta-miR-221	bta-mir-221	agctacattgtctgctgggttt	5419	3852	8047	8138
bta-miR-15a	bta-mir-15a	tagcagcacataatggtttgt	3629	3372	7689	6435
bta-miR-146a	bta-mir-146a	tgagaactgaattccataggttgt	3678	3678	7653	4270
bta-let-7d	bta-let-7d	agaggtagtaggttgcatagtt	4128	4141	7612	7799
bta-miR-28	bta-mir-28	aaggagctcacagtctattgag	5438	4970	7285	6498
bta-miR-6119-5p	bta-mir-6119	agaggtaaaaaattgatttgact	4502	3967	7174	5917
bta-miR-24-3p	bta-mir-24-2	tggctcagttcagcaggaacag	4670	3777	7136	4863
bta-miR-181b	bta-mir-181b-2/bta-mir-181b-1	aacattcattgctgtcggtgggtt	7612	9343	6690	4620
bta-miR-98	bta-mir-98	tgaggtagtaagttgtattgtt	10989	7468	6465	5890
bta-miR-130a	bta-mir-130a	cagtgcaatgttaaaagggcat	6585	6115	5940	4730
bta-miR-30b-5p	bta-mir-30b	tgtaaacatcctacactcagct	3375	2624	5865	6217
bta-miR-148b	bta-mir-148b	tcagtgcatcacagaactttgt	6200	5600	5225	4584
bta-miR-532	bta-mir-532	catgccttgagtgtaggaccgt	4309	4193	3862	3318
bta-miR-339a	bta-mir-339a	tccctgtcctccaggagctcac	2156	1743	3703	3122
bta-miR-669	bta-mir-669	tgtgggtgtgtgcatgtgcgtg	3599	2950	3690	3778
bta-miR-93	bta-mir-93	caaagtgctgttcgtgcaggta	2251	1764	3561	2722
bta-miR-145	bta-mir-145	gtccagttttcccaggaatccct	6258	1889	3202	2184
bta-miR-214	bta-mir-214	acagcaggcacagacaggcagt	2589	2072	3154	3110
bta-miR-155	bta-mir-155	ttaatgctaatcgtgataggggt	2081	1746	3054	2303
bta-miR-2957	bta-mir-2957	ccaagttctgtcatgcactga	2723	2545	2901	2753
bta-miR-152	bta-mir-152	tcagtgcatgacagaacttggg	2735	2588	2894	2692
bta-miR-193b	bta-mir-193b	aactggcccacaaagtcccgcttt	2957	2084	2849	2020
bta-miR-92b	bta-mir-92b	tattgcactcgtcccggcctcc	1089	1399	2722	2150
bta-miR-181c	bta-mir-181c	aacattcaacctgtcggtgagttt	4811	3778	2665	1804
bta-miR-342	bta-mir-342	tctcacacagaaatcgcacccatct	1798	1349	2493	2011
bta-miR-2887	bta-mir-2887-1/bta-mir-2887-2	cgggaccggggtccggtgcg	2298	1946	2356	4511
bta-miR-2478	bta-mir-2478	gtatcccacttctgacacca	1568	2262	2287	4147
bta-miR-29c	bta-mir-29c	tagcaccatttgaaatcggtta	1444	1100	2263	1683
bta-miR-30f	bta-mir-30f	tgtaaacaccctacactctcagct	1256	937	2161	1618
bta-miR-421	bta-mir-421	atcaacagacattaattgggcgc	2159	2234	2112	1425
bta-miR-1839	bta-mir-1839	aaggtagatagaacaggtcttgtt	2558	2477	2056	1814
bta-miR-107	bta-mir-107	agcagcattgtacagggctatc	2632	2752	1849	1504
bta-miR-19b	bta-mir-19b/bta-mir-19b-2	tgtgcaaatccatgcaaaactga	1774	1310	1823	1343
bta-miR-208b	bta-mir-208b	ataagacgaacaaaaggtttgt	713	1021	1776	1843
bta-miR-381	bta-mir-381	tatacaagggcaagctctctgt	1508	2472	1703	1431
bta-miR-146b	bta-mir-146b	tgagaactgaattccataggctgt	1042	1335	1666	659
bta-miR-199c	bta-mir-199c	tacagtagtctgcacattgg	1036	823	1645	1684
bta-miR-2891	bta-mir-2891	atctttgggctaggttagtt	418	350	1493	1089
bta-miR-425-5p	bta-mir-425	atgacacgatcactcccgttga	1178	1279	1460	1270
bta-miR-365-3p	bta-mir-365-1/bta-mir-365-2	taatgcccctaaaaatccttat	1081	634	1427	1225
bta-miR-361	bta-mir-361	ttatcagaatctccaggggtac	596	460	1397	1067
bta-miR-224	bta-mir-224	caagtcactagtggttccgttta	313	352	1376	1211
bta-miR-196b	bta-mir-196b	taggtagtttcctgttgttggga	1579	1750	1350	1597
bta-miR-197	bta-mir-197	ttcaccaccttctccacccagc	1164	1091	1332	1018
bta-miR-335	bta-mir-335	tcaagagcaataacgaaaaatgt	735	536	1293	1270
bta-miR-1260b	bta-mir-1260b	atcccaccactgccacca	681	850	1220	1686
bta-miR-374a	bta-mir-374a	ttataatacaacctgataagtg	456	400	1219	752
bta-miR-194	bta-mir-194-2/bta-mir-194-1	tgtaacagcaactccatgtgga	965	837	1218	842
bta-miR-769	bta-mir-769	tgagacctccgggttctgagct	1371	1129	1208	1005
bta-miR-32	bta-mir-32	tattgcacatgactaagttgcat	625	476	1190	886
bta-miR-128	bta-mir-128-1/bta-mir-128-2	tcacagtgaaccggtctcttt	742	1310	1188	1091
bta-miR-99a-3p	bta-mir-99a	caagctcgcttctatgggt	1789	1386	1104	902
bta-miR-210	bta-mir-210	actgtgcgtgtgacagcggctga	1126	1151	1083	1086
bta-miR-484	bta-mir-484	tcaggctcagtcccctcccgat	643	394	1078	900
bta-miR-380-3p	bta-mir-380	tatgtaatgtggtccacgtct	666	572	978	963
bta-miR-3120	bta-mir-3120	cacagcaagtgtagacaggca	585	593	972	875
bta-miR-409b	bta-mir-409b	ggggttcaccgagcaacattc	906	1383	945	927
bta-miR-154c	bta-mir-154c	agatattgcacggttgatctct	604	624	923	918
bta-miR-2892	bta-mir-2892	ggcgacggaggcgcgacccccc	1420	2465	920	1485
bta-miR-708	bta-mir-708	aaggagcttacaatctagctggg	596	321	887	594
bta-miR-1247-5p	bta-mir-1247	acccgtcccgtgcgtccccgga	883	1234	823	673
bta-miR-2885	bta-mir-2885	cggcggcagcgccggggcg	391	489	815	1184
bta-miR-410	bta-mir-410	aatataacacagatggcctgt	1018	1047	794	802
bta-miR-339b	bta-mir-339b	tccctgtcctccaggagctc	623	533	757	640
bta-miR-2898	bta-mir-2898	tggtggagatgccgggga	930	776	726	1035
bta-miR-106b	bta-mir-106b	taaagtgctgacagtgcagat	257	186	695	540
bta-miR-17-5p	bta-mir-17	caaagtgcttacagtgcaggtagt	333	283	656	519
bta-miR-3432a	bta-mir-3432a-1/bta-mir-3432a-2	tgcgggatctttagttgtggtg	595	647	649	592
bta-miR-374b	bta-mir-374b	atataatacaacctgctaagtg	436	318	630	572
bta-miR-338	bta-mir-338	tccagcatcagtgattttgttga	174	96	621	226
bta-miR-331-3p	bta-mir-331	gcccctgggcctatcctagaa	1364	715	617	529
bta-miR-6529b	bta-mir-6529b	actctgcgcctctgatctct	449	830	592	536
bta-miR-499	bta-mir-499	ttaagacttgcagtgatgttt	157	173	574	570
bta-miR-6529a	bta-mir-6529a	gagagatcagaggcgcagagt	468	821	570	550
bta-miR-21-3p	bta-mir-21	aacagcagtcgatgggctgtct	597	496	553	453
bta-miR-451	bta-mir-451	aaaccgttaccattactgagttt	175	104	521	475
bta-miR-150	bta-mir-150	tctcccaacccttgtaccagtgt	242	202	515	485
bta-miR-3431	bta-mir-3431	cctcagtcagccttgtggatgt	365	386	515	347
bta-miR-574	bta-mir-574	tgagtgtgtgtgtgtgagtgtgtg	687	666	511	422
bta-miR-206	bta-mir-206	tggaatgtaaggaagtgtgtgg	193	462	495	457
bta-miR-133b	bta-mir-133b	tttggtccccttcaaccagcta	242	327	477	491
bta-miR-411c-5p	bta-mir-411c	ggttgatcagagaacatacatt	139	137	440	452
bta-miR-2284z	bta-mir-2284z-1/bta-mir-2284z-3/bta-mir-2284z-4/bta-mir-2284z-5/bta-mir-2284z-6/bta-mir-2284z-7/bta-mir-2284z-2	aaaaaagtttgtttgggttttt	83	59	440	400
bta-miR-136	bta-mir-136	actccatttgttttgatgatgga	162	97	434	295
bta-miR-1	bta-mir-1-2/bta-mir-1-1	tggaatgtaaagaagtatgtat	158	160	432	441
bta-miR-33b	bta-mir-33b	gtgcattgctgttgcattgc	155	98	432	345
bta-miR-328	bta-mir-328	ctggccctctctgcccttccgt	396	474	426	462
bta-miR-1307	bta-mir-1307	actcggcgtggcgtcggtcgtg	398	378	424	446
bta-miR-493	bta-mir-493	tgaaggtctactgtgtgccagg	255	256	422	346
bta-miR-452	bta-mir-452	tgtttgcagaggaaactgagac	186	180	417	318
bta-miR-142-3p	bta-mir-142	agtgtttcctactttatggatg	227	175	416	237
bta-miR-450b	bta-mir-450b	ttttgcaatatgttcctgaata	460	290	411	338
bta-miR-132	bta-mir-132	taacagtctacagccatggtcg	456	636	410	343
bta-miR-2897	bta-mir-2897	ggtgggagggtcccaccgag	592	1002	403	852
bta-miR-181d	bta-mir-181d	aacattcattgttgtcggtgggt	701	688	403	212
bta-miR-652	bta-mir-652	aatggcgccactagggttgtg	339	268	400	278
bta-miR-296-3p	bta-mir-296	gagggttgggcggaggctttcc	576	926	398	379
bta-miR-215	bta-mir-215	atgacctatgaattgacagaca	1279	1105	396	329
bta-miR-378c	bta-mir-378c	actggacttggagtcagaagt	502	666	383	320
bta-miR-2285t	bta-mir-2285t	agaatctggatgaactttttgg	742	670	383	235
bta-miR-92a	bta-mir-92a-2/bta-mir-92a-1	tattgcacttgtcccggcctgt	327	309	361	321
bta-miR-185	bta-mir-185	tggagagaaaggcagttcctga	136	73	361	218
bta-miR-20a	bta-mir-20a	taaagtgcttatagtgcaggtag	180	104	350	261
bta-miR-874	bta-mir-874	ctgccctggcccgagggaccga	131	66	345	251
bta-miR-130b	bta-mir-130b	cagtgcaatgatgaaagggcat	200	226	340	242
bta-miR-455-3p	bta-mir-455	gcagtccatgggcatatacact	421	256	339	117
bta-miR-665	bta-mir-665	accagtaggccgaggcccct	82	81	329	224
bta-miR-455-5p	bta-mir-455	tatgtgcctttggactacatc	396	269	327	244
bta-miR-432	bta-mir-432	tcttggagtaggtcattgggtgg	339	463	322	337
bta-miR-2284w	bta-mir-2284w	aagagtttgttcgggtttctc	307	378	318	252
bta-miR-29b	bta-mir-29b-2/bta-mir-29b-1	tagcaccatttgaaatcagtgtt	167	101	308	199
bta-miR-2284y	bta-mir-2284y-1/bta-mir-2284y-2/bta-mir-2284y-3/bta-mir-2284y-4/bta-mir-2284y-5/bta-mir-2284y-6/bta-mir-2284y-7	aaaagttcgttcgggtttttc	641	705	298	280
bta-miR-15b	bta-mir-15b	tagcagcacatcatggtttaca	174	143	298	245
bta-miR-369-3p	bta-mir-369	aataatacatggttgatcttt	151	85	290	254
bta-miR-1271	bta-mir-1271	cttggcacctagtaagtactca	521	259	286	158
bta-miR-326	bta-mir-326	cctctgggcccttcctccag	447	279	285	205
bta-miR-184	bta-mir-184	tggacggagaactgataagggt	143	172	269	281
bta-miR-2360	bta-mir-2360	cgggcaggaggctggaggcgtt	181	235	263	524
bta-miR-2285o	bta-mir-2285o-1/bta-mir-2285o-2/bta-mir-2285o-3/bta-mir-2285o-4/bta-mir-2285o-5	aaacccgaacgaacttttgg	486	583	245	189
bta-miR-487b	bta-mir-487b	aatcgtacagggtcatccactt	101	105	244	249
bta-miR-504	bta-mir-504	agaccctggtctgcactctgtc	221	241	244	218
bta-miR-2419-5p	bta-mir-2419	atcgcatcaacactcgtctgtt	236	315	238	161
bta-let-7a-3p	bta-let-7a-3	ctatacaatctactgtctttc	105	128	232	264
bta-miR-193a-3p	bta-mir-193a	aactggcctacaaagtcccagt	1062	556	229	231
bta-miR-218	bta-mir-218-2/bta-mir-218-1	ttgtgcttgatctaaccatgtg	232	135	225	159
bta-miR-223	bta-mir-223	tgtcagtttgtcaaatacccca	41	23	223	281
bta-miR-345-3p	bta-mir-345	cctgaactaggggtctggag	274	260	219	173
bta-miR-139	bta-mir-139	tctacagtgcacgtgtctccagt	251	187	216	168
bta-miR-1343-3p	bta-mir-1343	ctcctggggcccgcactctc	285	306	215	208
bta-miR-369-5p	bta-mir-369	atcgaccgtgttatattcgc	101	117	207	218
bta-miR-147	bta-mir-147	gtgtgcggaaatgcttctgcta	37	21	204	173
bta-miR-877	bta-mir-877	gtagaggagatggcgcaggg	344	484	202	273
bta-miR-2285f	bta-mir-2285f-1/bta-mir-2285f-2	aaaacctgaatgaactttttgg	150	100	202	115
bta-miR-1388-5p	bta-mir-1388	aggactgtccaacctgagaat	107	163	191	172
bta-miR-193a-5p	bta-mir-193a	tgggtctttgcgggcgagatga	141	115	191	153
bta-miR-27a-5p	bta-mir-27a	agggcttagctgcttgtgagca	95	108	188	220
bta-miR-331-5p	bta-mir-331	tctaggtatggtcccagg	98	86	182	129
bta-miR-2336	bta-mir-2336	ctaaccgtaactttgaagtgct	134	143	164	146
bta-miR-149-5p	bta-mir-149	tctggctccgtgtcttcactccc	156	187	150	175
bta-miR-744	bta-mir-744	tgcggggctagggctaacagca	184	256	146	89
bta-miR-450a	bta-mir-450a-2/bta-mir-450a-1	ttttgcgatgtgttcctaatat	86	78	145	128
bta-miR-1306	bta-mir-1306	ccacctcccctgcaaacgtcc	214	173	144	153
bta-miR-2285k	bta-mir-2285k-1/bta-mir-2285k-2/bta-mir-2285k-3/bta-mir-2285k-4/bta-mir-2285k-5	aaaaccggaatgaactttttg	154	97	139	78
bta-miR-9-5p	bta-mir-9-1/bta-mir-9-2	tctttggttatctagctgtatg	90	36	133	39
bta-miR-22-5p	bta-mir-22	agttcttcagtggcaagcttta	183	108	131	137
bta-miR-502b	bta-mir-502b	aatccacctgggcaaggattc	262	345	128	107
bta-miR-31	bta-mir-31	aggcaagatgctggcatagct	110	93	128	105
bta-miR-2299-5p	bta-mir-2299	actggattcatttctctgaaa	223	156	124	84
bta-miR-1296	bta-mir-1296	ttagggccctggctccatctcc	61	54	122	125
bta-miR-2284ab	bta-mir-2284ab	taaaagtttggttgggttttt	140	113	119	142
bta-miR-628	bta-mir-628	atgctgacatatttactagagg	52	65	117	77
bta-miR-379	bta-mir-379	tggtagactatggaacgtagg	106	100	116	77
bta-miR-4449	bta-mir-4449	cgtcccggggccgctcgaggca	108	134	113	153
bta-miR-3613a	bta-mir-3613a	tgttgtacttttttttttgttc	39	20	110	99
bta-miR-1249	bta-mir-1249	acgcccttcccccccttcttca	342	267	108	109
bta-miR-500	bta-mir-500	taatccttgctacctgggtgaga	47	40	108	85
bta-miR-2330-3p	bta-mir-2330	actccttacccctggccgtc	88	110	105	175
bta-miR-454	bta-mir-454	tagtgcaatattgcttatagggt	37	31	104	92
bta-miR-4286	bta-mir-4286-1/bta-mir-4286-2	accccactcctggtacc	88	98	103	169
bta-miR-6120-3p	bta-mir-6120	tatgttggacaacgtggatagc	182	244	103	94
bta-miR-362-5p	bta-mir-362	aatccttggaacctaggtgtgagt	43	27	102	93
bta-miR-677	bta-mir-677	ctcactgatgagcagcttctgac	222	180	100	209
bta-miR-592	bta-mir-592	attgtgtcaatatgcgatgatgt	44	33	100	83
bta-miR-664b	bta-mir-664b	tattcatttatctcccagcctac	142	76	99	102
bta-miR-2890	bta-mir-2890	gccccggccgctcccggcct	1156	4076	93	137
bta-miR-6524	bta-mir-6524	ttactctgagtaacctaactg	91	88	90	69
bta-miR-25	bta-mir-25	cattgcacttgtctcggtctga	101	109	89	69
bta-miR-2479	bta-mir-2479	agtttgtattgtttcttttg	101	91	88	282
bta-miR-196a	bta-mir-196a-2/bta-mir-196a-1	taggtagtttcatgttgttggg	49	36	87	75
bta-miR-2285e	bta-mir-2285e-1/bta-mir-2285e-2	aaacctgaacgaactttttggc	134	110	86	81
bta-miR-17-3p	bta-mir-17	actgcagtgaaggcacttgt	77	68	84	60
bta-miR-24	bta-mir-24-1	gtgcctactgagctgatatcagt	38	27	81	59
bta-miR-655	bta-mir-655	ataatacatggttaacctctct	53	27	80	95
bta-miR-378b	bta-mir-378b	acttgacttggagtcagaaggc	101	166	80	60
bta-miR-133c	bta-mir-133c	atttggttccattttaccagc	29	57	79	88
bta-miR-654	bta-mir-654	tatgtctgctgaccatcacctt	39	21	78	61
bta-miR-340	bta-mir-340	tccgtctcagttactttatagcc	28	46	74	66
bta-miR-2284aa	bta-mir-2284aa-1/bta-mir-2284aa-2/bta-mir-2284aa-3/bta-mir-2284aa-4	aaaaaagtttgtttgggtttt	25	24	73	51
bta-miR-424-5p	bta-mir-424	cagcagcaattcatgttttga	154	72	71	41
bta-miR-190a	bta-mir-190a	tgatatgtttgatatattaggt	27	21	70	73
bta-miR-7861	bta-mir-7861	tgctacctagtctgagtgagtga	63	72	69	73
bta-miR-2285q	bta-mir-2285q	aaggacctgaatgaactttctgg	127	100	68	32
bta-miR-18a	bta-mir-18a	taaggtgcatctagtgcagata	36	26	67	51
bta-miR-154b	bta-mir-154b	agaggtcttccatggtgcattcg	43	31	66	48
bta-miR-2457	bta-mir-2457	ttgccaactgcagagccgcgct	30	39	66	48
bta-miR-296-5p	bta-mir-296	gagggccccccccaatcct	35	26	65	72
bta-miR-2443	bta-mir-2443	tgagggcaggaccgtatgaggtgt	34	49	65	56
bta-miR-425-3p	bta-mir-425	atcgggaatgtcgtgtccgccc	41	39	63	44
bta-miR-2285b	bta-mir-2285b-1/bta-mir-2285b-2	aaaatctgagtgaactttttgg	39	47	62	44
bta-miR-2484	bta-mir-2484	gagctatgatgactttgattgcat	66	43	61	71
bta-miR-1388-3p	bta-mir-1388	atctcaggtttgtcagcccgca	21	35	60	32
bta-miR-2881	bta-mir-2881	ggggcgggggggcgggtg	48	77	59	108
bta-miR-33a	bta-mir-33a	gtgcattgtagttgcattgca	28	22	59	58
bta-miR-34c	bta-mir-34c	aggcagtgtagttagctgattg	67	60	59	49
bta-miR-2285u	bta-mir-2285u	gaaaaacccgaacgaacttt	99	99	58	40
bta-miR-505	bta-mir-505	cgtcaacacttgctggtttcct	55	27	55	35
bta-miR-188	bta-mir-188	catcccttgcatggtggagggt	48	52	54	72
bta-miR-6119-3p	bta-mir-6119	gcaaatcattttttactctccaa	43	33	54	60
bta-miR-2285y	bta-mir-2285y	aaaacccaaacaaactttttt	5	7	53	47
bta-miR-494	bta-mir-494	tgaaacatacacgggaaacctc	73	64	52	66
bta-miR-485	bta-mir-485	agaggctggccgtgatgaattcg	27	43	52	57
bta-miR-2888	bta-mir-2888-1/bta-mir-2888-2	ggtggggtgggggggttgg	61	76	51	121
bta-miR-383	bta-mir-383	agatcagaaggtgattgtggct	42	65	50	60
bta-miR-2285ad	bta-mir-2285ad	aaaacccaaatgaactttttgg	58	48	50	49
bta-miR-2285z	bta-mir-2285z	ccagaaagttcattcaggtcct	100	107	48	30
bta-miR-545-5p	bta-mir-545	tcagtaaatgtttattggatg	46	17	47	35
bta-miR-301b	bta-mir-301b	cagtgcaatgatattgtcaaagcat	15	10	47	25
bta-miR-6518	bta-mir-6518	tcacggagaggagaaactgcac	45	41	44	29
bta-miR-671	bta-mir-671	aggaagccctggaggggctggag	12	7	43	53
bta-miR-345-5p	bta-mir-345	gctgactcctagtccagtgct	21	27	42	44
bta-miR-1185	bta-mir-1185	agaggataccctttgtatgtt	15	15	40	22
bta-miR-6517	bta-mir-6517	tcagggtccgtgagctcctcggc	37	49	39	36
bta-miR-6520	bta-mir-6520	ttgagtattgtcagagagagc	53	57	39	33
bta-miR-378d	bta-mir-378d	ctggacttggagtcagaagacc	56	74	38	40
bta-miR-95	bta-mir-95	ttcaacgggtatttattgagca	30	39	38	25
bta-miR-29d-5p	bta-mir-29d	tgaccgatttctcctggtgtt	59	19	37	42
bta-miR-763	bta-mir-763	ccagctgggaggaaccagtggc	14	19	37	42
bta-miR-193a	bta-mir-193a-2	gggactttgtaggccagtt	82	40	37	24
bta-miR-376e	bta-mir-376e	aacatagaggaaaatccacatt	15	5	36	23
bta-miR-488	bta-mir-488	ttgaaaggctgtttcttggtc	49	51	35	31
bta-miR-502a	bta-mir-502a-1/bta-mir-502a-2	aatgcacctgggcaaggattca	20	15	35	21
bta-miR-2328-3p	bta-mir-2328	ctgcgtctggggagggggcca	12	25	34	62
bta-miR-758	bta-mir-758	tttgtgacctggtccactaacc	11	14	33	28
bta-miR-363	bta-mir-363	attgcacggtatccatctgcg	18	8	33	24
bta-miR-767	bta-mir-767	tgcaccatggttgtctgagcatg	22	35	32	36
bta-miR-760-5p	bta-mir-760	cccctcagtccaccagagcccg	16	46	31	44
bta-miR-411c-3p	bta-mir-411c	tgtatgtcaactgatccacagt	15	9	31	24
bta-miR-1247-3p	bta-mir-1247	cgggaacgtcgggactggagc	52	81	31	23
bta-miR-376b	bta-mir-376b	atcatagaggaaaatccatgtt	17	9	31	20
bta-miR-324	bta-mir-324	cgcatcccctagggcattggtgt	47	28	31	14
bta-miR-141	bta-mir-141	taacactgtctggtaaagatgg	6	6	30	22
bta-miR-760-3p	bta-mir-760	cggctctgggtctgtgggga	37	70	29	45
bta-miR-2339	bta-mir-2339	tcactggacctagcagagct	1	3	29	25
bta-miR-382	bta-mir-382	gaagttgttcgtggtggattcg	29	35	28	30
bta-miR-2889	bta-mir-2889	gtccccggggctcccgccggc	28	28	27	47
bta-miR-2474	bta-mir-2474	taccgggccagctggaaggaga	22	15	27	35
bta-miR-3578	bta-mir-3578	gaatccaccacgaacaacttc	31	24	27	25
bta-miR-2425-5p	bta-mir-2425	ccagggcacggatccatgaact	60	54	27	21
bta-miR-2483-5p	bta-mir-2483	cgtcaaccatccagctgtttga	7	6	26	23
bta-miR-1842	bta-mir-1842	tggctctgtgaggtcggctca	15	22	26	20
bta-miR-6533	bta-mir-6533	tgcggcagagcattagagaac	15	7	26	18
bta-miR-409a	bta-mir-409a	aggttacccgagcaactttgcat	8	0	26	7
bta-miR-299	bta-mir-299	tggtttaccgtcccacatacat	24	17	25	38
bta-miR-490	bta-mir-490	caacctggaggactccatgctg	5	1	25	27
bta-miR-362-3p	bta-mir-362	aacacacctattcaaggattc	12	9	25	20
bta-miR-433	bta-mir-433	atcatgatgggctcctcggtgt	12	23	25	19
bta-miR-2284m	bta-mir-2284m	gaaaagtttgttcgggtttt	18	10	25	14
bta-miR-29d-3p	bta-mir-29d	tagcaccatttgaaatcgatta	7	6	25	12
bta-miR-2411-5p	bta-mir-2411	tggagtgactgtcagatgcagcca	24	50	24	44
bta-miR-491	bta-mir-491	agtggggaacccttccatgagg	40	28	24	14
bta-miR-3432b	bta-mir-3432b	ttcgggatctttagttgtggt	35	34	23	34
bta-miR-2320-5p	bta-mir-2320	tggcacagggtccagctgtcggc	29	34	23	25
bta-miR-1246	bta-mir-1246	aatggatttttggagcagg	23	35	22	56
bta-miR-2316	bta-mir-2316	actccggcctggactgcggcggg	29	38	22	50
bta-miR-2886	bta-mir-2886	agcgccgccggccgcacc	22	28	22	31
bta-miR-370	bta-mir-370	gcctgctggggtggaacctggt	16	18	22	28
bta-miR-7	bta-mir-7-3/bta-mir-7-2/bta-mir-7-1	tggaagactagtgattttgttgtt	10	9	22	15
bta-miR-2340	bta-mir-2340	ggacttccctggtggtcttgtg	26	57	21	60
bta-miR-7865	bta-mir-7865	cagggagggcaggggaggg	30	24	21	54
bta-miR-149-3p	bta-mir-149	gagggagggacgggggctgtgc	15	29	21	28
bta-miR-449a	bta-mir-449a	tggcagtgtattgttagctggt	26	54	21	25
bta-miR-2285w	bta-mir-2285w	accaaaagttcattcagattt	10	14	21	17
bta-miR-134	bta-mir-134	tgtgactggttgaccagagtgg	16	11	21	16
bta-miR-2285r	bta-mir-2285r	agaaacctggatgaactttttgg	13	7	21	12
bta-miR-2284t-3p	bta-mir-2284t	aaactcgaatgaatgttttggc	4	4	21	12
bta-miR-2900	bta-mir-2900	agggcgggcggcgactggaa	28	45	20	38
bta-miR-365-5p	bta-mir-365-1	agggacttttgggggcagatgtg	15	16	20	9
bta-miR-212	bta-mir-212	accttggctctagactgcttact	11	7	20	2
bta-miR-6123	bta-mir-6123	tgccaagcccacgttcaaagg	24	24	19	13
bta-miR-7863	bta-mir-7863	atggactgtcacctgaggagc	60	76	18	23
bta-miR-2411-3p	bta-mir-2411	gctgaactgtcttactcccacatcc	27	52	18	23
bta-miR-2422	bta-mir-2422	ttgaggggactgaggtgcggag	29	45	18	21
bta-miR-2355-5p	bta-mir-2355	cccagatacaatggacaatatgc	1	0	18	19
bta-miR-2285g	bta-mir-2285g-1/bta-mir-2285g-2/bta-mir-2285g-3	aaacctgaacaagctttttgg	16	14	18	14
bta-miR-3141	bta-mir-3141	gagggcgggtggaggagg	21	33	17	43
bta-miR-2285af	bta-mir-2285af-1/bta-mir-2285af-2	gccaaaaagcttgttcaggtt	9	8	17	11
bta-miR-2899	bta-mir-2899	aggcgggccggggttgga	28	55	16	46
bta-miR-551b	bta-mir-551b	ggcgacccatacttggtttcag	6	6	16	8
bta-miR-2483-3p	bta-mir-2483	aaacatctggttggttgagaga	6	13	15	19
bta-miR-2403	bta-mir-2403	ctcgggaagctagctggcctt	13	9	15	16
bta-miR-6516	bta-mir-6516	tttgcagtaacaggtgtgaac	13	14	15	13
bta-miR-144	bta-mir-144	tacagtatagatgatgtactag	4	2	15	9
bta-miR-1434-5p	bta-mir-1434	gtacatgatgactaaaatttct	18	32	14	47
bta-miR-6536	bta-mir-6536-1/bta-mir-6536-2	tttaagtatacgatgaactgc	20	34	14	33
bta-miR-2376	bta-mir-2376	cctctgagatcttgctaggcgct	15	20	14	18
bta-miR-30b-3p	bta-mir-30b	ctgggaggtggatgtttactt	14	19	14	13
bta-miR-2460	bta-mir-2460	tggagctcttgaggcctggcat	14	14	14	13
bta-miR-3533	bta-mir-3533	atgaagtgtgacgtggacat	10	8	14	12
bta-miR-2389	bta-mir-2389	gaggggactcgggagtcggag	10	14	14	11
bta-miR-2284b	bta-mir-2284b	aaaagttcgtttggttttttc	20	27	14	10
bta-miR-3956	bta-mir-3956	acgtggatgctgaaggtcagagg	11	14	14	7
bta-miR-615	bta-mir-615	gggggtccccggtgctcggatc	30	39	13	38
bta-miR-2332	bta-mir-2332	cggtttaaggtcttggagacaaag	24	40	13	24
bta-miR-190b	bta-mir-190b	tgatatgtttgatattgggtt	23	11	13	18
bta-miR-2440	bta-mir-2440	tgcagtgatgagaccctgga	16	17	13	14
bta-miR-6525	bta-mir-6525	ctggggaaagcaggagtgag	11	18	13	13
bta-miR-7859	bta-mir-7859	aaaaactggcagcttcatgtaa	9	8	13	11
bta-miR-3660	bta-mir-3660	actgacaggagagcattttaa	11	3	13	9
bta-miR-106a	bta-mir-106a	aaaagtgcttacagtgcaggta	8	2	13	7
bta-miR-2367-5p	bta-mir-2367	accctgtaactcagccatcagag	9	12	13	3
bta-miR-1282	bta-mir-1282	tcgtttgcctttttctgctt	5	5	13	2
bta-miR-1343-5p	bta-mir-1343	tggggagcggcccccgggcggg	36	26	12	33
bta-miR-658	bta-mir-658	ggcggagggaagcgggtccgttggt	10	21	12	28
bta-miR-138	bta-mir-138-2/bta-mir-138-1	agctggtgttgtgaatcaggccg	5	9	12	19
bta-miR-582	bta-mir-582	ttacagttgttcaaccagttact	5	1	12	18
bta-miR-6521	bta-mir-6521	gtggcgccagctctgagcagagt	4	4	12	16
bta-miR-323	bta-mir-323	gcacattacacggtcgacctct	21	15	12	14
bta-miR-129-3p	bta-mir-129-2	aagcccttaccccaaaaagcat	29	19	12	12
bta-miR-34a	bta-mir-34a	tggcagtgtcttagctggttgt	12	9	12	11
bta-miR-2285aa	bta-mir-2285aa	aaaactggaacgaacttttgggc	12	26	11	19
bta-miR-2401	bta-mir-2401	agagcttgtgtctagggctg	10	3	11	18
bta-miR-483	bta-mir-483	tcactcctctcctcccgtctt	18	8	11	16
bta-miR-487a	bta-mir-487a	aatcatacagggacatccagt	15	15	11	16
bta-miR-2431-3p	bta-mir-2431	cacccccacttgcatgaccctga	17	19	11	14
bta-miR-2285c	bta-mir-2285c	aaacctgaacaaactttttggc	6	2	11	11
bta-miR-2465	bta-mir-2465	tgagccacagtagagccttggat	14	2	11	10
bta-miR-2404	bta-mir-2404-1/bta-mir-2404-2	ttgcactgcatggtatctgc	5	3	11	5
bta-miR-2299-3p	bta-mir-2299	tccggggaatggatccagcgt	7	3	10	9
bta-miR-2320-3p	bta-mir-2320	tcgatgatggtccctgtgtttt	6	14	10	7
bta-miR-6531	bta-mir-6531	tagacttggtgtactttgagaga	2	4	10	7
bta-miR-1197	bta-mir-1197	taggacacatggtctacttct	1	5	10	7
bta-miR-105b	bta-mir-105b	tcaaatgctcagactccttggt	10	125	9	158
bta-miR-1291	bta-mir-1291	tggccctgactgaagacctgcagt	19	23	9	14
bta-miR-584	bta-mir-584-2/bta-mir-584-3/bta-mir-584-4/bta-mir-584-5/bta-mir-584-6/bta-mir-584-7/bta-mir-584-1/bta-mir-584-8	tggtttgcctgggactgag	3	5	9	7
bta-miR-6523a	bta-mir-6523a	tctggggtaactttgagcaggg	10	17	9	6
bta-miR-301a	bta-mir-301a	cagtgcaatagtattgtcaaagcat	5	1	9	4
bta-miR-135a	bta-mir-135a-2/bta-mir-135a-1	tatggctttttattcctatgtga	5	1	9	3
bta-miR-377	bta-mir-377	atcacacaaaggcaacttttgt	2	1	8	8
bta-miR-2318	bta-mir-2318	gtgtatgatgaattatctgacc	5	2	8	7
bta-miR-105a	bta-mir-105a	tcaaatgctcagactcctgtggt	1	4	8	7
bta-miR-129	bta-mir-129-1	ctttttgcggtctgggcttgct	10	9	8	6
bta-miR-2285i	bta-mir-2285i	aaaaccggaacgaactttttgg	6	5	8	5
bta-miR-2399-5p	bta-mir-2399	ctttctgtagctgttggaacta	6	5	8	5
bta-miR-153	bta-mir-153-1/bta-mir-153-2	ttgcatagtcacaaaagtgatc	2	1	8	4
bta-miR-376d	bta-mir-376d	atcatagaggaaaatccacat	2	1	8	4
bta-miR-2335	bta-mir-2335	agataatgatgactaactgaat	0	0	8	4
bta-miR-2368-3p	bta-mir-2368	actgtcagaccacctctgcc	8	6	8	2
bta-miR-2419-3p	bta-mir-2419	caggcgggtgctaatacgatca	1	0	8	1
bta-miR-424-3p	bta-mir-424	caaaacgtgaggcgctgctat	13	32	7	17
bta-miR-346	bta-mir-346	tgtctgcccgcatgcctgcctct	4	11	7	15
bta-miR-1224	bta-mir-1224	gtgaggactcgggaggtggag	21	17	7	14
bta-miR-375	bta-mir-375	ttttgttcgttcggctcgcgtga	25	51	7	12
bta-miR-2348	bta-mir-2348	ttcgggtggtgtggagcggcc	5	5	7	11
bta-miR-2435	bta-mir-2435	aaactcgaatgaactctttggc	8	9	7	9
bta-miR-211	bta-mir-211	ttccctttgtcatcctttgcc	25	57	7	6
bta-miR-182	bta-mir-182	tttggcaatggtagaactcacact	3	4	7	6
bta-miR-656	bta-mir-656	aatattatacagtcaacctct	2	1	7	6
bta-miR-2346	bta-mir-2346	actgatgtgaaggtggtttggc	6	7	7	5
bta-miR-2397-3p	bta-mir-2397	cagagcagtggcaagaacgcat	6	7	7	5
bta-miR-2310	bta-mir-2310	gttttgtttgggtttgtttct	2	4	7	5
bta-miR-2355-3p	bta-mir-2355	attgtccttgctgtttggagat	3	0	7	3
bta-miR-2284ac	bta-mir-2284ac	aaatgttcgcttggctttttcc	2	0	7	3
bta-miR-2371	bta-mir-2371	tatagttttgtgtggttttt	11	12	6	15
bta-miR-1256	bta-mir-1256	aggcattgacttctctctagat	5	9	6	14
bta-miR-2288	bta-mir-2288	aggtagtaggtgtgtggttt	5	4	6	11
bta-miR-2432	bta-mir-2432	tcaggattctaggcttagaggt	5	4	6	10
bta-miR-1248	bta-mir-1248-1/bta-mir-1248-2	accttcttgtataagcactgtgctaaa	3	6	6	10
bta-miR-2285j	bta-mir-2285j-1/bta-mir-2285j-2	aaaaaccagaacgaactttttg	5	7	6	6
bta-miR-2427	bta-mir-2427	aggtcatttcaaagagggctg	18	37	6	5
bta-miR-2468	bta-mir-2468	ataggaacatggaagattgtca	0	1	6	5
bta-miR-330	bta-mir-330	gcaaagcacacggcctgcagaga	9	7	6	4
bta-miR-496	bta-mir-496	tgagtattacatggccaatctc	5	0	6	2
bta-miR-541	bta-mir-541	tggtgggcacagaatccggcct	5	3	6	1
bta-miR-1777a	bta-mir-1777a	tgggggcggtggggggcggg	8	28	5	17
bta-miR-2396	bta-mir-2396	tcatgcactggggtcttgatgg	1	8	5	16
bta-miR-2893	bta-mir-2893	gtggaggagaatgcccgggg	8	10	5	13
bta-miR-2305	bta-mir-2305	cgggggtggcggggaggggg	40	90	5	10
bta-miR-2400	bta-mir-2400	ccagcacaggcagctcggactga	1	5	5	9
bta-miR-2447	bta-mir-2447	tctgggaaccggtttggctgct	7	3	5	7
bta-miR-2285n	bta-mir-2285n-1/bta-mir-2285n-2/bta-mir-2285n-3/bta-mir-2285n-4/bta-mir-2285n-5/bta-mir-2285n-6/bta-mir-2285n-7	aaaaacccgaatgaacttttgg	5	5	5	5
bta-miR-2284j	bta-mir-2284j	gaaaagttcgttcaggtttt	3	3	5	5
bta-miR-219	bta-mir-219-2	agagttgagtctggacgtcccg	3	3	5	2
bta-miR-2454-3p	bta-mir-2454	tctcctctggccgctctcct	1	8	5	2
bta-miR-2285p	bta-mir-2285p	aaaaacttgagtgaacttttgg	0	0	5	2
bta-miR-2284d	bta-mir-2284d	aaaaagttcgttagggtttttc	5	3	5	0
bta-miR-3957	bta-mir-3957	ctcggagagtgcagctgtgg	5	10	4	15
bta-miR-2436-3p	bta-mir-2436	cccgcccgaccgcctcgcccaa	5	7	4	12
bta-miR-20b	bta-mir-20b	caaagtgctcacagtgcaggta	3	1	4	10
bta-miR-2461-3p	bta-mir-2461	tcagactgagagcagtgtgcct	12	30	4	8
bta-miR-2424	bta-mir-2424	agatctttggtaatctgatggct	2	4	4	8
bta-miR-2431-5p	bta-mir-2431	caggtcatataagtgtggagtt	11	13	4	7
bta-miR-2284v	bta-mir-2284v	aaaaagttcgtttggggttt	12	7	4	6
bta-miR-6535	bta-mir-6535	tagggggagcggttggaggact	2	9	4	5
bta-miR-187	bta-mir-187	tcgtgtcttgtgttgcagccgg	3	4	4	4
bta-miR-542-5p	bta-mir-542	tcggggatcatcatgtcacgag	18	17	4	3
bta-miR-2415-3p	bta-mir-2415	ccaggcctgctggaccgacgc	16	12	4	3
bta-miR-2410	bta-mir-2410	ctgagctgaggaggacctgtga	5	14	4	3
bta-miR-935	bta-mir-935	ccagttaccgcttccgctaccgc	4	3	4	3
bta-miR-2430	bta-mir-2430	tctgggtcggcaggggtttccgg	7	23	4	2
bta-miR-208a	bta-mir-208a	ataagacgagcaaaaagcttgt	0	0	4	2
bta-miR-3154	bta-mir-3154	cagaaggggagtcggagcaga	12	6	3	9
bta-miR-205	bta-mir-205	tccttcattccaccggagtctg	0	2	3	6
bta-miR-6527	bta-mir-6527	cacgtggacgaagagatggga	3	4	3	5
bta-miR-3601	bta-mir-3601	tctcgtgacatgatgatccccga	15	18	3	4
bta-miR-2425-3p	bta-mir-2425	ttcgtagaccctgccctcct	9	5	3	4
bta-miR-940	bta-mir-940	aaggctgggcccccgctccgc	6	5	3	3
bta-miR-2284n	bta-mir-2284n	aaaaagtttattcgggttttt	5	0	3	3
bta-miR-2285m	bta-mir-2285m-1/bta-mir-2285m-2/bta-mir-2285m-3/bta-mir-2285m-4/bta-mir-2285m-5	aaaacgcaaatgaactttttgg	4	6	3	3
bta-miR-2408	bta-mir-2408	cacgtgtgtgagctcagccgg	4	2	3	3
bta-miR-2388-3p	bta-mir-2388	gctcgaggaagctggagatga	3	3	3	3
bta-miR-1225-3p	bta-mir-1225	ccgagcccctgtgccgcccccag	1	2	3	3
bta-miR-2285s	bta-mir-2285s	aagacccaagtgaactctttgg	7	7	3	2
bta-miR-2349	bta-mir-2349	tggcacttctggtctcagactca	4	6	3	2
bta-miR-2284h-5p	bta-mir-2284h	cccaaaagttcgttcgggttt	4	4	3	2
bta-miR-2417	bta-mir-2417	agatggaggcactgaaaattt	4	2	3	2
bta-miR-2449	bta-mir-2449	tgggcaggagacagcagggc	1	2	3	2
bta-miR-2441	bta-mir-2441	acaggacaggacagtgggag	1	1	3	2
bta-miR-320b	bta-mir-320b	agctgggttgagagggtggt	0	1	3	2
bta-miR-6526	bta-mir-6526-1/bta-mir-6526-2/bta-mir-6526-3	tcctgtgcctcgaatgggtatg	29	86	3	1
bta-miR-545-3p	bta-mir-545	atcaacaaacatttattgtgtg	5	2	3	1
bta-miR-2292	bta-mir-2292	gagtctgagattgaggaaggca	4	29	3	1
bta-miR-371	bta-mir-371	aagtgccgccatgttttgagtgt	1	0	3	1
bta-miR-2883	bta-mir-2883	cttcccgtgtgttgagcc	0	2	3	1
bta-miR-1277	bta-mir-1277	tacgtagatatatatgtatttt	0	0	3	1
bta-miR-764	bta-mir-764	ggtgctcactcgtccttct	4	3	3	0
bta-miR-2395	bta-mir-2395	ctgttggcagctctctcagac	2	8	3	0
bta-miR-2368-5p	bta-mir-2368	agagggtggcctggtatctg	0	1	3	0
bta-miR-503-3p	bta-mir-503	ggagtattgtttctgctgcccgg	6	5	2	7
bta-miR-154a	bta-mir-154a	taggttatccgtgtagccttcg	0	2	2	7
bta-miR-1777b	bta-mir-1777b	gggggcggtggggggcgggg	11	20	2	6
bta-miR-2334	bta-mir-2334	acagcagcctgtgttctcacct	3	5	2	5
bta-miR-2344	bta-mir-2344	gcacgatgatggcggatctgagtt	6	2	2	4
bta-miR-2448-3p	bta-mir-2448	gtggttgattggatccgtgggt	2	2	2	4
bta-miR-2381	bta-mir-2381	caggctgctctgtgcttggct	4	7	2	3
bta-miR-2387	bta-mir-2387	tggaaggcctggctttgcagcg	3	10	2	3
bta-miR-2464-5p	bta-mir-2464	acttctgctgcagacctggaagac	3	6	2	3
bta-miR-2285v	bta-mir-2285v	agaaccggaacgaactttttg	2	8	2	3
bta-miR-3613b	bta-mir-3613b	gaacaaaaaaaaaagtacaac	2	0	2	3
bta-miR-2398	bta-mir-2398	atctagggacgcgtcggcaact	1	8	2	3
bta-miR-562	bta-mir-562	aaagcagctgtaccatttac	1	2	2	3
bta-miR-761	bta-mir-761	gcagcagggtgaaactgacaca	1	2	2	3
bta-miR-2331-5p	bta-mir-2331	ggcttccgtgcctgcagatgtct	8	2	2	2
bta-miR-219-5p	bta-mir-219-1	tgattgtccaaacgcaattctt	6	4	2	2
bta-miR-2428	bta-mir-2428	tggctggagtgcggcggaggt	4	2	2	2
bta-miR-1814c	bta-mir-1814c	gttttgtttgggtttgtttt	3	1	2	2
bta-miR-2331-3p	bta-mir-2331	accctgcagccaaagaagcta	3	0	2	2
bta-miR-664a	bta-mir-664a	caggctggggtgtgtgtggatg	3	0	2	2
bta-miR-2450b	bta-mir-2450b	catggtcagtagaggtgcatgtg	1	8	2	2
bta-miR-2375	bta-mir-2375	cccagtgatggagaggtctgatc	0	3	2	2
bta-miR-2373-5p	bta-mir-2373	cttccccggtcagggctcggc	0	2	2	2
bta-miR-18b	bta-mir-18b	taaggtgcatctagtgcagtta	0	0	2	2
bta-miR-2291	bta-mir-2291	gctgatagtgagcgactggggcag	0	0	2	2
bta-miR-2359	bta-mir-2359	gattgtgttgttttcttttt	0	0	2	2
bta-miR-129-5p	bta-mir-129-2	ctttttgcggtctgggcttgct	15	7	2	1
bta-miR-6532	bta-mir-6532	agtgcggacaggaaagacggttt	4	2	2	1
bta-miR-2467-3p	bta-mir-2467	gagggcagtgaggctcagggctg	3	4	2	1
bta-miR-2285l	bta-mir-2285l	aaaacccgcatgaactttttggc	3	1	2	1
bta-miR-2366	bta-mir-2366	tgggtcacagaagagggtctgg	2	4	2	1
bta-miR-7862	bta-mir-7862	tggtgctccctggagctgagc	2	2	2	1
bta-miR-2412	bta-mir-2412	ttggggctgggtggggagaggg	2	1	2	1
bta-miR-2461-5p	bta-mir-2461	ccactctgtctcggatcctggca	1	2	2	1
bta-miR-2367-3p	bta-mir-2367	ttgaaaggcacttacaggaag	1	1	2	1
bta-miR-2370-3p	bta-mir-2370	taagcaactttcctttctcca	1	1	2	1
bta-miR-449c	bta-mir-449c	aggcagtgcatctctagctgg	1	1	2	1
bta-miR-6530	bta-mir-6530	cgcggaggaaggtaagacgg	1	1	2	1
bta-miR-2286	bta-mir-2286	gaagcagggcggaacgatgtgt	0	1	2	1
bta-miR-2386	bta-mir-2386	tgtttggtttttcgttttcc	0	0	2	1
bta-miR-2373-3p	bta-mir-2373	cgagcccggcacgtggaagagcc	2	3	2	0
bta-miR-2416	bta-mir-2416	tgcagtgcccactgtggaagatg	2	3	2	0
bta-miR-2433	bta-mir-2433	tgggggcgctgcagacacggatg	2	1	2	0
bta-miR-122	bta-mir-122	tggagtgtgacaatggtgtttg	1	3	2	0
bta-miR-2448-5p	bta-mir-2448	ctgcggatacaaccaaacacgg	1	3	2	0
bta-miR-2285d	bta-mir-2285d	aaacctgaacgaaatttttggc	1	0	2	0
bta-miR-2289	bta-mir-2289	tcgtgttcgagctcgcgtcc	1	0	2	0
bta-miR-2323	bta-mir-2323	tgacctgatcatgcttactgagc	0	2	2	0
bta-miR-2342	bta-mir-2342	ctctgcggaagttggcgcttt	0	1	2	0
bta-miR-2300b-3p	bta-mir-2300b	gggagacaaaactagctgagga	0	0	2	0
bta-miR-2319b	bta-mir-2319b	tactctgtattaggcacttag	0	0	2	0
bta-miR-302d	bta-mir-302d	taagtgcttccatgttttagt	0	0	2	0
bta-miR-495	bta-mir-495	aaacaaacatggtgcacttctt	0	0	2	0
bta-miR-1434-3p	bta-mir-1434	gaagaaatctaaggtctgagg	3	4	1	6
bta-miR-2285ac	bta-mir-2285ac	aaaacctgaagagactttttgg	3	3	1	5
bta-miR-2350	bta-mir-2350	cagctcctgtttctctcctcag	8	4	1	4
bta-miR-2285x	bta-mir-2285x	gaaaaatctgaatgaacttttgg	4	3	1	4
bta-miR-2903	bta-mir-2903	ttccgcgctctacgccagc	3	2	1	4
bta-miR-7857	bta-mir-7857	atagccagttggggaagaatgc	2	6	1	4
bta-miR-2284t-5p	bta-mir-2284t	gaaacattcactcgggttttt	0	1	1	4
bta-miR-200c	bta-mir-200c	taatactgccgggtaatgatgga	0	0	1	4
bta-miR-2374	bta-mir-2374	ttggggctggggagaggcggg	7	5	1	3
bta-miR-2423	bta-mir-2423	ttgtgtggttgttgttttcct	4	5	1	3
bta-miR-2446	bta-mir-2446	taaaatatatttgaaatcgggcc	4	3	1	3
bta-miR-2455	bta-mir-2455	tctgtgctcggggaggcaggga	4	2	1	3
bta-miR-2352	bta-mir-2352	aaactgaaagaacaggattgctg	3	4	1	3
bta-miR-2284u	bta-mir-2284u	aaaagttcgttcggtttttct	2	0	1	3
bta-miR-2442	bta-mir-2442	agagcaggggctgtgggctgca	1	4	1	3
bta-miR-2388-5p	bta-mir-2388	agctcccgtctcctctgtgctga	1	3	1	3
bta-miR-2418	bta-mir-2418	tgggatgagtgtggcgtggtcg	1	1	1	3
bta-miR-200a	bta-mir-200a	taacactgtctggtaacgatgtt	1	0	1	3
bta-miR-2285ab	bta-mir-2285ab	aaaacctgaatgaacttcttgg	1	0	1	3
bta-miR-216b	bta-mir-216b	aaatctctgcaggcaaatgtga	0	1	1	3
bta-miR-2337	bta-mir-2337	gtggtttcttattccttttt	0	1	1	3
bta-miR-29e	bta-mir-29e	tagcatcatttgaaatcagtgttt	0	1	1	3
bta-miR-431	bta-mir-431	tgtcttgcaggccgtcatgcagg	4	11	1	2
bta-miR-2284g	bta-mir-2284g	aaaagttcgttcggcttttt	2	2	1	2
bta-miR-2313-5p	bta-mir-2313	agtgcagctgaggaccaaggca	2	1	1	2
bta-miR-2364	bta-mir-2364	tctctgtggatggatgtgggcag	2	1	1	2
bta-miR-2372	bta-mir-2372	gaatgatgaaaggattgggtca	1	5	1	2
bta-miR-1287	bta-mir-1287	tgctggatcagtggtttgagtc	1	4	1	2
bta-miR-2284a	bta-mir-2284a	aaaagttcgttggggttttt	1	2	1	2
bta-miR-1584-5p	bta-mir-1584	ttggggctgggctgggggca	1	1	1	2
bta-miR-8550	bta-mir-8550	caggctctggaacacgggagc	1	0	1	2
bta-miR-6523b	bta-mir-6523b	ctgctcaaagttaccccag	0	2	1	2
bta-miR-2901	bta-mir-2901	ccgagtgctcccgcgagcgct	0	0	1	2
bta-miR-7864	bta-mir-7864	cttcctcttccggttggcaga	0	0	1	2
bta-miR-34b	bta-mir-34b	aggcagtgtaattagctgattg	8	4	1	1
bta-miR-885	bta-mir-885	tccattacactaccctgcctct	6	12	1	1
bta-miR-1281	bta-mir-1281	tcgcctcctcctctccc	6	3	1	1
bta-miR-873	bta-mir-873	gcaggaacttgtgagtctcct	5	3	1	1
bta-miR-2307	bta-mir-2307	agtgatgatgaaccctctgagc	3	5	1	1
bta-miR-7691	bta-mir-7691	gctgagaggtctaataacta	3	3	1	1
bta-miR-2284r	bta-mir-2284r	ttggcccaaaagttcgttcggat	3	1	1	1
bta-miR-6534	bta-mir-6534	tctaagagcagtcaggacggat	2	4	1	1
bta-miR-2454-5p	bta-mir-2454	ctgggggctgccaggcaggaggc	2	2	1	1
bta-miR-2284s	bta-mir-2284s	tggcccaaaagtttgttcggat	2	1	1	1
bta-miR-2308	bta-mir-2308	ttgggcttgcagcagagagtaa	2	1	1	1
bta-miR-2311	bta-mir-2311	tactgaaactgtgctcgtggtgt	2	1	1	1
bta-miR-23b-5p	bta-mir-23b	gggttcctggcatgctgattt	2	0	1	1
bta-miR-1284	bta-mir-1284	tctgcacagaccctggcttttc	1	2	1	1
bta-miR-2284f	bta-mir-2284f	aaagttcgttcggatttttc	1	2	1	1
bta-miR-2284c	bta-mir-2284c	aaaaagttcgttttggtttt	1	1	1	1
bta-miR-2378	bta-mir-2378	tgtgggttgtctgagcaaggg	1	1	1	1
bta-miR-2473	bta-mir-2473	aaattggcagagcttcctctt	1	1	1	1
bta-miR-2894	bta-mir-2894	agccctggccctgccatcgtg	1	1	1	1
bta-miR-1251	bta-mir-1251	actctagctgccaaaggcgct	1	0	1	1
bta-miR-2298	bta-mir-2298	gactgatgttgttgtttgca	1	0	1	1
bta-miR-2306	bta-mir-2306	caggcctgcccatctaggacac	1	0	1	1
bta-miR-2896	bta-mir-2896	cggcagatgaagtccatc	1	0	1	1
bta-miR-875	bta-mir-875	tatacctcagttttatcaggtg	1	0	1	1
bta-miR-329b	bta-mir-329b	agaggttttctgggtttctgttt	0	3	1	1
bta-miR-631	bta-mir-631	agacctggcttagacctcagc	0	3	1	1
bta-miR-2330-5p	bta-mir-2330	tgggcttgggcagtgaggactgg	0	2	1	1
bta-miR-2338	bta-mir-2338	aggctgaggacaggggctgacgt	0	2	1	1
bta-miR-9-3p	bta-mir-9-1/bta-mir-9-2	ataaagctagataaccg	0	2	1	1
bta-miR-2284i	bta-mir-2284i	gagaagttcgttctggtgttt	0	1	1	1
bta-miR-2285a	bta-mir-2285a	aaaaactgaatgaaattcttgg	0	1	1	1
bta-miR-2421	bta-mir-2421	tatttttttgtttcgtgttt	0	1	1	1
bta-miR-2895	bta-mir-2895	cctgctgatctcacattaattca	0	1	1	1
bta-miR-2902	bta-mir-2902	gtggctgtccctggaggtggg	0	1	1	1
bta-miR-429	bta-mir-429	taatactgtctggtaatgccgt	0	1	1	1
bta-miR-2284l	bta-mir-2284l	aaaagttggttcgggttttt	0	0	1	1
bta-miR-2319a	bta-mir-2319a	ctactctgtattaggcacttag	0	0	1	1
bta-miR-2354	bta-mir-2354	tagtaggttgtgttgtttagt	0	0	1	1
bta-miR-302a	bta-mir-302a	aagtgcttccatgttttagtga	0	0	1	1
bta-miR-329a	bta-mir-329a	aacacacctggttaaccttttt	0	0	1	1
bta-miR-376c	bta-mir-376c	gtggatattccttctatgttta	0	0	1	1
bta-miR-653	bta-mir-653	gtgttgaaacaatctctgttg	0	0	1	1
bta-miR-2406	bta-mir-2406	aagggaagaaggaagctggatt	4	4	1	0
bta-miR-6522	bta-mir-6522	tcggaattgtttgtgtacctgt	2	5	1	0
bta-miR-2313-3p	bta-mir-2313	ccagttccacgctgcatgcc	2	2	1	0
bta-miR-2382-3p	bta-mir-2382	ctacttcctggtgcctcgccccac	2	2	1	0
bta-miR-4444	bta-mir-4444	ctcgagttggaagaggcg	2	2	1	0
bta-miR-135b	bta-mir-135b	tatggcttttcattcctatgtga	2	0	1	0
bta-miR-2293	bta-mir-2293	tgattttgttgttttgtatt	2	0	1	0
bta-miR-2351	bta-mir-2351	atagttattgtattgtgttt	2	0	1	0
bta-miR-2402	bta-mir-2402	atacctgccactctgccagca	1	6	1	0
bta-miR-2439-3p	bta-mir-2439	tatcagaagacaggtaggcaga	1	3	1	0
bta-miR-2383	bta-mir-2383	ctgagtgatgactgctgacc	1	1	1	0
bta-miR-19a	bta-mir-19a	tgtgcaaatctatgcaaaactga	1	0	1	0
bta-miR-219-3p	bta-mir-219-1	agaattgtggctggacatctg	1	0	1	0
bta-miR-2304	bta-mir-2304	ggttgtgtggttgtgtgtgt	1	0	1	0
bta-miR-489	bta-mir-489	gtgacatcacatatatggcgac	1	0	1	0
bta-miR-503-5p	bta-mir-503	tagcagcgggaacagtactg	1	0	1	0
bta-miR-2329-3p	bta-mir-2329-1	tctgtgatgtgagctgataagt	0	2	1	0
bta-miR-2385-5p	bta-mir-2385	ctggggcaagtggagtacgtt	0	1	1	0
bta-miR-1301	bta-mir-1301	ttgcagctgcctaggagtgatttc	0	0	1	0
bta-miR-1603	bta-mir-1603	gtggtttgttttgtgttttt	0	0	1	0
bta-miR-2285h	bta-mir-2285h	gaaaaccgaaacgaactttatg	0	0	1	0
bta-miR-2322-5p	bta-mir-2322	aagaaagcgaagtccatcctcat	0	0	1	0
bta-miR-2471-5p	bta-mir-2471	gaggatctgtctaatctcagagg	0	0	1	0
bta-miR-2477	bta-mir-2477	gtggaatgatgataagtctgacg	0	0	1	0
bta-miR-302b	bta-mir-302b	taagtgcttccatgttttagtag	0	0	1	0
bta-miR-453	bta-mir-453	aggttgtccgtggtgagttcgca	0	0	1	0
bta-miR-4657	bta-mir-4657	aatgtggaagtggtctgaggcat	0	0	1	0
bta-miR-4680	bta-mir-4680	agaactcttgcagtcttagatgt	0	0	1	0
bta-miR-6121-5p	bta-mir-6121	tcggagcgccctcgccagac	0	0	1	0
bta-miR-2312	bta-mir-2312	aaaacctgaacgaacttttc	3	1	0	6
bta-miR-2357	bta-mir-2357	ttggtctggcacagagcatgtgag	0	2	0	5
bta-miR-544b	bta-mir-544b-1/bta-mir-544b-2	attctgcatttctaacaagttc	3	5	0	4
bta-miR-2341	bta-mir-2341	cagtaggtagaaagaaggctga	2	15	0	4
bta-miR-2471-3p	bta-mir-2471	tctgatgaagacagccctgct	1	0	0	4
bta-miR-2361	bta-mir-2361	gttgtgttgtttttttttgt	4	1	0	3
bta-miR-2466-3p	bta-mir-2466	gcagcccctccgtctgactcag	3	2	0	3
bta-miR-2475	bta-mir-2475	tgaagtgtgtgaaactgcagcgg	3	0	0	3
bta-miR-2294	bta-mir-2294	gaggctgtagagggcatctgct	2	1	0	3
bta-miR-2882	bta-mir-2882	agcccgggcccctcccctg	1	4	0	3
bta-miR-449d	bta-mir-449d	gaaggctgtgtgctgtggag	1	1	0	3
bta-miR-2450d	bta-mir-2450d	catggtcagtagaggcgcatgtg	0	5	0	3
bta-miR-2439-5p	bta-mir-2439	tctggcctggctgatgatctca	0	3	0	3
bta-miR-2297	bta-mir-2297	cactcttttttcttattcct	0	2	0	3
bta-miR-2324	bta-mir-2324	tggggttggggcagtgtggctgt	0	2	0	3
bta-miR-183	bta-mir-183	tatggcactggtagaattcactg	0	1	0	3
bta-miR-2444	bta-mir-2444	tttgtgttgttttttgtttt	0	0	0	3
bta-miR-202	bta-mir-202	ttcctatgcatatacttcttt	9	26	0	2
bta-miR-2328-5p	bta-mir-2328	gccccctcccttggtcgccgg	4	4	0	2
bta-miR-2407	bta-mir-2407	ctgggcggatgggaagggctgg	3	2	0	2
bta-miR-412	bta-mir-412	acttcacctggtccactagctgt	2	2	0	2
bta-miR-2453	bta-mir-2453	tcctcagggcaggaagtgcgcag	1	4	0	2
bta-miR-2467-5p	bta-mir-2467	accccaagcctggctgctacct	1	2	0	2
bta-miR-2353	bta-mir-2353	tagcctgcagtacagaggactgg	1	1	0	2
bta-miR-2415-5p	bta-mir-2415	gggagtcggtcctgccggcca	1	1	0	2
bta-miR-4523	bta-mir-4523	gaccgagagggcctcggctgt	1	1	0	2
bta-miR-1843	bta-mir-1843	aagcttcgtggtctctgtcttgcc	1	0	0	2
bta-miR-217	bta-mir-217	tactgcatcaggaactgattggat	1	0	0	2
bta-miR-2325c	bta-mir-2325c	ggttgttttttttctttttc	1	0	0	2
bta-miR-2426	bta-mir-2426	aaggaagtggcttggggaaag	0	2	0	2
bta-miR-1179	bta-mir-1179	aagcattctttcattggttgg	0	1	0	2
bta-miR-124a	bta-mir-124a-1/bta-mir-124a-2	taaggcacgcggtgaatgccaag	0	1	0	2
bta-miR-2321	bta-mir-2321	tgtcggttggtttttgtttg	0	1	0	2
bta-miR-2393	bta-mir-2393	tagattttttgttttctttt	0	1	0	2
bta-miR-2472	bta-mir-2472	tcagggtttgggattcaggtgc	0	1	0	2
bta-miR-544a	bta-mir-544a	attctgcatttttagcaagttc	0	1	0	2
bta-miR-543	bta-mir-543	aaacattcgcggtgcacttctt	0	0	0	2
bta-miR-2284k	bta-mir-2284k	gaaaagttcggtcgggttttt	12	12	0	1
bta-miR-2284o	bta-mir-2284o	aaagttcgttcggggttttc	4	1	0	1
bta-miR-449b	bta-mir-449b	aggcagtgtattgttagctggc	4	0	0	1
bta-miR-2397-5p	bta-mir-2397	tgcgttcttaccactggcctgta	3	2	0	1
bta-miR-2343	bta-mir-2343	aaggggagacggtggaacttat	2	5	0	1
bta-miR-2394	bta-mir-2394	ttctcccctcaatctcaggact	2	2	0	1
bta-miR-551a	bta-mir-551a	gcgacccaatcttggtttcca	2	1	0	1
bta-miR-2365	bta-mir-2365	agtttttgctgtttcttatc	2	0	0	1
bta-miR-6528	bta-mir-6528	agagggaagagggaaggagg	1	4	0	1
bta-miR-2356	bta-mir-2356	tcttgtgatgagggagtctgagg	1	3	0	1
bta-miR-2917	bta-mir-2917	atgactgacatggact	1	3	0	1
bta-miR-6120-5p	bta-mir-6120	ctgttcccgtttttcacatgtg	1	2	0	1
bta-miR-6121-3p	bta-mir-6121	ccggatgatggacactgagg	1	2	0	1
bta-miR-2329-5p	bta-mir-2329-2	acttatcagctcacatcacaga	1	1	0	1
bta-miR-2464-3p	bta-mir-2464	ctccagagctgagcagaactg	1	1	0	1
bta-miR-448	bta-mir-448	ttgcatatgtaggatgtcccat	1	1	0	1
bta-miR-2284h-3p	bta-mir-2284h	accccaatgagcttttgacc	1	0	0	1
bta-miR-2303	bta-mir-2303	tctgaatgatgtcgactgatg	1	0	0	1
bta-miR-2384	bta-mir-2384	aactgtactggaaggatggatgg	1	0	0	1
bta-miR-2458	bta-mir-2458	attggaaagagtaagctggtgt	1	0	0	1
bta-miR-2463	bta-mir-2463	ctgcatgtggtggaaatgtctg	1	0	0	1
bta-miR-539	bta-mir-539	ggagaaattatccttggtgtgt	1	0	0	1
bta-miR-1835	bta-mir-1835	tgcaccctgagagctggggctg	0	2	0	1
bta-miR-216a	bta-mir-216a	taatctcagctggcaactgtga	0	2	0	1
bta-miR-2314	bta-mir-2314	tgcccatgatgactgctgacc	0	2	0	1
bta-miR-2437	bta-mir-2437	tgtggttttttgttttccttt	0	2	0	1
bta-miR-2469	bta-mir-2469	ttactgtagggcctgcggctt	0	2	0	1
bta-miR-6519	bta-mir-6519	tagcagcgggaacagagaaa	0	2	0	1
bta-miR-7860	bta-mir-7860	tggagcggctgcacagagcgt	0	2	0	1
bta-miR-2370-5p	bta-mir-2370	tgggaaaatgaaagttggttat	0	1	0	1
bta-miR-2450a	bta-mir-2450a	tgggcagtagaggtgcatgtg	0	1	0	1
bta-miR-96	bta-mir-96	tttggcactagcacatttttgct	0	1	0	1
bta-miR-1814b	bta-mir-1814b	agattgtttagttttgtttg	0	0	0	1
bta-miR-2285ae	bta-mir-2285ae	agaaagttcatttaggtttttc	0	0	0	1
bta-miR-2295	bta-mir-2295	tcggggtgggaggaaggttct	0	0	0	1
bta-miR-2317	bta-mir-2317	ctctgtgatgacaatacctgata	0	0	0	1
bta-miR-2382-5p	bta-mir-2382	aggggagtgcctgggaagctgt	0	0	0	1
bta-miR-2385-3p	bta-mir-2385	aagtactcgccctgtctcagta	0	0	0	1
bta-miR-2436-5p	bta-mir-2436	cggcgcagctgtcgggagggcg	0	0	0	1
bta-miR-2470	bta-mir-2470	ttgtgtggttttggatgtctg	0	0	0	1
bta-miR-2488	bta-mir-2488	atgttgatcctattccctct	0	0	0	1
bta-miR-302c	bta-mir-302c	taagtgcttccatgtttcagtgg	0	0	0	1
bta-miR-376a	bta-mir-376a	atcatagaggaaaatccacgt	0	0	0	1
bta-miR-411b	bta-mir-411b	tggtcgaccataaaacgtacgt	0	0	0	1
bta-miR-568	bta-mir-568	atgtataaatgtatacacac	0	0	0	1
bta-miR-6122-3p	bta-mir-6122	actatatgatgtaaactgaac	0	0	0	1
bta-miR-670	bta-mir-670	tccctgagtatatgtggtgaa	0	0	0	1
bta-miR-759	bta-mir-759	gcagactgcaaacaattttgac	0	0	0	1
bta-miR-7858	bta-mir-7858	acgcaattcttcaaaatcttagc	0	0	0	1
bta-miR-2309	bta-mir-2309	tgtgagggtggtggacggcaggg	3	3	0	0
bta-miR-137	bta-mir-137	ttattgcttaagaatacgcgtag	3	0	0	0
bta-miR-2347	bta-mir-2347	tgcagaggaacaaggctgaac	2	4	0	0
bta-miR-2485	bta-mir-2485	tttctagaatctgcaggtagt	2	2	0	0
bta-miR-876	bta-mir-876	tggatttctttgtgaatcacca	2	2	0	0
bta-miR-2451	bta-mir-2451	atgaggtgctctggagagtgga	2	1	0	0
bta-miR-2290	bta-mir-2290	gcctctggtggtcggtttgt	2	0	0	0
bta-miR-2315	bta-mir-2315	agcagaatttttggatactgg	1	3	0	0
bta-miR-2345	bta-mir-2345	gttgtgtgttttcttatttc	1	3	0	0
bta-miR-2392	bta-mir-2392	atggatgggggtgaggggtgca	1	2	0	0
bta-miR-2399-3p	bta-mir-2399	ttctaacaactacagaaagtgt	1	2	0	0
bta-miR-2287	bta-mir-2287	ctgggactggtggcagcactt	1	1	0	0
bta-miR-2302	bta-mir-2302	ggagcgggtgcaggaccccgg	1	1	0	0
bta-miR-2379	bta-mir-2379	aggctgctggagaagatatttt	1	1	0	0
bta-miR-1193	bta-mir-1193	taggtcacccgtttgactatc	1	0	0	0
bta-miR-1298	bta-mir-1298	ttcattcggctgtccagatgta	1	0	0	0
bta-miR-1814a	bta-mir-1814a	aggttttttggttttgtttt	1	0	0	0
bta-miR-200b	bta-mir-200b	taatactgcctggtaatgatg	1	0	0	0
bta-miR-2284p	bta-mir-2284p	tgaaagtttgttcgggatttt	1	0	0	0
bta-miR-2284q	bta-mir-2284q	ggccaaaaagttcgttcgga	1	0	0	0
bta-miR-2363	bta-mir-2363-1/bta-mir-2363-2	tcaacttggtcaaggaatattt	1	0	0	0
bta-miR-2420	bta-mir-2420	aggttgtgtgtttattcttt	1	0	0	0
bta-miR-2429	bta-mir-2429	aaaaacttttcccttttttt	1	0	0	0
bta-miR-2438	bta-mir-2438	tggggtgtgtgctggagcctgct	1	0	0	0
bta-miR-2450c	bta-mir-2450c	cacgtcagtagaggcgcgtgtg	1	0	0	0
bta-miR-2466-5p	bta-mir-2466	ctgagtccggtggggcagtgtgt	1	0	0	0
bta-miR-2482	bta-mir-2482	gtagttttctttgtcgtttt	1	0	0	0
bta-miR-2489	bta-mir-2489	aaatgacaggggacatgagttt	1	0	0	0
bta-miR-3064	bta-mir-3064	ttgccacactgcaacaccttaca	1	0	0	0
bta-miR-380-5p	bta-mir-380	tggttgaccatagaacatgcgc	1	0	0	0
bta-miR-2413	bta-mir-2413	tcggacccagggggactgcggt	0	4	0	0
bta-miR-2300a-5p	bta-mir-2300a	tcctcagctagttttgtctccc	0	3	0	0
bta-miR-2325b	bta-mir-2325b	aggttgtttggttttgtgtt	0	2	0	0
bta-miR-2369	bta-mir-2369	gtaggttgtgggtttttgttt	0	2	0	0
bta-miR-2409	bta-mir-2409	tctcacatggacgctgccct	0	2	0	0
bta-miR-2326	bta-mir-2326	ccccccttcctctggaaaaa	0	1	0	0
bta-miR-2327	bta-mir-2327	agggggcgagactcaagcactggc	0	1	0	0
bta-miR-2362	bta-mir-2362	cactgtgatggagcgttctgacc	0	1	0	0
bta-miR-2459	bta-mir-2459	gccagatgatgggagctgatt	0	1	0	0
