# Supplementary material for: Transcriptome analysis of mRNA and microRNAs in intramuscular fat tissues of castrated and intact male Chinese Qinchuan cattle
Source: PLoS One. 2017 Oct 26;12(10):e0185961. doi: 10.1371/journal.pone.0185961 (PMC5657623; doi:10.1371/journal.pone.0185961)
Supplement: S10 Table — (XLS) [file pone.0185961.s010.xls]

## Sheet: sheet1
miRNA	miRNApreName	mirSequence	Steer1	Steer2	Bull1	Bull2
chr20_22514_mature	chr20_22514	ggaataccgggtgctgtaggct	173426	201441	96418	209271
chr7_8460_mature	chr7_8460	ggaataccgggtgctgtaggct	119473	137689	72327	154726
chrx_30025_star	chrx_30025	ttgataaagtaaata	55372	43649	29291	47194
chr23_25841_mature	chr23_25841	tccttctgatcgaggcc	22148	23480	26356	26728
chr4_4664_mature	chr4_4664	gcattagtggttcagtg	25475	34843	23026	11161
chr20_22488_mature	chr20_22488	gcctgtctgagcgtccc	23154	28438	19898	44932
chr20_22487_mature	chr20_22487	gcctgtctgagcgtccc	23316	28084	19666	45247
chr7_8374_mature	chr7_8374	gcctgtctgagcgtccc	21907	27488	16685	39120
chr12_15221_mature	chr12_15221	ctactaccgattggatgg	7375	8461	7712	11053
chrx_30025_mature	chrx_30025	atctattgaaagtcagc	8466	5923	7442	12550
chr10_11665_mature	chr10_11665	gtttccatagtgtagtggtt	4564	3925	6428	9486
chr25_26848_star	chr25_26848	cctggttagtacttgggtg	10445	7643	6418	9982
chr3_4242_mature	chr3_4242	cccagtgctctgaatgt	5154	6211	4687	9759
chr15_18054_mature	chr15_18054	aaatcccggacgagccccc	4511	6003	4023	7267
chr16_19023_mature	chr16_19023	ccctgaaaatggatggcgct	4945	4563	3781	6295
chr2_2861_mature	chr2_2861	atctgggtgggacctcc	4642	5109	3757	6658
chr3_3635_mature	chr3_3635	aggtccctgtttgggcgcc	1687	1368	3413	8677
chr3_2903_mature	chr3_2903	gcatgggtggttcagtg	5731	10046	3394	1575
chr22_24406_mature	chr22_24406	gcatgggtggttcagtg	5513	9713	3333	1535
chr22_24404_mature	chr22_24404	gcatgggtggttcagtg	5511	9750	3328	1509
chr22_24405_mature	chr22_24405	gcatgggtggttcagtg	5583	9815	3318	1503
chr25_26848_mature	chr25_26848	ataccgggtgctgtaggc	6802	7670	3206	5320
chr22_24403_mature	chr22_24403	gcatgggtggttcagtg	5579	9875	3195	1556
chrx_29842_mature	chrx_29842	atcccagacgagccccc	3462	4536	3181	5428
chr18_20761_mature	chr18_20761	gccttggtggttcagtg	4050	6199	3133	1458
chr3_2926_mature	chr3_2926	gcattggtgattcagtg	4135	6060	3112	1494
chr23_25855_mature	chr23_25855	gcattggaggttcagtg	4052	6108	3109	1355
chr13_15436_mature	chr13_15436	gcattggtggtttagtg	4114	6127	3069	1489
chr1_296_mature	chr1_296	gcattggtggtacagtg	4066	6033	3063	1430
chr23_25856_mature	chr23_25856	gcattggaggttcagtg	4147	6190	3054	1368
chr9_11092_mature	chr9_11092	gccttggtggttcagtg	4122	6078	3048	1442
chr3_3751_mature	chr3_3751	gcactggtggttcagtg	3994	6082	3044	1493
chr13_16487_mature	chr13_16487	gcattggtggctcagtg	3980	6220	3025	1461
chr13_15435_mature	chr13_15435	gcattggtggtttagtg	3993	6256	3015	1390
chr3_3405_mature	chr3_3405	gcactggtggttcagtg	4081	6171	3014	1457
chr19_21674_mature	chr19_21674	ttcctggccaacgcacc	2490	1976	2769	5541
chr3_3048_mature	chr3_3048	aggattcggcgctctcac	1906	2866	2697	3500
chr9_11445_mature	chr9_11445	agcttgactctagtctg	2861	1625	2686	3592
chr3_3789_mature	chr3_3789	aggattcggcgctctcac	1916	2828	2659	3800
chr3_3098_mature	chr3_3098	gctggcagcctacttagaa	6337	5612	2621	4428
chr11_13819_mature	chr11_13819	gtgaactatgcctgggc	2302	1858	2523	4428
chr22_24319_mature	chr22_24319	aggtggggagtttgact	2272	2330	2149	3586
chr8_10135_mature	chr8_10135	taacgagactctggcaa	4602	7193	1927	3703
chr13_15950_mature	chr13_15950	ctactacttggataactg	3220	3078	1773	2016
chr22_24744_mature	chr22_24744	ctcctggctggctcgcc	805	966	1666	3458
chr5_5917_mature	chr5_5917	ctcctggctggcttgcc	731	853	1657	3356
chr17_19331_mature	chr17_19331	agaagaccctatggagct	3084	3531	1579	2294
chr26_27625_mature	chr26_27625	gcggccggcgtcgcggc	1142	1334	1433	1926
chr17_19954_mature	chr17_19954	cacggggagcccggcggg	619	589	1381	2605
chr6_7732_mature	chr6_7732	gcatttgtgtttcagtg	1437	1931	1291	556
chr7_8694_mature	chr7_8694	gcatttgtgtttcagtg	1436	1968	1262	596
chr9_10879_star	chr9_10879	cctatgatgatcctatcc	1427	1848	1252	731
chr4_5437_mature	chr4_5437	gggcgcgcgccgcggctgga	3900	15917	1228	1829
chrx_29761_mature	chrx_29761	tacctggttgatcctgc	522	389	1057	1742
chr9_11359_mature	chr9_11359	gggagagggagcctgagaa	650	574	1007	1783
chr3_4314_mature	chr3_4314	gtcaggatggccgagtg	942	1278	972	1791
chr9_10676_mature	chr9_10676	tgggctgcagtgcgctatgc	1692	3636	946	1366
chr18_20826_mature	chr18_20826	ccaccccacccccgcgggc	940	1555	929	1672
chr1_1368_mature	chr1_1368	tacctggttgatcctgc	327	273	891	1469
chr19_21241_mature	chr19_21241	tacctggttgatcctgc	291	249	830	1358
chr1_258_mature	chr1_258	ggaataatggaataggact	1062	902	808	1464
chr10_12528_star	chr10_12528	ccagccgccgtgccccgcgcc	1373	1070	784	1311
chr12_15162_mature	chr12_15162	agcactctggactctga	708	883	763	1968
chr1_304_mature@@hsa-miR-4492	chr1_304	cggggcggggcgcgcgccgcgg	528	858	754	1127
chr19_21372_mature	chr19_21372	tagggaggacagaaacc	867	795	725	1212
chr22_24776_mature	chr22_24776	tccggctggagaagaggcg	338	461	676	969
chr27_27912_mature	chr27_27912	ttcccggggccgggagcg	796	1018	669	1076
chr1_473_mature@@hsa-miR-4454	chr1_473	atccgagtcacggcacc	419	309	645	1226
chr8_10548_mature	chr8_10548	ccggcggcggcggcgac	272	355	578	1014
chr19_21686_mature	chr19_21686	aggagtggctctaaggg	1173	1028	573	979
chr14_17110_mature	chr14_17110	cggcggcggcggcgactc	356	476	565	931
chr17_19469_mature	chr17_19469	cgcgcgcccccgccgcgcg	536	525	514	978
chr19_21685_mature	chr19_21685	aggagtggctctaaggg	1194	1180	495	968
chr19_21684_mature	chr19_21684	aggagtggctctaaggg	1217	1187	492	1052
chr3_4287_mature	chr3_4287	atcctgccgactacgcc	255	312	486	1014
chr10_13108_mature@@hsa-miR-4492	chr10_13108	ggcgcgcgcccagcccc	359	440	486	807
chr19_21683_mature	chr19_21683	aggagtggctctaaggg	1202	1121	483	998
chr29_28795_star	chr29_28795	ttttccttagagcatcctt	890	994	479	861
chr11_14488_mature	chr11_14488	ttgttgactctagataa	613	479	470	953
chr28_28441_mature	chr28_28441	aggccagtgaaagggaa	802	784	467	614
chr6_8096_mature	chr6_8096	cggggcgcggcgcggcg	284	253	462	638
chr10_13107_mature@@hsa-miR-4492	chr10_13107	ggcgcgcgcccagcccc	352	405	454	771
chr16_18667_star	chr16_18667	cagtcgggagtagagcttc	275	415	449	537
chr3_2897_mature	chr3_2897	gggggattagctcaaatggtag	201	384	437	1079
chr9_10879_mature	chr9_10879	gatctggcttctgaggt	781	737	427	1025
chr26_27660_mature	chr26_27660	atgccgacgggcgctga	473	446	427	868
chr9_11359_star	chr9_11359	aggcaggcaaattacccactcctg	365	289	426	823
chr9_10676_star	chr9_10676	cacgcgcctgtagtccca	358	433	391	783
chr14_17279_mature	chr14_17279	ggaggaaaagaaactaa	377	538	385	972
chr15_18054_star@@hsa-miR-4448	chr15_18054	caggctcgttggtctaggggtatg	201	290	385	781
chr3_4357_mature	chr3_4357	ccgcgcggcgcctcgcc	320	343	385	628
chr18_20897_mature	chr18_20897	caggatggccgagtggttaa	241	212	373	488
chr13_15890_mature	chr13_15890	cttgccagttaattctgat	206	174	367	676
chrx_29896_mature	chrx_29896	tcccgggtttcggcacc	268	143	361	552
chr11_13944_mature	chr11_13944	cgcccgccgccgccggcc	208	268	360	576
chr19_21601_mature	chr19_21601	ggggggccggcggcggcggcg	260	391	357	610
chr28_28296_mature	chr28_28296	cgcgcccccgccgcgcg	302	316	351	575
chr23_25413_star	chr23_25413	ggcggccgagcccgagtgt	1246	1426	345	614
chr3_4388_mature	chr3_4388	ctcggcggcggcggcgcc	326	436	342	842
chr25_26512_mature	chr25_26512	tcccgggtttcggcacc	321	242	340	560
chr3_2895_mature	chr3_2895	tgaaaagaactttgaaga	689	550	326	775
chr24_25898_mature	chr24_25898	cggggtggggccggcggg	197	188	315	445
chrx_30264_mature	chrx_30264	gaaatttgactggctta	258	192	314	551
chr24_25897_mature	chr24_25897	cggggtggggccggcggg	196	235	311	389
chr7_9098_mature	chr7_9098	ttggagggcaagtctggtcc	361	618	281	716
chr8_10008_mature	chr8_10008	ctcgcggcccgcggcggc	240	273	281	427
chr29_28837_mature	chr29_28837	cccccgcgcccgcccgccgc	325	420	278	506
chr9_10818_mature@@mmu-miR-3960	chr9_10818	ggggggcggcggcggcggcgact	245	744	265	509
chr23_25304_mature	chr23_25304	cccagtgctctgaatgt	526	748	254	603
chr24_26258_mature	chr24_26258	aagacatgaacacctgag	265	236	245	483
chr11_13153_mature	chr11_13153	cctggggccgagggagc	310	374	242	427
chr6_8096_star	chr6_8096	ggcgcgccgggtcgccgg	282	204	242	368
chr2_1860_mature	chr2_1860	cgaggttccattggagg	468	587	235	452
chr13_16188_mature@@hsa-miR-4532	chr13_16188	ctcccccggggagcccggcg	137	115	229	201
chr16_18861_mature	chr16_18861	gagtgggcatcacagactg	308	201	227	335
chr18_21124_mature	chr18_21124	gcggcccccggcgcgcc	228	220	223	394
chr11_14465_mature	chr11_14465	atcctgttcgtgacgcc	156	216	221	610
chr19_22426_mature	chr19_22426	gggcgcgaagcggggct	320	472	218	427
chr7_8502_mature	chr7_8502	gttatggttcctttggt	178	315	215	507
chr7_8822_mature	chr7_8822	atcctgttcgtgacgcc	167	258	212	575
chr11_14543_mature	chr11_14543	tgtgatttctgcccagtg	155	134	211	497
chr25_27077_mature	chr25_27077	ggccggcggcggcggcgac	126	153	210	290
chr1_54_mature	chr1_54	agctctggactctgaatc	224	274	206	307
chr18_21121_star	chr18_21121	gagccacgcgcggcggggtg	137	183	200	318
chr16_18373_star	chr16_18373	cttgccgactccctccctt	396	493	195	406
chr28_28441_star	chr28_28441	tcccaccagacctgggctg	325	478	195	285
chr2_1533_mature	chr2_1533	gcgccgccccccgctctcc	504	1148	187	421
chr7_8630_star	chr7_8630	tcagtggagtgcagggaggca	113	125	185	535
chr8_10585_mature	chr8_10585	cccggggccgtgcgcggg	134	140	185	328
chr1_1442_mature@@mmu-miR-5126	chr1_1442	tggggccgggggtggggc	213	209	185	321
chr5_5912_mature	chr5_5912	cggggaaggtggctcggg	230	226	181	332
chr9_11284_mature	chr9_11284	cctgtggtctagtggttagaat	150	255	177	238
chr25_26476_star	chr25_26476	tccgggctcggttgcgtcc	348	311	176	254
chr2_2349_mature	chr2_2349	gcggggagcccggcggg	106	138	175	292
chr1_300_mature	chr1_300	gggccgcgccgggccgc	151	223	174	256
chr1_299_mature	chr1_299	gggccgcgccgggccgc	147	200	173	254
chr7_8663_mature	chr7_8663	tgcagatcttggtggaa	290	336	168	380
chr17_19643_star	chr17_19643	cactcacatgcatggtgccttggcag	160	140	168	258
chr10_11732_mature	chr10_11732	aagcgttggatggttcac	347	569	157	360
chr19_21596_mature	chr19_21596	acgcgctgcctttgagccccc	103	149	154	93
chr23_25158_mature@@hsa-miR-4508	chr23_25158	cggggctgggcgcgcgctgc	107	138	153	259
chr15_17661_star	chr15_17661	ggctccgggggagccgg	69	70	153	239
chr3_4268_star	chr3_4268	cagctgcaccatgcggccg	131	87	148	284
chr23_25157_mature@@hsa-miR-4508	chr23_25157	cggggctgggcgcgcgctgc	105	130	148	261
chr26_27835_mature	chr26_27835	cggggccgggggcggccggggc	2864	8797	147	250
chrx_29896_star	chrx_29896	gtaagggaattagag	94	140	140	283
chr19_21916_mature	chr19_21916	ctgtgtttactgtacccgcc	86	128	139	149
chr28_28438_mature	chr28_28438	ttattacttttggtaaa	236	104	139	119
chr12_15143_mature	chr12_15143	ccgccgccgccggcccc	77	122	138	227
chr11_13133_mature	chr11_13133	gcttgggagcgggcggg	139	210	137	203
chr4_5607_mature	chr4_5607	ggtggcggggggaggtc	460	1547	136	276
chr15_17666_mature	chr15_17666	gaagaactttgaagagag	430	273	132	290
chr19_21915_mature	chr19_21915	ctgtgtttactgtacccgcc	105	115	132	171
chr23_25841_star	chr23_25841	gcctgtggatggtgtgaggct	126	212	130	244
chr1_686_mature	chr1_686	cccatggacagaggagcc	262	560	130	195
chr21_23642_star	chr21_23642	cggccggcctgtctct	96	110	129	273
chr7_8664_mature	chr7_8664	tgcagatcttggtggaa	307	386	128	364
chr12_14704_mature	chr12_14704	gggggccggcggcggcggcgg	70	118	128	190
chr23_25818_star	chr23_25818	cgcaggccgaggcggggctctgcag	81	75	128	153
chr9_11159_mature	chr9_11159	tgaaagagaatggttggaaa	224	180	127	256
chr9_11283_mature	chr9_11283	cctgtggtctagtggttagaat	129	260	126	250
chr12_14703_mature	chr12_14703	gggggccggcggcggcggcgg	78	109	125	229
chr4_4744_star	chr4_4744	tgtgtatgggagtcacgggcgc	210	251	124	181
chr21_23527_mature@@hsa-miR-323b-3p	chr21_23527	cacaatacacggtcggcctctc	210	203	121	250
chr12_14981_mature	chr12_14981	accactagaccaccaggg	228	467	121	198
chr19_21794_mature	chr19_21794	ggagaaaacgccgtctgagtgg	108	91	121	126
chr19_21793_mature	chr19_21793	ggagaaaacgccgtctgagtgg	107	75	120	120
chr29_29597_mature	chr29_29597	cagctggagcgtccgccccggg	278	350	119	185
chrx_29945_mature	chrx_29945	aaagaattggctctgag	465	775	117	365
chr2_1836_mature	chr2_1836	tgaacagcctctggcat	187	126	117	319
chr19_22172_mature	chr19_22172	gcgcgccgctccctcccgc	131	107	116	275
chr1_494_mature	chr1_494	gggaaagatgaaaagaa	80	118	116	269
chr19_21804_mature	chr19_21804	ggagaaaacgccgtctgagtgg	104	82	113	138
chr8_10101_mature	chr8_10101	ttccccgccccttgcct	98	68	108	188
chr21_23728_mature	chr21_23728	gcgggggggggccggggc	48	74	106	213
chr3_3256_mature	chr3_3256	cgggcggggggcgggcgccgg	93	153	104	221
chry_30353_mature	chry_30353	tgggcgcgcgccgcggcg	85	138	104	149
chr15_17391_mature	chr15_17391	ccttagatgttctgggc	228	309	102	200
chr10_12538_mature	chr10_12538	cccaagatagtgctctct	67	93	100	138
chr5_7049_star	chr5_7049	ggcggggagccgcggccgcgccgggcgc	66	102	97	212
chr14_16713_mature	chr14_16713	tgagtgctgaagaatcgatgc	132	190	97	184
chr13_16316_mature@@rno-let-7b-5p	chr13_16316	tgaggtagtaggttgtggtc	108	132	96	87
chr21_23530_star	chr21_23530	atgggtgagtgtttctgac	127	118	94	191
chr18_20994_star	chr18_20994	gcgcagactgccggccgggcggg	60	69	93	181
chr7_8552_mature	chr7_8552	tattattccatacttaaggc	111	152	93	50
chr16_18774_mature	chr16_18774	acagaccagtagacttga	677	12042	89	6493
chr2_2720_mature	chr2_2720	ccggcggcggcggcgactc	55	84	89	173
chr2_2719_mature	chr2_2719	ccggcggcggcggcgactc	77	83	88	177
chr28_28263_mature	chr28_28263	catgttgcacggattcg	126	43	87	94
chr10_12528_mature	chr10_12528	ccgccgggcacagcggctcgc	95	73	85	129
chr3_3158_mature	chr3_3158	aagatcccggacgagccc	92	103	84	228
chr20_22514_star	chr20_22514	ggcaatggcaccccactcc	190	329	84	131
chr21_23355_star	chr21_23355	caggctacagtccatgcggttgc	187	427	84	116
chr7_9163_mature	chr7_9163	atggaataatactgtagtaac	140	123	84	62
chr9_11561_mature	chr9_11561	cgcgctccctccccgcg	59	109	82	154
chr3_4268_mature	chr3_4268	gggcgcgggcccgggtgg	101	129	82	130
chr12_14877_mature	chr12_14877	tcggaccccgcggagccgcgga	68	82	82	62
chr19_21601_star	chr19_21601	gccgcccccgcctcctcgccccccc	58	98	78	159
chr11_13741_star	chr11_13741	caggtcagccaagccagtcac	45	39	77	106
chr15_17927_mature	chr15_17927	cagtggcagagcatttgac	75	105	77	97
chr21_23614_mature	chr21_23614	ggaactgaggatctgag	140	150	76	148
chr24_25957_mature	chr24_25957	gggggggcgggaggaga	83	107	75	159
chr12_14619_mature@@hsa-miR-4497	chr12_14619	ctccgggacggctgggaag	100	103	75	140
chr2_1702_mature	chr2_1702	tgaatacatgaatgagg	34	38	74	192
chr19_21981_mature	chr19_21981	gctgcgcgtcgcgggctcggc	115	179	72	127
chr1_80_mature	chr1_80	ttggataactgtggtaat	77	56	71	143
chr14_16581_star	chr14_16581	actgacctgctgagg	131	78	71	127
chr11_14277_mature	chr11_14277	gtcggcgtcccccaactt	104	179	70	212
chr10_12283_star	chr10_12283	attgacagactgtttta	0	0	70	202
chr1_217_mature	chr1_217	ttccttggatgtctgag	76	70	69	143
chr5_5885_mature	chr5_5885	cggccggcggggaaggtg	54	42	69	113
chr8_9784_mature	chr8_9784	ccagatgagtgctctcc	330	8521	68	4165
chr3_4267_mature	chr3_4267	gggcgcgggcccgggtgg	88	132	68	154
chr21_23416_mature	chr21_23416	ccgtgacgacttgaaat	43	113	64	124
chr1_304_star	chr1_304	ggcggcgacgcgcgaggttccgg	61	87	63	89
chr19_21880_mature	chr19_21880	tgataatgaacttgctcttaa	48	71	62	178
chr23_25232_mature	chr23_25232	aagggcaccaccaggag	61	55	62	108
chr23_25324_mature	chr23_25324	tgtcctggcctgtggtt	51	77	61	50
chr2_2413_mature	chr2_2413	accccatggactgtagc	165	492	60	90
chr12_14620_mature@@hsa-miR-4497	chr12_14620	ctccgggacggctgggaag	132	112	59	131
chr25_26759_mature	chr25_26759	cggggctgggggccgggctg	103	117	59	106
chr26_27318_star	chr26_27318	tgcttccctgagccggacgctg	130	101	59	89
chr17_19537_mature	chr17_19537	tagcactctggactctaa	43	44	58	132
chr15_18257_mature@@mmu-miR-6970-5p	chr15_18257	ttctgctccctgccctgta	104	115	57	104
chr10_12586_star	chr10_12586	ggataacgcgtctgact	21	22	56	129
chr3_4242_star	chr3_4242	cagcgagggcctgaggc	43	28	55	107
chr18_20829_mature	chr18_20829	ccgcggcccgcgcctcc	71	94	55	82
chr17_19125_mature	chr17_19125	cttttctttgtgaaggg	57	40	54	153
chr9_11561_star	chr9_11561	gcggcgcacccggagcgga	58	63	54	113
chr28_28487_star	chr28_28487	aatacaccacattctacat	26	34	54	105
chr18_20405_star	chr18_20405	gcccctccccccgc	58	52	54	96
chr16_19040_mature	chr16_19040	ccctccgcccctcgccgc	117	224	53	122
chr12_14960_mature	chr12_14960	aagccttggattgttcac	133	297	53	103
chr11_13386_mature	chr11_13386	agtgtgcttggataaat	47	32	52	176
chr2_2691_mature	chr2_2691	tcgggccgcgccgcgccc	35	48	52	77
chr18_20710_mature	chr18_20710	gcgggggtggggccggc	60	32	51	97
chr19_21830_star	chr19_21830	cgtaacgtgaaccaaccagtccctcc	83	74	51	83
chr7_9250_star	chr7_9250	gtggaactgctggc	83	58	51	65
chr15_18258_mature@@mmu-miR-6970-5p	chr15_18258	ttctgctccctgccctgta	91	111	50	107
chr18_20510_mature	chr18_20510	agggctgggaaggccggcgg	25	22	49	94
chr17_19321_mature	chr17_19321	cacattgccagggaaaac	24	23	49	31
chr7_8496_star	chr7_8496	tttctgataatcattaaac	47	38	48	102
chr16_18830_mature	chr16_18830	tgtggcctctgggtgtgtaccct	39	32	48	40
chr29_29242_mature	chr29_29242	tacctggttgattctgc	8	14	47	47
chr1_1436_mature	chr1_1436	tctccatgctgttggctctgcc	145	165	46	100
chrx_29671_star	chrx_29671	ccgcgcccgcccgcgccgc	138	211	46	81
chr29_29620_mature	chr29_29620	taaccccggacgttctgctcccag	55	97	46	47
chr17_19264_mature	chr17_19264	tgggctctgaggactggg	191	28	45	42
chr20_22526_mature	chr20_22526	cttcttgaatcgcatgg	22	432	45	7
chr2_1796_mature	chr2_1796	aaaaattagagtgttcaaa	12	13	44	94
chr25_26650_mature	chr25_26650	agagatacgactgaagtgac	114	157	44	51
chrx_30041_mature	chrx_30041	tgggcggtccgccgcgagg	31	39	43	117
chr24_26277_mature	chr24_26277	cggggcgcggcgcggcg	26	58	43	66
chrx_30010_mature	chrx_30010	gcattttgtggttcagt	40	54	43	25
chr8_9521_mature	chr8_9521	gccaccccgcgccgctc	148	236	42	149
chr8_10276_mature	chr8_10276	atccttctgaccttttg	50	62	42	139
chr21_23876_mature	chr21_23876	ttccggccccgccccgc	18	28	42	60
chr25_26690_mature	chr25_26690	cccaacttcttagaggga	89	86	42	50
chr7_8552_star	chr7_8552	ccttaagtatggaataatac	14	20	42	31
chr23_25134_mature	chr23_25134	ccgccccccccacgcccg	43	60	41	76
chr2_2720_star	chr2_2720	ccccgccgccgcgccgag	10	23	41	74
chr15_17301_mature	chr15_17301	ttctcttttctttgtgaa	32	44	40	112
chr26_27826_star	chr26_27826	cgcgaggtgcgcgccgcg	30	32	40	84
chr13_16087_star	chr13_16087	ctacgagaccctgttgatattgcagtttt	77	83	40	65
chr1_299_star	chr1_299	cggcagcggcggcgggcgg	28	67	40	64
chr28_28737_mature	chr28_28737	gaggcagagcccaggga	36	35	40	62
chr7_9250_mature	chr7_9250	cactggcagttcgggca	44	41	40	52
chr3_4388_star	chr3_4388	gacgcaggccgagaaggcggagg	110	228	39	84
chr24_26338_star	chr24_26338	agcagagagccggggcggcc	47	36	39	69
chr25_27036_star	chr25_27036	gtgctccttccttcac	35	42	39	53
chr6_7514_star	chr6_7514	tgctgctgctgctaag	35	60	39	39
chr7_8201_star	chr7_8201	gattgaagaggggtgt	63	69	38	84
chr19_21450_mature	chr19_21450	tccagagagggaggccaggac	46	71	38	39
chr1_1240_mature	chr1_1240	cacctagtgcatggtcttggg	42	44	38	29
chr4_5032_mature	chr4_5032	cggggtgggggggcggc	41	104	37	100
chr21_23644_star	chr21_23644	ggaggtgcgcacgggccgg	53	68	37	56
chr4_5034_mature	chr4_5034	tgccaagaatgttttcat	15	18	37	51
chr7_8295_mature	chr7_8295	ctctgcccgctctctgtcttac	32	44	37	40
chrx_30004_mature	chrx_30004	gaggcgggggggcgagc	59	138	36	96
chr26_27660_star	chr26_27660	cagcggccctccggctcg	57	62	36	94
chr23_25421_mature	chr23_25421	gtccctcccgccccgccc	54	72	36	87
chr7_8966_star	chr7_8966	cgcggccgggccgggcggccgc	30	31	36	68
chr7_8620_mature	chr7_8620	cccggcagtgggctacct	31	43	35	83
chr1_1434_mature	chr1_1434	agtcagcctcctcccgg	20	41	35	57
chr26_27432_mature	chr26_27432	cggggccctaggaggcg	20	24	35	50
chr5_6549_mature@@mmu-miR-3059-5p	chr5_6549	tttcctctctgccccatagggt	25	19	35	42
chr15_17890_mature@@hsa-miR-6756-3p	chr15_17890	tctccccttcctccctgcccag	23	27	35	30
chr17_19477_mature	chr17_19477	aggcggcggcggcgccgggg	36	51	34	72
chr4_5414_star	chr4_5414	ctactctgtccatggaattc	98	215	34	54
chr26_27341_mature	chr26_27341	cgccgcgccgctccctccc	52	40	33	109
chr15_17381_mature	chr15_17381	caggatgtgtcagaaaa	47	66	33	88
chr17_19478_mature	chr17_19478	aggcggcggcggcgccgggg	43	61	33	64
chr25_26689_mature	chr25_26689	cccaacttcttagaggga	93	59	33	54
chr2_1480_mature	chr2_1480	cttgagtcgcgacgggtatctc	12	3	33	39
chr18_21066_mature	chr18_21066	ccggggggcgggcgccgc	14	40	32	52
chr13_15609_mature	chr13_15609	cttcagtcgtatctcactctt	49	128	32	43
chr12_14657_mature	chr12_14657	gcgagggggcggggcgg	67	99	31	87
chr18_20742_star	chr18_20742	gggccctgtcacctact	23	18	31	49
chr17_19628_mature	chr17_19628	gaaaagaactttggaaa	29	39	31	23
chr21_23508_mature	chr21_23508	attcatgatgaataatacgtgt	1700	1579	31	21
chr27_28063_mature	chr27_28063	tctgagcccaggtgcccctga	39	38	30	49
chr3_4449_mature	chr3_4449	tcccctgtggtctagtgg	43	76	30	43
chr7_8949_star	chr7_8949	ccgaggcgttccggcgaa	31	22	30	13
chr7_8619_mature	chr7_8619	cccggcagtgggctacct	39	42	29	87
chr9_11247_mature	chr9_11247	cgcgcccgcccgcgcgc	41	64	29	77
chr6_7648_mature	chr6_7648	tgtaatggaatgcagaggcccgc	42	58	29	67
chr13_15657_mature	chr13_15657	tgtctgggaccccgattctctc	14	18	29	12
chr8_10134_mature	chr8_10134	actgaggatctgaggaa	71	75	28	58
chr13_16318_mature	chr13_16318	ccggggcgcggcgcggc	17	24	28	53
chr26_27728_mature	chr26_27728	cttcaaaggaaccactgat	33	28	28	46
chr2_2315_mature	chr2_2315	gattcagacattacttaggga	52	91	28	45
chr26_27429_mature	chr26_27429	cgggggtcggcctggcctgggg	117	338	28	24
chr12_14897_mature	chr12_14897	atgcagtttcttccttgacc	26	32	27	50
chr4_4493_mature	chr4_4493	ccctggagagcctggcc	30	30	27	30
chr5_5912_star	chr5_5912	cggagttacagcccgc	10	7	26	59
chr15_18252_mature	chr15_18252	ctcccaactccataaac	7	9	26	59
chr17_19469_star	chr17_19469	gccgcggggcgcacgg	38	22	26	55
chr19_21432_mature	chr19_21432	cggaccccctggacccc	25	47	26	46
chr20_22798_mature	chr20_22798	tttcctatagttctagc	6	5	26	41
chr2_1989_mature	chr2_1989	acgaacctcagagggggcacc	19	19	26	39
chr25_27146_mature	chr25_27146	tgggctcttccccgccggcag	16	36	26	32
chr10_11812_mature	chr10_11812	cccagggatgtagctcctagtg	21	25	26	15
chrx_29671_mature	chrx_29671	cggcgggggcgcgcggc	11	13	25	71
chr18_20379_star	chr18_20379	tgtctttgtatgtgtttggt	17	13	25	61
chr11_13595_star	chr11_13595	cttagagggagcttataccag	27	20	25	54
chr19_22039_mature	chr19_22039	gccacgaggtcggtcggc	45	57	25	37
chr8_9625_mature	chr8_9625	gtaagggggttaatcag	7	9	25	35
chr22_24887_mature	chr22_24887	ccgggcacccgggggccg	18	11	25	26
chr21_23082_mature	chr21_23082	ttgtcctacttctcagctgtc	9	9	25	17
chr28_28773_star	chr28_28773	gatgagctagtgttttgacttggg	55	41	24	85
chr13_16317_mature	chr13_16317	ccggggcgcggcgcggc	14	28	24	51
chr10_13004_mature	chr10_13004	cccgcggggcgcgcgcc	46	53	24	46
chr19_21612_star	chr19_21612	ccccccgcctgcccacctgtccag	21	11	24	45
chr29_28837_star	chr29_28837	cgcggggcgggcggggaggt	36	37	24	40
chr5_6471_mature	chr5_6471	ccgcccttcgccccgag	25	18	24	36
chr1_1412_mature	chr1_1412	tctggacggagacgggtg	16	11	24	36
chr22_24888_mature	chr22_24888	ccgggcacccgggggccg	14	20	24	30
chr7_8162_mature	chr7_8162	tctgactctcccctctgacccag	6	3	24	22
chr1_704_mature	chr1_704	ccaaggagtctgacatgc	38	68	23	63
chr18_21068_mature	chr18_21068	ccggggggcgggcgccgc	20	27	23	51
chr3_2894_mature	chr3_2894	gggcgcgccgaggagcggag	11	14	23	35
chr4_4493_star	chr4_4493	gcgaggtcccaatgga	40	37	23	33
chr29_28976_mature	chr29_28976	gtggggccgggaagggcg	16	17	23	30
chr21_23644_mature	chr21_23644	cgccctcgccgccggcc	7	20	23	29
chr20_22760_star	chr20_22760	gggagttggcccgtcgcggg	16	10	23	23
chr24_26055_mature	chr24_26055	tctgcctgggcgtcaca	23	335	22	496
chr15_18031_mature	chr15_18031	ccgcgcgttcggaccgagtatcg	63	40	22	58
chr7_8263_star	chr7_8263	gccgcgccgggcaggggcgggg	13	13	22	41
chr25_27146_star	chr25_27146	tgccgcctgggtgggggggcggtcgg	13	26	22	37
chr21_24057_mature	chr21_24057	aagtacaggatgcccaatga	13	7	22	34
chr25_26478_mature	chr25_26478	ggggggtggggccggcgg	35	27	22	31
chr14_16916_mature	chr14_16916	tctgagcctgcctcgtccccag	43	56	22	27
chr22_24174_mature	chr22_24174	aggacctgacttgctgtggccag	12	8	22	16
chr29_28982_mature	chr29_28982	cctcctcccgcccccccg	17	37	21	66
chr25_26717_mature	chr25_26717	ttcagaaagtcagcacatt	17	15	21	52
chr26_27525_star	chr26_27525	aaggatggcgcgaggg	31	53	21	48
chr27_28063_star	chr27_28063	cagggagcaactgagcccatgag	21	21	21	39
chr25_26636_mature	chr25_26636	tctgagccaccagggaagcc	66	176	21	29
chrx_30041_star	chrx_30041	ccgccgctctggccgccgc	11	15	21	20
chr21_23527_star	chr21_23527	agaggttgcccgtggcccgttc	24	15	20	51
chr19_22162_mature	chr19_22162	ctcccgaccctactccact	32	47	20	46
chr22_24485_mature	chr22_24485	ctgcgcccgccgcccgcccc	27	50	20	38
chr20_22901_star	chr20_22901	tgattgacttaattttcct	19	31	20	36
chr4_5414_mature	chr4_5414	atcccatggactgtagc	52	84	20	30
chr8_10367_mature	chr8_10367	ccatggactgaacaacag	31	74	20	29
chr23_25831_mature	chr23_25831	cttcccccgccgcccctcc	25	21	20	29
chr2_2307_mature	chr2_2307	taacaatagaaactcat	26	14	20	26
chr12_14683_mature	chr12_14683	aggcaagcatactgcaatgggtt	32	82	20	18
chr13_15755_mature	chr13_15755	cgggcgggcgccggcggc	24	49	19	55
chr28_28598_mature	chr28_28598	tgattcgggcttgctttgtacatc	24	22	19	40
chr21_23247_star	chr21_23247	ctcaagtgtcaggcacgg	22	20	19	39
chr25_27248_star	chr25_27248	gccactgccagcagcacgg	17	35	19	34
chr13_15839_star	chr13_15839	tgtgaaccatgtgagcgctgggc	43	54	19	32
chr1_657_mature	chr1_657	catggacccccaggtacggca	56	69	19	31
chr25_27248_mature	chr25_27248	ggtgggcgggcggggcc	20	16	19	21
chr23_25005_mature	chr23_25005	gctccgggggccaccagccc	5	8	19	19
chr24_26277_star	chr24_26277	cccggccgcacgcccgc	23	16	18	51
chr25_26713_mature	chr25_26713	cggggcggcgggaccgg	57	119	18	34
chr21_23460_mature	chr21_23460	cggggccgggctctggg	33	51	18	21
chr12_14981_star	chr12_14981	ctcagtagctcagtggta	19	32	18	16
chr16_18860_mature@@rno-miR-199a-5p	chr16_18860	cccagtgttcagactaag	10	13	18	16
hsa-miR-100-5p	hsa-mir-100	aacccgtagatccgaacttgtg	16	12	18	14
chr5_6091_mature	chr5_6091	ctgctaaggagaagtcagaa	6	18	18	13
chr13_16118_mature	chr13_16118	ccaaatgagttaccaaaactg	9	8	18	8
chr11_14528_star	chr11_14528	ggccaggactgcttatttatg	9	10	17	25
chr29_29125_star	chr29_29125	ggtgggaatcaggggtg	9	13	17	23
chr25_27121_mature	chr25_27121	cctgagcacagggccccgga	6	11	17	23
chr28_28645_mature	chr28_28645	gccactagaccacaggg	23	38	17	17
chr21_23541_star	chr21_23541	gctctgaggaccagcagccagcc	10	17	17	17
chr13_15559_mature	chr13_15559	tttggtaactcatttggcgcc	10	5	17	17
chr26_27437_mature@@hsa-miR-6715b-5p	chr26_27437	ccaaaccagttgtgcctgtag	21	15	17	9
chr25_26526_mature	chr25_26526	cacaggttttgcttccatcact	15	11	17	8
chr23_25703_mature	chr23_25703	ttcaaatgagagaatgagttt	7	5	17	7
chr1_1434_star	chr1_1434	cagaggatcctgagcc	33	49	16	47
chr28_28650_mature	chr28_28650	cgggggccggggtgggggggc	21	29	16	32
chr5_6269_star	chr5_6269	tgcgagcgctgtgcggggccaggc	21	18	16	30
chr7_8161_mature	chr7_8161	tctgactctcccctctgacccag	1	4	16	26
chr22_24888_star	chr22_24888	ggccccccccgcg	12	8	16	25
chr29_29601_mature	chr29_29601	gaggcagagcccaggga	12	18	16	22
chr19_21435_mature	chr19_21435	cctggtgctgatggaca	16	12	16	16
chr15_17534_mature	chr15_17534	tcccctgtggtctagtgg	21	33	16	10
chr7_8242_mature	chr7_8242	tctgcatccgaggactcaacc	26	22	16	9
chr9_11377_mature	chr9_11377	aaatggtctgctagagg	0	62	16	3
chr26_27369_mature	chr26_27369	cccgcccgtccccgcccc	34	59	15	50
chr8_10396_star	chr8_10396	tggcaacatgggattc	9	7	15	42
chr26_27341_star	chr26_27341	gggggcgcgtgggcacagcgc	19	21	15	38
chr3_4390_mature	chr3_4390	cccgcgagggggcgggg	18	31	15	32
chr18_21124_star	chr18_21124	gcccgcccgctgcc	6	13	15	31
chr25_26458_mature	chr25_26458	ctcctcccggccccggcc	26	57	15	26
chr19_21436_mature	chr19_21436	cctggtgctgatggaca	12	16	15	26
chr23_25006_mature	chr23_25006	gctccgggggccaccagccc	6	5	15	26
chr24_25902_mature	chr24_25902	gccgggttctgtaggct	35	24	15	23
chr3_3405_star	chr3_3405	actgaactaagaatgca	26	38	15	13
chr9_11292_mature	chr9_11292	ccctgtgacagtgagcgg	15	18	15	12
chr27_27886_mature	chr27_27886	caagaatgttttcattaa	1	3	15	12
chr22_24319_star	chr22_24319	gtgaagaaattcatgaa	21	19	14	41
chrx_30327_mature	chrx_30327	aggaccgggaaggacgcag	72	50	14	35
chr4_5592_star	chr4_5592	tcaaaaagctcatttcaacttttctg	11	18	14	34
chr16_18471_mature	chr16_18471	atcgatgtggtgtggtc	11	20	14	32
chr8_10469_mature	chr8_10469	ttcctggaaaagggcttt	18	24	14	31
chr12_15162_star	chr12_15162	cagtggttccatggtgtaa	17	27	14	30
chr7_8448_star	chr7_8448	ggggggcgagggggtgtctg	2	11	14	30
chr3_2903_star	chr3_2903	agtgagcagtgccgggcg	8	15	14	27
chr2_2783_mature	chr2_2783	gtcggtgcgtgcgtgcgtg	0	0	14	23
chr25_26713_star	chr25_26713	cggggccgggccgcccggg	22	56	14	19
chr7_8966_mature	chr7_8966	cctccgctcgccccggccctg	15	24	14	19
chr7_9072_mature	chr7_9072	caaagtctgcctctgccctc	11	10	14	18
chr17_20053_star	chr17_20053	gcgcgggccgctggcgccctcggg	6	6	14	18
chr6_7637_mature	chr6_7637	taggattgaaagtcgac	1	2	14	18
chr3_4160_mature	chr3_4160	aaggcaaaccagagctcagaaa	6	9	14	17
chr12_15197_mature	chr12_15197	tccacatccctcacagtttgg	16	9	14	13
chr5_6052_mature	chr5_6052	taattcatgatctggcat	51	42	14	12
chr18_20864_mature	chr18_20864	aagcactgcctttgaac	14	11	14	6
chr16_18702_mature	chr16_18702	agtttgtttgatggtat	183	79	13	66
chr10_12315_mature	chr10_12315	gaacatgatgaactgaa	24	28	13	36
chr26_27639_star	chr26_27639	cctggggaccggtgctggagg	33	51	13	31
chr4_4470_mature	chr4_4470	ctcaaggaggagaagggg	29	39	13	31
chr22_24772_mature	chr22_24772	tcaaggaggggaagggggg	30	60	13	28
chr8_10196_mature	chr8_10196	gtgctaaccattgacaaaagg	53	46	13	24
chr5_6947_star	chr5_6947	ctggcatgtgtccccggtca	12	14	13	22
chr19_21754_mature	chr19_21754	agggggcggggcggggt	27	55	13	19
chr2_2349_star	chr2_2349	ccgccgggagccgcc	4	3	13	18
chr7_8138_mature	chr7_8138	ctggtagagggtgggcgggc	1	1	13	13
chr19_21908_mature	chr19_21908	tctcctcccaccctgcctcc	7	3	13	9
chr5_6504_mature	chr5_6504	ttccaaacctctgcccatcag	7	7	13	8
chr11_14044_mature	chr11_14044	atgaaaaggactttgaa	49	78	12	48
chr9_11517_mature	chr9_11517	tttgaaaaaattagagt	17	16	12	36
chr3_4337_star@@hsa-miR-6089	chr3_4337	gcccgggtggggcggcgcggcg	10	16	12	35
chr10_11765_star	chr10_11765	cctccccgccccgaagc	9	10	12	25
chr13_16379_star	chr13_16379	cggcccagctgaccggtg	16	3	12	16
chr19_21880_star	chr19_21880	ctggtagtaaggtaaattgtccaa	7	5	12	14
chr12_14954_star	chr12_14954	cgccttctgtgcctgccg	6	5	12	12
chr18_20863_mature	chr18_20863	aagcactgcctttgaac	4	18	12	6
chr24_26022_mature	chr24_26022	accggggcggagcttaagagcg	13	21	12	5
chr28_28722_mature	chr28_28722	aaacacttgaagttaga	3	23	12	4
chr17_19294_mature	chr17_19294	cggaggcgggcggcggg	19	33	11	35
chr23_25398_mature	chr23_25398	ccgcccccgcggggccc	29	35	11	34
chr28_28649_mature	chr28_28649	cgggggccggggtgggggggc	16	29	11	26
chr18_20405_mature	chr18_20405	cggcggaggcgggcggcg	13	34	11	21
chr13_15709_mature	chr13_15709	ggtgggggggcggcggg	13	47	11	20
chr21_23575_star	chr21_23575	ccggggcgcgcagggagggggc	13	13	11	18
chr25_27047_mature	chr25_27047	agggatagtcaggctggcgcag	7	7	11	16
chr3_3461_star	chr3_3461	tcggggccaaagaggcagcaggcg	5	9	11	16
chr1_534_mature	chr1_534	cccgggctgcggccgtgc	11	23	11	15
chr24_25970_mature	chr24_25970	gaaagcatctgccaagga	8	42	11	12
chr27_27885_mature	chr27_27885	caagaatgttttcattaa	4	3	11	11
chr7_8374_star	chr7_8374	accagccagtgcaggagaca	12	16	11	10
chr8_10130_mature	chr8_10130	cctcacccgggagtcggcgag	11	3	11	8
chr29_28786_mature	chr29_28786	cacaggttttgcttccatcact	7	11	11	7
chr19_21575_mature	chr19_21575	taaggcctaggttatttt	1	5	11	7
chrx_30134_star	chrx_30134	gttctaatccttggcgta	5	4	11	6
chr4_4641_mature	chr4_4641	ctggcaggatatggagtc	1	0	11	6
chr3_4389_mature	chr3_4389	cccgcgagggggcgggg	21	41	10	41
chr18_20240_mature	chr18_20240	accctggacaaatacttaacc	13	8	10	27
chr7_8792_star	chr7_8792	cagagtcaggaatgcttaata	33	41	10	13
chr19_21634_mature	chr19_21634	tctgatatcagcactgga	10	7	10	13
chr11_13857_mature	chr11_13857	tgacctcccacactctccccag	2	10	10	13
chrx_30055_star	chrx_30055	tgtatgatcttagttccctga	5	22	10	12
chr1_167_star	chr1_167	cgggccctgcactcatg	1	8	10	12
chr15_17925_mature	chr15_17925	ccgggcctgggccgagcccca	11	15	10	11
chr11_13479_mature	chr11_13479	acagtgtgagggatggggc	2	5	10	11
chrx_29885_star	chrx_29885	tcccatctccccgacgccgtcc	2	1	10	10
chr15_17926_mature	chr15_17926	ccgggcctgggccgagcccca	8	22	10	8
chr12_15195_mature	chr12_15195	gcggggccctgctagacttgc	5	6	10	8
chr15_18031_star	chr15_18031	gcgccctccgtccgccgac	13	37	10	7
chr5_6344_mature	chr5_6344	cctgtgagggcttcaccctgga	10	11	10	7
chr1_263_mature	chr1_263	gcggcccgcgggctcggatgc	11	8	10	6
chr29_29125_mature	chr29_29125	acggtccctctgttcccacag	5	4	10	6
chr3_2951_mature	chr3_2951	ttgaccctcctctttccacag	9	6	10	5
chr1_1328_mature	chr1_1328	gagacccaggtctctgtcc	4	3	10	5
chr13_16405_mature@@hsa-miR-6833-3p	chr13_16405	cattctctctgctcttcctcag	3	7	10	5
chr1_365_mature	chr1_365	cgcggggtggagcagct	192	44	9	124
chr12_14620_star	chr12_14620	tcgccgcttcgccagggt	18	28	9	38
chr3_3888_mature	chr3_3888	ctcaggggttagagcactggtc	33	40	9	35
chr25_26457_mature	chr25_26457	ctcctcccggccccggcc	25	45	9	23
chr10_12586_mature	chr10_12586	gtgggacgcgtgcgttt	11	25	9	22
chr25_27062_star	chr25_27062	caggaggcgggcagggtgctgggg	12	13	9	21
chr10_12638_star	chr10_12638	catctgtgtcacatgaacagctgatg	6	8	9	21
chr2_2413_star	chr2_2413	ctactctgtccatgggatt	15	39	9	19
chr19_21794_star	chr19_21794	catcggccgttgatgatcgt	33	107	9	18
chr3_2894_star	chr3_2894	tccctcccgggcgcgccg	3	8	9	15
chr21_23254_mature	chr21_23254	cctcaaggaggagaaggg	7	11	9	14
chr27_27943_star	chr27_27943	tcatatgcgctcagccggggc	13	7	9	13
chr10_12641_mature	chr10_12641	gatgtggagacctgagggg	8	15	9	12
chr6_7801_mature	chr6_7801	accggcgcagcggctgacct	4	1	9	9
chr19_22415_mature	chr19_22415	aattctaacttgctgaggct	7	7	9	8
chr14_16840_mature	chr14_16840	gtgcctgttgaagaatga	7	14	9	7
chr27_28045_mature	chr27_28045	ggtacgaggggctgtgta	8	6	9	5
chr1_843_mature	chr1_843	acccagactgattatgagaac	5	5	9	5
chr29_29318_mature	chr29_29318	aaggcactgtctcccctgcag	5	4	9	2
chr19_22274_mature	chr19_22274	gccctccccctcctcgcc	28	84	8	45
chr26_27525_mature	chr26_27525	gctcagcgtgtgcctac	12	6	8	29
chr19_21804_star	chr19_21804	catcggccgttgatgatcgt	35	100	8	25
chr20_22714_star	chr20_22714	ctggggtggggttggg	11	16	8	25
chr17_19950_mature	chr17_19950	gatgacagagtcggctggctccc	8	10	8	21
chr7_8497_mature	chr7_8497	tttccttcctttcttac	11	4	8	20
chr11_13561_mature	chr11_13561	tgttccaagggttgggc	19	3	8	18
chr17_19685_mature	chr17_19685	aggccggggtgggggggcg	12	22	8	18
chr11_13532_mature	chr11_13532	cgcgaccccggggagcccgcc	16	25	8	17
chr2_2198_star	chr2_2198	gtggtctagtggttagagc	11	25	8	17
chr17_20045_star	chr17_20045	cccccgccgcccccagtgcccc	11	13	8	15
chr22_24886_mature	chr22_24886	ttcctacctcggacatt	8	7	8	14
chr23_25700_star	chr23_25700	cgttgggggtctgcgcc	5	7	8	13
chr20_22508_mature	chr20_22508	tcttcaggaaacagggac	5	4	8	13
chr19_21612_mature	chr19_21612	tgcagggtggtaggctgtgggc	11	7	8	12
chr11_13410_mature	chr11_13410	ctcagagaagttgaaaa	5	3	8	12
chr25_26897_mature	chr25_26897	aacgtgtcatgtaggttgtc	0	3	8	12
chr19_22057_star	chr19_22057	ggcctctgaggctgtgtggg	12	7	8	11
chr11_13561_star	chr11_13561	catgtcggtccctatagagcaa	11	34	8	10
chr18_20761_star	chr18_20761	acctgccaatgca	11	12	8	10
chr4_5063_mature	chr4_5063	acacgcgtccttggatcctgac	8	13	8	10
chr19_21518_mature	chr19_21518	atggctgaagtgacttgg	8	24	8	9
chr1_664_mature	chr1_664	tttgatggagagtttga	3	6	8	9
chr7_8214_mature	chr7_8214	tacggagatgagaggtcag	14	7	8	8
chr4_5189_mature	chr4_5189	aactaatttttggaggcctt	7	23	8	7
chr20_22509_star	chr20_22509	tgtgtgagctcagttttaag	7	6	8	7
chr14_17110_star	chr14_17110	tgccgccgccgccgcctc	9	19	8	6
chr21_24022_mature	chr21_24022	ggggagccagccctttgc	9	5	8	6
chr25_26476_mature	chr25_26476	gatgtgaaacccaggccccgac	6	5	8	6
chr17_19701_mature	chr17_19701	tgcagctgatcacagactgt	28	23	8	5
chr14_17276_mature	chr14_17276	gggtggtcgtctggcgt	15	52	8	5
chry_30356_mature	chry_30356	atttacagtctaatgctttgctc	10	13	8	5
chr17_19702_mature	chr17_19702	tgcagctgatcacagactgt	30	22	8	4
chr1_1321_mature	chr1_1321	ctctggggctggccggga	2	9	8	4
chr25_27034_mature	chr25_27034	gccctgctgtggcctctggagcc	2	5	8	4
chr19_21954_mature	chr19_21954	tttggtcttttttccttggcag	17	14	8	3
chr23_25297_mature	chr23_25297	ttgcatgactctgagagtaag	5	0	8	2
chr1_237_mature	chr1_237	agtagtaatgttttggg	2	7	8	2
chr5_7198_star	chr5_7198	cgaggcccagcccagcttcccagt	11	12	7	25
chr18_20968_star	chr18_20968	ccctccctgctcctagac	12	9	7	23
chrx_30303_mature	chrx_30303	gctgggattggctttggg	65	36	7	21
chr13_15724_mature	chr13_15724	gtggttcctttttatttctg	3	8	7	21
chr1_402_mature	chr1_402	tttagagattgagagcc	24	24	7	16
chr3_4405_mature	chr3_4405	attaggagaaattggac	9	8	7	14
chr8_10367_star	chr8_10367	tggttacctccctggt	8	6	7	14
chr29_29620_star	chr29_29620	ggggggcaggagcgggggcgaggg	2	3	7	13
chr17_19455_mature	chr17_19455	agactcgaatggctgac	7	10	7	12
chr1_1133_mature	chr1_1133	gggggagagggtgtaaa	6	5	7	12
chr10_12536_mature	chr10_12536	gaggggaaggggggtcac	14	32	7	11
chr7_9018_mature	chr7_9018	gtctgcgccggaggagaagct	7	6	7	9
chr20_22716_mature	chr20_22716	tcagtgatcagtgcctggtggg	0	3	7	9
chr25_26762_mature	chr25_26762	agttgctggcccgaggt	18	11	7	8
chr21_23250_star	chr21_23250	aaagctcagagtcttaaccact	12	15	7	8
chr10_12642_mature	chr10_12642	gatgtggagacctgagggg	5	8	7	8
chr13_15798_mature	chr13_15798	tgggtggatggagcagcactgc	2	1	7	8
chr10_12535_star	chr10_12535	gaacccgagtcccctgg	15	13	7	7
chr13_16368_star	chr13_16368	caaaaggttcattcaggttttt	3	2	7	6
chr3_3595_mature@@hsa-miR-1260a	chr3_3595	tcccacctctgccacccgca	3	1	7	6
chr13_16453_mature	chr13_16453	cccggagaagcggacct	1	3	7	6
chr26_27639_mature	chr26_27639	ctcacggcgcgcggttcccgcag	1	2	7	6
chr21_24056_mature	chr21_24056	tggcctgtctcctcccgctcag	0	1	7	6
chr12_15197_star	chr12_15197	caggctgttggaatgttgac	7	19	7	5
chr28_28704_star	chr28_28704	gcaaagagagagagaggga	3	6	7	5
chr26_27834_mature	chr26_27834	ttcaccgacctcgtctccccacag	1	3	7	5
chr25_26944_star	chr25_26944	tggggagacggggaccaactgc	0	19	7	5
chr25_26885_mature	chr25_26885	aaagaatgcggtgctgaggct	9	9	7	4
chr29_29600_mature	chr29_29600	ctccccctccacacctgcacag	8	3	7	4
chr10_12314_mature	chr10_12314	tagaagacaaaacctgagc	7	8	7	4
chr16_18926_mature	chr16_18926	cagcacctgctgtgtcccccac	6	2	7	4
chr19_21191_star	chr19_21191	gcagcagccagaagccctggcgca	5	9	7	4
chr22_24145_mature	chr22_24145	cgtggtctggggctcctgcagac	3	28	7	4
chr18_20652_mature	chr18_20652	agtgtgggatctgagaggctgg	2	5	7	3
chr4_4777_mature	chr4_4777	caggatttttactttgaa	1	18	7	3
chr28_28298_mature	chr28_28298	aatctgtaacttctgtaat	1	1	7	3
chr4_5426_mature	chr4_5426	aaaaccctgatgaactttttga	8	4	7	1
chrx_29715_mature	chrx_29715	acagtgactgacccctgccag	6	12	7	0
chr5_6340_mature	chr5_6340	ccgcccaggacagctcacccgg	3	1	7	0
chr11_14180_mature	chr11_14180	gggggctgtgtgtctggtgc	12	14	6	27
chr3_3129_mature	chr3_3129	aatgccctctaggttgt	0	0	6	26
chr18_20094_mature@@mmu-miR-7653-5p	chr18_20094	tccgtctgtccgtccgc	10	53	6	16
chr10_13012_star	chr10_13012	tctctctccgctgaccga	4	4	6	15
chr1_679_mature	chr1_679	gggacagaatacagggactctt	13	10	6	14
chr6_8054_mature	chr6_8054	cgttccaagggttgggc	9	6	6	14
chr23_25691_mature	chr23_25691	cgggtggtcggggcgggtca	2	5	6	13
chr3_4163_star	chr3_4163	cgggagggcgccgctcc	0	8	6	13
chr15_17514_star	chr15_17514	cgggagggcgccgctcc	7	10	6	12
chr1_740_mature	chr1_740	gttctggccggggctgc	5	11	6	12
chr21_23728_star	chr21_23728	ccccgctgggcactcctcctca	10	37	6	11
chr3_3403_mature	chr3_3403	aaaatctgaacaaaccttttgg	6	5	6	11
chr14_17126_star	chr14_17126	ttaggattactctcagtcgcc	6	0	6	11
chr7_9137_mature	chr7_9137	aaggaaaggtgaaaaga	2	6	6	11
chr7_9225_mature	chr7_9225	tcctaggggattgacatagtctg	19	33	6	10
chr26_27562_mature	chr26_27562	cttgagttgtggcgtgaaac	6	6	6	10
chr22_24665_mature	chr22_24665	tactgtggtatttctaga	6	5	6	10
chr19_21301_mature	chr19_21301	ctgggtcgggagcccaggac	1	4	6	10
chr3_4357_star	chr3_4357	gcggggggcccggc	16	25	6	9
chr23_25227_star	chr23_25227	cgggtcggagcccgcgaggcgac	13	13	6	9
chr19_22231_mature	chr19_22231	gtcctcccggccccggcc	8	9	6	9
chr19_21435_star	chr19_21435	ctctgtggcacaggg	8	7	6	9
chr7_8565_star	chr7_8565	caggaagggcggggtggggt	4	1	6	9
chr23_25661_mature	chr23_25661	gagaagacagcagggct	2	4	6	9
chr23_25437_mature	chr23_25437	aaagaaccagccccgtcgc	1	7	6	9
chr22_24174_star	chr22_24174	tgcccagctcctccagccctccag	11	6	6	8
chr5_6471_star	chr5_6471	gcggggcagtgctgggcccc	7	6	6	8
chr17_19143_mature	chr17_19143	agctcgagcgccgcggcc	3	13	6	8
chr19_21270_mature	chr19_21270	ctccaagctgagactcat	7	4	6	7
chr19_21197_mature	chr19_21197	gaaccagattgtcagctcta	6	11	6	7
chr5_5896_mature	chr5_5896	tcatttggaagaaacaac	5	4	6	7
chr19_21450_star	chr19_21450	tcctggctctgccactcccaca	4	9	6	7
chr4_4883_mature	chr4_4883	actggactaatctatta	2	3	6	7
chr28_28514_star	chr28_28514	ccgcaggataagcccagcc	8	16	6	6
chr11_14511_mature	chr11_14511	cccggcccctgctctgtccag	6	6	6	6
chr5_6949_mature@@rno-miR-27b-3p	chr5_6949	ttcagtggctaagttctgc	5	2	6	6
chr1_673_mature	chr1_673	ttctcattggcctcacgtcct	1	6	6	6
chr5_6177_mature	chr5_6177	atacatatctgtttgggcttc	9	12	6	5
chr13_15915_mature	chr13_15915	tccctggatacttagacacagc	6	8	6	5
chr25_26811_mature	chr25_26811	gctgtcggggccgccctg	3	5	6	5
chr27_27976_mature	chr27_27976	tcctgtgatgtccagca	3	5	6	5
chr3_3549_star	chr3_3549	ggggcgttgggcatcggggcag	2	7	6	5
chr5_6429_mature	chr5_6429	tgccatccgttcctgctctctg	1	5	6	5
chr19_22002_mature	chr19_22002	tctctgtcttccgcaatccag	9	5	6	4
chr9_11246_mature	chr9_11246	tcatctgaggttgcctggcc	5	8	6	4
chr7_9201_star	chr7_9201	caggtcctggtctca	3	6	6	4
chr7_8263_mature	chr7_8263	tccgtccttggcagggctcacc	3	3	6	4
chr19_21701_mature	chr19_21701	tcacggcctctctgcccccag	1	5	6	4
chrx_30033_star	chrx_30033	ccatcaccaccctgctgctc	0	5	6	4
chr29_29267_star	chr29_29267	atgcaggagatataagaga	11	11	6	3
chr18_20942_mature	chr18_20942	tcctcactgtctctgctctgca	5	6	6	3
chr26_27676_star	chr26_27676	tgcagctcctgctccagct	4	8	6	3
chr20_22959_mature	chr20_22959	tctgcttcaataaatct	3	0	6	3
chr18_20987_mature	chr18_20987	atgaagcagagctggga	0	9	6	3
chr18_21074_mature	chr18_21074	tgactctctgttccttggccccca	16	9	6	2
chr27_28154_mature	chr27_28154	ccctggagagcctggcc	5	1	6	2
chr6_7588_mature	chr6_7588	tacgctcggagccggaggctgcgc	2	6	6	2
chrx_30135_mature	chrx_30135	tcagacccatattctcatagg	1	3	6	2
chr29_29550_mature	chr29_29550	tgctggaggaggagccaggaac	0	3	6	2
chr12_15114_mature	chr12_15114	aaagcctgaatgaactctttgg	7	9	6	1
chr25_26636_star	chr25_26636	gtctcccacaatgcaagcagat	1	7	6	1
chr18_20932_mature	chr18_20932	gccgcttggcctggtctgtcgc	5	5	6	0
chr23_25733_mature	chr23_25733	atgtcggagaactgctcg	3	66	5	38
chr2_1809_star	chr2_1809	ccaagaccaagcaatccctccttc	19	15	5	30
chr8_9591_mature	chr8_9591	acatttctggaaaagacag	7	5	5	24
chr8_9711_star	chr8_9711	cttctggagtgtt	12	16	5	23
chr11_14561_star	chr11_14561	cgggggtcgggggtcgggg	7	10	5	17
chr15_17503_mature	chr15_17503	ttcgttccccagcatctccacc	14	15	5	14
chr11_14520_star	chr11_14520	atatgggatcttccagaccagggat	7	19	5	14
chr4_5651_star	chr4_5651	ctcgcctcacgccccagccc	5	7	5	13
chr8_10536_mature	chr8_10536	ggagagatggctgagtgggc	13	16	5	12
chr10_12535_mature	chr10_12535	gaggggaaggggggtcac	15	28	5	10
chr23_25700_mature	chr23_25700	gcggagaaagagcggcgc	0	10	5	10
chr9_11316_mature	chr9_11316	acaagtctaactctgaa	8	12	5	9
chr23_25103_mature	chr23_25103	tgagctctcctctactgtagca	6	5	5	9
chr25_26497_mature	chr25_26497	ttctttgtggctgtgctgggtctt	4	18	5	9
chr22_24625_mature	chr22_24625	cgggcgcctgtggggttgg	3	12	5	9
chr25_26762_star	chr25_26762	catcgtaccggcagctg	2	9	5	9
chr23_25697_mature	chr23_25697	cgggtggtcggggcgggtca	1	4	5	9
chr3_4160_star	chr3_4160	ttctgctgctggtgtgggtga	0	3	5	8
chr29_29614_mature	chr29_29614	ccccccccgcctccccc	31	81	5	7
chr10_11888_mature	chr10_11888	agcgcagagaggaaaact	12	2	5	7
chr2_1723_mature	chr2_1723	aaaaattgatcaacgtaatg	8	8	5	7
chr18_21061_star	chr18_21061	cccccacaccccagcccggatc	7	7	5	7
chr14_17025_star	chr14_17025	actgcccgggggggtgg	7	14	5	6
chr8_9836_star	chr8_9836	tagtaatggtgaggtgtgtgtgcgt	7	11	5	6
chr13_16487_star	chr13_16487	gatgcccggccaatgta	7	7	5	6
chr11_13443_mature	chr11_13443	ccacaagtgacttctct	5	1	5	6
chr11_14162_mature	chr11_14162	agcaccacgttgggcatgtca	3	6	5	6
chr22_24116_star	chr22_24116	gggcgtgggcttctcaccgcag	2	6	5	6
chr17_20053_mature	chr17_20053	cccgggcccagtctctggcgac	0	3	5	6
chr23_25691_star	chr23_25691	gacgggcgtctcctccgc	0	1	5	6
chr19_21216_mature	chr19_21216	tctcctccgctggactgtgggc	4	11	5	5
chr6_7248_star	chr6_7248	ctagggaacaaggaa	3	3	5	5
chr25_26451_star	chr25_26451	tgggcgggtgggcggcaggtgcgag	3	2	5	5
chr23_25668_mature	chr23_25668	tggtgatgatgaactgg	21	17	5	4
chr26_27792_star	chr26_27792	ctgctggcgcccggg	11	1	5	4
chr8_9711_mature	chr8_9711	gctgctgctggactgga	4	7	5	4
chr22_24576_mature	chr22_24576	agagtgacctgtgcggctgcc	4	5	5	4
chr7_8448_mature	chr7_8448	taacacccctgagctcttgg	4	1	5	4
chr5_5882_mature	chr5_5882	gtgagggtccagaaggaaa	3	3	5	4
chr25_26941_mature	chr25_26941	ccacctgtctttccctctgta	3	2	5	4
chr12_15152_mature	chr12_15152	gaatttaggttaaacaga	2	2	5	4
chr19_21240_mature	chr19_21240	agaaagcctgaatgcatctg	2	2	5	4
chr21_23472_mature	chr21_23472	gggctcggggtgtggac	41	2	5	3
chr28_28467_mature	chr28_28467	cacccactgtcctctgtcttcac	8	3	5	3
chr21_23100_mature	chr21_23100	tccctgggctgtgaggg	6	3	5	3
chr21_23082_star	chr21_23082	atagcagaggagtaggaggac	5	5	5	3
chr28_28488_mature	chr28_28488	tgaaaatgttggtttatat	3	9	5	3
chr19_21185_star	chr19_21185	agggccccagagccaaacct	3	5	5	3
chr17_19218_mature	chr17_19218	tccaagtgaactttttggctaa	3	1	5	3
chr7_8724_mature	chr7_8724	catagagcactggactgagct	2	4	5	3
chr4_5330_mature	chr4_5330	atgcagattgaaaggac	0	4	5	3
chr23_25666_mature	chr23_25666	ccctccccgtcttcctgccccc	0	2	5	3
chr26_27839_star	chr26_27839	cccggccccagggacctctcc	6	8	5	2
chr26_27426_mature	chr26_27426	tggctacggctggctgc	2	38	5	2
chr25_27208_mature	chr25_27208	tgccagacggtctctgccctg	2	5	5	2
chr4_5115_mature	chr4_5115	tgactagggactggccccggg	2	3	5	2
chr1_523_mature	chr1_523	tgcggcctggggaagtgctgtc	2	1	5	2
chr2_2652_mature	chr2_2652	tctgaccacctgtctctccgc	1	5	5	2
chr12_15291_mature	chr12_15291	gtcccggtgctgcgtcgct	1	4	5	2
chr1_1436_star	chr1_1436	tgggagctgaaggcatggagac	1	3	5	2
chr4_4499_mature	chr4_4499	tgaactgtaactgttcctttcc	3	3	5	1
chr18_20962_mature	chr18_20962	cctgtcctctggcctcctccccag	2	8	5	1
chr15_17704_mature	chr15_17704	tccccctgcctggacacctgg	1	3	5	1
chr1_1369_mature	chr1_1369	ctgactcaatgaacatgat	7	14	5	0
chr13_15604_mature	chr13_15604	cttgctgagtgacctccctgc	3	2	5	0
chr13_15603_mature	chr13_15603	cttgctgagtgacctccctgc	3	1	5	0
chr1_872_mature	chr1_872	gccactttactaaaactgact	1	2	5	0
chr11_13329_star	chr11_13329	accaggtccactgatttgaga	1	2	5	0
chr22_24530_mature	chr22_24530	tgagagttccctgttctggatg	1	0	5	0
chr27_27885_star	chr27_27885	tacagaacaatctgta	0	3	5	0
chr3_3718_mature	chr3_3718	tggggcaaggagaattca	0	3	5	0
chr25_26960_mature	chr25_26960	ctttcatgtactgatgaa	0	2	5	0
chr9_11203_mature	chr9_11203	agtagggcaggcctgaagc	0	0	5	0
chr1_401_mature	chr1_401	tttagagattgagagcc	21	33	4	23
chr27_28132_star	chr27_28132	ccgcctccgtggctgccgcgc	9	20	4	23
chr1_832_mature	chr1_832	agaatgaaactcaaagg	5	11	4	22
chr15_17626_mature	chr15_17626	gctctgagggctgggca	2	53	4	21
chr16_18763_mature	chr16_18763	tcttaattagctctatctgat	8	4	4	17
chr8_10129_mature	chr8_10129	cctcacccgggagtcggcgag	9	4	4	11
chr13_15755_star	chr13_15755	ccgcccccgccctgcccct	8	3	4	11
chr18_20923_mature	chr18_20923	gttcagacacagtggttctctgc	5	10	4	11
chr25_26526_star	chr25_26526	gtggtgacaatgagacctgtaa	1	2	4	10
chr17_20044_star	chr17_20044	ctggggagggcagcgggggt	10	8	4	9
chr18_20292_star	chr18_20292	gccacccccagggagcccc	10	4	4	9
chr14_16545_mature	chr14_16545	caggaagacccggacgac	9	9	4	9
chr11_13522_star	chr11_13522	atcagtgagcaggtggagc	5	3	4	9
chr26_27479_mature	chr26_27479	ccgagcctgacagatcacac	2	2	4	9
chr26_27606_star	chr26_27606	gtccgggcgggcagc	7	5	4	8
chr9_11247_star	chr9_11247	agcgcgagcgccggcgccg	6	4	4	8
chr5_7227_mature	chr5_7227	agggggcggggcggggt	30	60	4	6
chr22_24886_star	chr22_24886	aagtctgaggggagg	3	7	4	6
chr6_7341_mature	chr6_7341	gttctgagttctgaaggga	2	12	4	6
chr3_3461_mature	chr3_3461	tcactctgactcttcccccag	2	9	4	6
chr3_4278_mature	chr3_4278	accctcggcctcatgtctcccag	2	4	4	6
chr2_2790_mature@@hsa-miR-6775-3p	chr2_2790	catggtccctgttctctgccccag	8	17	4	5
chr26_27835_star	chr26_27835	ctccggggctccgggcggc	7	5	4	5
chr3_3719_mature	chr3_3719	gccgggctcggcgaaagggtt	6	7	4	5
chr29_28923_mature	chr29_28923	gccgcgcgcggagccggcgggc	4	10	4	5
chr21_23635_mature	chr21_23635	atcggagtgcagctactgaagc	4	8	4	5
chr10_12905_mature	chr10_12905	tcggggaaggctgtcagagcag	3	12	4	5
chr4_5468_star	chr4_5468	gacattcctagtgcctg	3	2	4	5
chr7_9350_mature	chr7_9350	aaactgggctgaactttttgg	13	18	4	4
chr11_14112_mature	chr11_14112	ctcaaatcagtggacctggtag	7	1	4	4
chr26_27369_star	chr26_27369	ctgcgctgggggtgcct	5	14	4	4
chr15_17687_mature	chr15_17687	cctggtgggaaggaaggga	5	1	4	4
chr6_7514_mature	chr6_7514	tttttgagatggcagcaa	5	1	4	4
chr4_5325_mature	chr4_5325	tcttagatttactgaagac	2	17	4	4
chr25_27089_mature	chr25_27089	gtttctgatggtatgcc	2	9	4	4
chr18_20440_mature	chr18_20440	ttccgggccccttgaatctcg	2	3	4	4
chr19_21701_star	chr19_21701	tgggggtggggagggcgcgtg	2	2	4	4
chr15_17735_mature	chr15_17735	cttctctggcagccaggcc	1	12	4	4
chr1_437_mature	chr1_437	atcaatgaactttttggccag	1	0	4	4
chr8_10050_mature	chr8_10050	ggagctgaaccaaccagagga	0	6	4	4
chr17_19511_mature	chr17_19511	cctcagctaaaggtcgaccgg	13	24	4	3
chr11_13635_mature	chr11_13635	aaaggcctgaatgaactttttg	10	6	4	3
chr23_25227_mature	chr23_25227	ccgcctcccgggtccgatcctc	8	0	4	3
chr7_8880_mature	chr7_8880	tctgaccctgccctggctgc	5	0	4	3
chr18_20499_mature	chr18_20499	tctgcccactgtttctttccag	3	2	4	3
chr22_24576_star	chr22_24576	gagctgcccaggtcacagctc	2	7	4	3
chr23_25158_star@@mmu-miR-5126	chr23_25158	gggcgcggccgggggctacgc	2	5	4	3
chr26_27807_mature	chr26_27807	gggagctggctgaactgtagct	2	2	4	3
chr19_22114_mature	chr19_22114	cagctgcttcccctgacac	1	6	4	3
chr16_18963_star	chr16_18963	aatcctttggtattttaagcgaac	1	0	4	3
chr4_4895_star	chr4_4895	gcagctaggtttgaaaccgaaatgtg	1	0	4	3
chr26_27632_star	chr26_27632	agctactaagcaacagcaacaag	0	4	4	3
chr19_21168_mature	chr19_21168	tgctgagcggctctgagc	0	3	4	3
chr13_15647_mature	chr13_15647	acctgttaaagactttaccac	0	2	4	3
chr4_4587_mature	chr4_4587	gagaaaggtttaggatg	0	2	4	3
chr23_25101_star	chr23_25101	tccccttcacccctg	0	0	4	3
chr9_11204_mature	chr9_11204	agtagggcaggcctgaagc	0	0	4	3
chr18_20471_mature	chr18_20471	tgccccccacaccactgctcca	5	9	4	2
chrx_29892_mature	chrx_29892	tccctacctcttccctccag	4	4	4	2
chr26_27485_mature	chr26_27485	ccgagcctgacagatcacac	4	0	4	2
chr22_24112_mature	chr22_24112	taggcagagatgacagtcatac	3	5	4	2
chr29_28985_mature	chr29_28985	cggaccgtcgcgctgcccgcag	3	4	4	2
chr9_11609_star	chr9_11609	ggtgtggaccctggtttggggtgg	3	1	4	2
chr15_17717_mature	chr15_17717	cctggacaagaaggaggcccc	2	5	4	2
chr25_26925_mature	chr25_26925	tcagaacagcgagtcttgtctg	2	4	4	2
chr22_24407_mature	chr22_24407	tgccaggctgagtgccatctg	1	5	4	2
chr25_26681_mature	chr25_26681	actggaaactggagagg	1	4	4	2
chrx_29907_mature	chrx_29907	gccactgagttcacttccc	1	3	4	2
chr1_580_mature	chr1_580	actggaggtggacctgggcaca	1	2	4	2
chrx_29715_star	chrx_29715	tggcgtggggacagtctccctc	1	1	4	2
chr1_783_mature	chr1_783	tttggacttgacattgcatgtt	0	3	4	2
chr18_20137_mature	chr18_20137	ccaggacagctcccaatgaagc	0	2	4	2
chr11_14505_mature	chr11_14505	ctggatcttcactgaaac	0	1	4	2
chr3_2935_mature	chr3_2935	gcaactgagatggacggag	5	4	4	1
chr3_4394_star	chr3_4394	gtagggcctctgga	4	16	4	1
chr5_6339_mature	chr5_6339	ccgcccaggacagctcacccgg	4	6	4	1
chr21_23830_mature	chr21_23830	caacccgggccgcctct	3	14	4	1
chr25_27246_mature	chr25_27246	tgctctcctctgtgcctcggg	3	0	4	1
chr7_8123_mature	chr7_8123	aaggcctatgtctccatcccac	2	6	4	1
chr4_4925_mature	chr4_4925	tccatttcatctgtagacaga	2	4	4	1
chr1_1360_mature	chr1_1360	attttgaaatttgggcccta	2	0	4	1
chr21_23460_star	chr21_23460	tctgatcccaccctgc	2	0	4	1
chr13_15657_star	chr13_15657	ggagctcggggcagaggt	1	4	4	1
chr18_21053_mature	chr18_21053	tgtgtccaataataggggattg	1	4	4	1
chr18_20292_mature	chr18_20292	gggcttcaggggcctgactggcg	1	1	4	1
chr1_973_star	chr1_973	tccatgaagacactgatgggg	1	0	4	1
chr22_24338_mature	chr22_24338	gcgctgcctttgagccc	0	2	4	1
chr23_25136_mature	chr23_25136	agcggtgacaagagggc	0	2	4	1
chr5_6137_mature	chr5_6137	gcatctggctctcacaa	0	2	4	1
chr9_11522_mature	chr9_11522	taacatgtggattattca	0	1	4	1
chr1_1026_mature	chr1_1026	caaagtgttagagctcggtgca	6	5	4	0
chr5_6373_mature	chr5_6373	tcagagaccgtctgttttag	5	1	4	0
chr18_20474_star	chr18_20474	ctgggcgtagtcctgggtctc	4	1	4	0
chr12_15055_star	chr12_15055	ttttaattgacatttgc	3	10	4	0
chr18_21121_mature	chr18_21121	gtcccgcagcgcgcgcctcg	3	5	4	0
chr2_2455_star	chr2_2455	ctagaaaatgcagagttggaa	2	1	4	0
chr5_6256_mature	chr5_6256	tgggggtgtgagtagcttgaacc	2	0	4	0
chr16_18694_star	chr16_18694	gctccccaggactgcccccagctgg	1	1	4	0
chrx_30303_star	chrx_30303	ctttctttagccttcagtc	1	1	4	0
chr3_3407_mature	chr3_3407	tttcactgtgtgctgagac	0	2	4	0
chr7_9331_mature	chr7_9331	agatacgttggattaaataa	0	1	4	0
chr18_20151_mature	chr18_20151	gcttgtggctctgagtga	0	0	4	0
chr2_2396_mature	chr2_2396	aaagagaactatatgaa	0	0	4	0
chr10_12122_mature	chr10_12122	ctggagactgagcccgg	1	19	3	21
chr2_2691_star	chr2_2691	ggctgcgcgcccgcgg	8	12	3	17
chr21_23227_mature	chr21_23227	tccccgcgcgagacgggcggtcg	1	4	3	16
chr29_28786_star	chr29_28786	gtggtgacaatgagacctgtaa	3	4	3	14
chr17_19331_star	chr17_19331	gtcacatgaggctttta	10	1	3	13
chr9_11340_mature	chr9_11340	tttctggaaaagacagt	3	3	3	13
chr22_24722_mature	chr22_24722	gcgagggggcggggcgg	12	19	3	12
chr17_19957_star	chr17_19957	gtggggccagcgggag	4	3	3	12
chr24_25942_mature	chr24_25942	tagtgactggagtgaag	10	12	3	11
chr26_27792_mature	chr26_27792	ttgcggggttgggctggg	4	10	3	11
chr6_7838_mature	chr6_7838	gttctagttccctttgtgtctc	3	7	3	11
chr17_19440_star	chr17_19440	ggagggtgctggaagcccaggggcaga	6	6	3	10
chr1_562_mature	chr1_562	gcgaggagaccaaggct	6	6	3	9
chr28_28487_mature	chr28_28487	tgaaaatgttggtttatat	3	5	3	9
chr9_11339_mature	chr9_11339	tttctggaaaagacagt	3	4	3	9
chr11_13133_star	chr11_13133	tgccgctttagtc	2	6	3	9
chr4_5437_star	chr4_5437	ccagccatgcaccgcctcgcccg	4	5	3	8
chr20_22487_star	chr20_22487	cgccgcaattcagaggcc	3	3	3	8
chr18_21037_star	chr18_21037	tggcccccgcgggggctcaat	11	11	3	7
chr7_9259_mature	chr7_9259	tggcgcggtcgccgttcgga	6	9	3	7
chr10_12449_star	chr10_12449	atctgaggaggggtcgtgaga	5	18	3	7
chr25_26689_star	chr25_26689	cccccaagtggttggca	5	4	3	7
chr29_29174_mature	chr29_29174	ctctgcctgggtgactctg	4	9	3	7
chr8_9544_star	chr8_9544	tcatggcgggctgaggccgatga	3	4	3	7
chr5_6360_mature	chr5_6360	gagcctctggtcctgct	2	8	3	7
chr21_23525_mature	chr21_23525	tgtcactcggcccactacc	2	4	3	7
chr21_23416_star	chr21_23416	tttgatagtctccacaga	1	2	3	7
chr26_27764_mature	chr26_27764	gcaaatgggattagagac	10	3	3	6
chr25_27132_star	chr25_27132	gactccacactcccaatgcaaggggc	5	26	3	6
chr18_20923_star	chr18_20923	tggggaactaagatcctgctagcc	5	15	3	6
chr29_29207_mature	chr29_29207	ctggttgttatgacaat	5	2	3	6
chr24_26194_mature	chr24_26194	tttgttccttctccact	4	4	3	6
chr4_5455_mature	chr4_5455	ccctcaaggaggagaagg	2	6	3	6
chr23_25309_mature	chr23_25309	gcggctggggcgtgagcgcagg	2	5	3	6
chr29_29187_star	chr29_29187	ccccgggaccggcccggtctcctc	2	2	3	6
chr16_18493_mature	chr16_18493	gagactggagtcagagga	1	3	3	6
chrx_29977_mature	chrx_29977	gaggaggaacatctgactcg	1	2	3	6
chr25_26447_mature	chr25_26447	gcgcaggcgcgacgctggctct	1	0	3	6
chr26_27834_star	chr26_27834	tgtggggtgggcggcgagc	0	4	3	6
chr2_2747_mature	chr2_2747	cctgtcctctgcccagcccag	6	8	3	5
chr19_21459_star	chr19_21459	gacggcggcagcggcg	5	5	3	5
chr23_25378_star	chr23_25378	tgtccagtatcgggaacgatttctg	3	11	3	5
chr3_2914_mature	chr3_2914	cattgctggtgttggagc	3	8	3	5
chr18_20198_mature	chr18_20198	tgtggggctgctgggcccaggcag	3	4	3	5
chr13_16060_mature	chr13_16060	cttggattaagggccagtc	3	1	3	5
chr10_12834_mature	chr10_12834	tcagcccgccggactttcctgt	2	6	3	5
chr27_28132_mature	chr27_28132	tcgggcagcaccggaggctggt	1	2	3	5
chr12_15281_mature	chr12_15281	gtcccggtgctgcgtcgct	1	1	3	5
chr2_2662_mature	chr2_2662	ttattctttgagcctga	1	1	3	5
chr21_23440_mature	chr21_23440	tctgaggcagacgggac	0	3	3	5
chr10_12701_mature	chr10_12701	aaggatgagattgtaga	9	5	3	4
chr4_5487_star	chr4_5487	ttattttttaaatgctaattat	7	3	3	4
chr25_27067_mature	chr25_27067	ccgaagggacgagagaaggga	6	6	3	4
chr19_21906_star	chr19_21906	cagggccctgagtttc	5	11	3	4
chrx_30224_mature	chrx_30224	acactggtgctctgtggg	5	2	3	4
chr1_715_mature	chr1_715	ctgaggtcagtgttggtctt	3	4	3	4
chr20_22508_star	chr20_22508	gcccctttctgtccaaggg	2	13	3	4
chr21_24032_mature	chr21_24032	tggtcctgcttgttctt	2	11	3	4
chr7_8188_mature	chr7_8188	actggagagcggaggatgtag	2	4	3	4
chr15_17735_star	chr15_17735	gcatggctgtcagtgacagc	2	3	3	4
chr16_18951_mature	chr16_18951	tgctgtagacccttttgcc	2	3	3	4
chr3_2999_mature@@mmu-miR-6897-5p	chr3_2999	ttgtctctgtgaccctgccccca	2	3	3	4
chr22_24585_mature	chr22_24585	acgatcaagagactgaggaa	2	2	3	4
chr2_2873_mature	chr2_2873	ctgactgagaccctggccacag	2	0	3	4
chr23_25629_mature	chr23_25629	aagaaaggaggaagaaac	2	0	3	4
chr8_10130_star	chr8_10130	gtgccggccgccgggagagtc	1	2	3	4
chr19_22068_star	chr19_22068	cctcttccttctcttcctccttg	1	1	3	4
chr2_2868_star	chr2_2868	cggggggagagacatgcaggagc	1	1	3	4
chr10_11721_mature	chr10_11721	ctcccctcctccattccctcag	0	3	3	4
chr23_25803_mature	chr23_25803	tgggcccatccgtcagtcagg	0	3	3	4
chr14_16552_star	chr14_16552	ctgattgggatctaat	0	1	3	4
chr18_20951_mature	chr18_20951	cgcgggtctctctgtcc	9	20	3	3
chr28_28327_mature	chr28_28327	cacctagagaccgttggctat	7	14	3	3
chr14_16581_mature	chr14_16581	ttccagcagtagtcagct	7	5	3	3
chr10_12991_star	chr10_12991	ctaaattgaaagttgt	5	6	3	3
chr23_25808_mature	chr23_25808	aaaatgcagaacactgactat	5	6	3	3
chr11_13625_mature	chr11_13625	gtccgagtctttctgaacacaccc	5	2	3	3
chrx_29705_mature	chrx_29705	ctgactgcagcaccggcccccag	4	8	3	3
chr17_19246_mature	chr17_19246	taggctctagagtgtgtggg	4	5	3	3
chr8_10187_star	chr8_10187	ccaggaccatgtagtcctc	4	2	3	3
chr7_9213_mature	chr7_9213	aggccctggaaaaatgctgacac	3	4	3	3
chr25_26560_mature	chr25_26560	agcattgggttggccataggt	3	3	3	3
chr26_27545_mature	chr26_27545	gagacggtcggcgaggacacag	2	9	3	3
chr1_646_star	chr1_646	gcgggtcatccacgccatgtt	2	2	3	3
chr21_23355_mature	chr21_23355	agactgtgctgagtttgt	2	2	3	3
chr13_16379_mature	chr13_16379	accgcagctcgagcccc	2	1	3	3
chr9_11311_mature	chr9_11311	ccgggcgagcagagcgccg	2	1	3	3
chr22_24568_mature	chr22_24568	atgggaggtgggctcaggctg	1	3	3	3
chr5_6269_mature	chr5_6269	ctcaccgcgctgcctcccgcag	1	3	3	3
chr19_21372_star	chr19_21372	ttacctgttcctctag	1	2	3	3
chr23_25818_mature	chr23_25818	tgacggcccctctccctgcag	1	1	3	3
chr11_13996_mature	chr11_13996	cctggacatgtagcctcca	0	4	3	3
chr13_16250_mature	chr13_16250	ttggcctctgtccaccatcaag	0	4	3	3
chr28_28508_mature	chr28_28508	tggcacgccggtcgatctgactt	0	3	3	3
chr12_15291_star	chr12_15291	gccaagatgcccgaggaga	0	2	3	3
chr27_28131_mature	chr27_28131	tcgggcagcaccggaggctggt	0	1	3	3
chr11_14259_mature	chr11_14259	acctcagacctgaaagct	0	0	3	3
chr25_26854_star	chr25_26854	agagtgcagaccgtgccctg	0	0	3	3
chr29_28962_mature	chr29_28962	tttaggatctagcttggctg	0	0	3	3
chr15_17661_mature	chr15_17661	ccggtcgccaggcgcct	8	26	3	2
chr11_14423_star	chr11_14423	tgggctctttgaggaagacgcggtc	7	7	3	2
chr29_29159_mature	chr29_29159	tttgaactgtgaaactgc	6	2	3	2
chr10_12250_mature	chr10_12250	cttctgaaccaccactgca	5	5	3	2
chr10_12550_mature	chr10_12550	aaggacccaaatgaactttttg	5	5	3	2
chr23_25829_mature	chr23_25829	agagctgcagtacccgggaca	3	3	3	2
chr15_17926_star	chr15_17926	caggctcgggctgggccccgg	3	2	3	2
chr10_11768_mature	chr10_11768	gccgaggggttggagct	3	0	3	2
chr2_2383_star	chr2_2383	acccggccgcgctc	3	0	3	2
chr11_14515_mature	chr11_14515	cccggcccctgctctgtccag	2	12	3	2
chr8_10532_star	chr8_10532	aggtctgagagcagagtcag	2	4	3	2
chr19_22426_star	chr19_22426	ggccggccgcacca	2	2	3	2
chr2_1866_mature	chr2_1866	ccgctcctcgtgtgcgctctggg	2	2	3	2
chr10_12226_mature	chr10_12226	tatggtagctctttttgtttt	2	0	3	2
chr12_15012_mature	chr12_15012	agttgaggctccgagcttcgg	1	3	3	2
chr21_23744_mature	chr21_23744	ctgaccctgctctggtcac	1	3	3	2
chr24_25989_star	chr24_25989	tccagtgcatggacttctcattgc	1	2	3	2
chr15_17296_mature	chr15_17296	tctgaacagccactttt	1	1	3	2
chr14_16878_mature	chr14_16878	gctcctgtctcagaatgaacc	1	0	3	2
chr5_6630_mature	chr5_6630	aggtcaagaacgaggctcc	1	0	3	2
chr6_7722_star	chr6_7722	gacaggccggcggggctgc	1	0	3	2
chr8_10511_mature	chr8_10511	tttagcctggataaatcaaga	1	0	3	2
chr10_12076_mature	chr10_12076	agagagttgtagactcaggag	0	4	3	2
chr1_642_mature	chr1_642	ctaacctggatgaactttttg	0	3	3	2
chr5_5822_star	chr5_5822	ggggcagcagcggcagcaa	0	3	3	2
chr17_19311_star	chr17_19311	cagctgtgatgatgaaa	0	2	3	2
chr18_20340_mature	chr18_20340	gccttgaggtttgtgacag	0	2	3	2
chr20_22832_mature	chr20_22832	ttatttttgacgtcccagaac	0	2	3	2
chr21_23617_star	chr21_23617	cagcccagacctcagt	0	2	3	2
chr13_15871_mature	chr13_15871	tacggacctcggtgacatctgc	0	1	3	2
chr23_25166_mature	chr23_25166	taacttagattatttatgatc	0	1	3	2
chr26_27481_mature	chr26_27481	tcgagcctgacagatcacac	0	0	3	2
chr26_27774_mature	chr26_27774	actagtcacatgtaacttac	0	0	3	2
chr5_5991_mature	chr5_5991	tgttcttcctactctcatgcct	0	0	3	2
chr6_7585_mature	chr6_7585	tgtctattgagatgatcgtgtgc	0	0	3	2
chr21_23200_star	chr21_23200	ttttggccaacccaatattaata	36	7	3	1
chr15_17662_mature	chr15_17662	ccggtcgccaggcgcct	18	33	3	1
chr9_11061_mature	chr9_11061	tatttggatcttgagaccacctgg	8	2	3	1
chr22_24413_mature	chr22_24413	ttcctcctccccctttccgcc	7	3	3	1
chr23_25150_star	chr23_25150	agtcgggctcacgtcctt	5	6	3	1
chr11_14238_star	chr11_14238	gcctactatgctcagcta	4	2	3	1
chr12_14570_mature	chr12_14570	aactttgggtctctgga	3	18	3	1
chr11_14561_mature	chr11_14561	accgttggtgagtcctga	3	4	3	1
chr13_16122_mature	chr13_16122	agtatactctgagaaaa	3	4	3	1
chr7_9044_mature	chr7_9044	ctagtaggagttttggatggca	3	3	3	1
chr25_26457_star	chr25_26457	gccgcgtggtgcggcaggtga	3	1	3	1
chr16_18950_star	chr16_18950	ccgctgcccgggcgca	3	0	3	1
chr26_27730_mature	chr26_27730	caggatgtggactctgccagg	2	3	3	1
chr11_13147_mature	chr11_13147	ccctcttcaccccaccccag	2	2	3	1
chr7_9007_star	chr7_9007	gtctctgtctctttgtct	2	2	3	1
chr15_17534_star	chr15_17534	cacccttccaatgcagggggc	2	1	3	1
chr15_17720_mature	chr15_17720	ctgagatgatcagggctgcca	2	1	3	1
chr28_28687_mature	chr28_28687	acagaaatgaaaggaag	2	1	3	1
chr14_16882_mature	chr14_16882	gtcgcagcaggtaggaccta	1	14	3	1
chr24_26122_star	chr24_26122	ggccttccgcgggcccggtgc	1	5	3	1
chr8_10053_mature	chr8_10053	ctggagtatgaggacctcagc	1	4	3	1
chr9_11185_mature	chr9_11185	ctggtccctctggctttccca	1	4	3	1
chr11_13263_mature	chr11_13263	gcaggtaggttcagagcagcc	1	3	3	1
chr11_13831_star	chr11_13831	cctggcagtttccttctgagca	1	3	3	1
chr17_19587_star	chr17_19587	tctggcttccctgggcatctgtgct	1	3	3	1
chr2_2164_mature	chr2_2164	cggcctgtgggccacaagccc	1	3	3	1
chr4_5245_mature	chr4_5245	atcggaaacctggagtcagg	1	3	3	1
chr7_8677_mature	chr7_8677	ctgtgaccaagatactgagcc	1	3	3	1
chr10_12852_mature	chr10_12852	aagacagaagtacaggaa	1	2	3	1
chr10_12924_mature	chr10_12924	cgcgtggcagtgagctc	1	2	3	1
chr17_19582_mature	chr17_19582	cagagagacaccactagacct	1	2	3	1
chr25_26862_mature	chr25_26862	tctcaggtggctgttgtcgtgc	1	2	3	1
chr29_28920_star	chr29_28920	ctgctctctctgtctcttg	1	2	3	1
chr16_19082_mature	chr16_19082	gccggtgcggcaggagc	1	1	3	1
chr17_19412_mature	chr17_19412	aggaacactggacttggac	1	1	3	1
chr22_24434_mature	chr22_24434	cagtccgatttactaggggt	1	1	3	1
chr8_10287_mature	chr8_10287	taggctctagagtgtgtggg	1	1	3	1
chr13_16246_mature	chr13_16246	ttggccgctggtaatggaaag	1	0	3	1
chr20_22556_mature	chr20_22556	tactgttctttttagtctgaccc	1	0	3	1
chr3_3297_mature	chr3_3297	caggatcattcattgatatttg	1	0	3	1
chr3_3880_mature	chr3_3880	agaaggagtgggaggag	1	0	3	1
chr26_27839_mature	chr26_27839	gagaggacctgagagccggcg	0	9	3	1
chr25_27072_mature	chr25_27072	atgagagagtgatagaacccaggc	0	5	3	1
chr9_10975_star	chr9_10975	agcccatcctctgtagtc	0	5	3	1
chr21_23274_mature	chr21_23274	tgcccatggtcagacag	0	4	3	1
chr18_20474_mature	chr18_20474	tgactcaagactatgtgcagc	0	3	3	1
chr19_21596_star	chr19_21596	gggggtcaggctgcagcgccag	0	3	3	1
chr18_20171_mature	chr18_20171	agcggaagctctgaccttgggg	0	2	3	1
chr2_2755_star	chr2_2755	gtgtgtgtgttcgagtacaggtgt	0	2	3	1
chr22_24509_mature	chr22_24509	agtgacttggataactctcatct	0	2	3	1
chr4_5026_mature	chr4_5026	gtgccccagctcagacctcgtcct	0	2	3	1
chr1_473_star	chr1_473	gagttgggctcctgtt	0	1	3	1
chr17_19311_mature	chr17_19311	agcgtcatctttagttgg	0	1	3	1
chr23_25606_star	chr23_25606	cgccctccatatcattgagtcctct	0	1	3	1
chr28_28622_mature	chr28_28622	cagcagtattgagtgtgtaggtt	0	1	3	1
chr10_12916_mature	chr10_12916	gagagtaatatggctgt	0	0	3	1
chr18_20125_mature	chr18_20125	cttttcccagagactgc	0	0	3	1
chr18_20171_star	chr18_20171	ctggggtcttcagccaggcctccgaga	0	0	3	1
chr22_24153_star	chr22_24153	ggggcaggccaggcacagaac	0	0	3	1
chr4_4806_mature	chr4_4806	atgactgatagaacctgagcg	0	0	3	1
chr4_4919_star	chr4_4919	gctctccggcccaaaccc	0	0	3	1
chr8_10320_star	chr8_10320	cggggcagactgagatagagag	0	0	3	1
chr8_10403_mature	chr8_10403	actgtgttctctccgcaccca	0	0	3	1
chr9_10720_star	chr9_10720	agattctctgtgaatgc	0	0	3	1
chr24_26271_mature	chr24_26271	ctgagcacctctgaacc	10	1	3	0
chr16_19060_star	chr16_19060	aggctactttggtcagatat	4	4	3	0
chr21_23656_mature	chr21_23656	ctttaacttcagtcctg	4	3	3	0
chr1_255_star	chr1_255	cactgaggaccagtaggaag	3	3	3	0
chr1_1340_mature	chr1_1340	aattctggtgtctgctg	3	1	3	0
chr15_17563_star	chr15_17563	atatgcagtctatcactccagtcat	3	1	3	0
chr25_26484_star	chr25_26484	tggaggtggaggagctgct	3	0	3	0
chr8_10320_mature	chr8_10320	tctcatcatccttcttccccag	2	6	3	0
chr18_20852_mature	chr18_20852	atggtagattcacccacccag	2	4	3	0
chr11_14528_mature	chr11_14528	gtgtgtgtcgtccagccc	2	3	3	0
chr22_24905_mature	chr22_24905	aaaccctgtagagattag	2	2	3	0
chr3_3450_star	chr3_3450	tgattcccagagctgtgctgcctg	2	2	3	0
chr15_17423_mature	chr15_17423	tttgtggctgaatggtttagggag	2	1	3	0
chr15_18209_mature	chr15_18209	cattcattccttttgctgtgt	2	1	3	0
chr17_20044_mature	chr17_20044	ctcacggccgcccttctctgc	2	1	3	0
chr13_15477_star	chr13_15477	attctcagggtccccgggac	2	0	3	0
chr16_18909_mature	chr16_18909	tccacagcagctctgcatctc	2	0	3	0
chr26_27800_star	chr26_27800	ctctggggtcagggg	2	0	3	0
chr7_8123_star	chr7_8123	tagggtagagactgaggcccaa	2	0	3	0
chrx_30156_mature	chrx_30156	acattcagaggacttccttgatcc	2	0	3	0
chr27_28074_mature	chr27_28074	aggctgcagcagctgggct	1	6	3	0
chr6_7248_mature	chr6_7248	ttctactgtaccccactgc	1	4	3	0
chr1_720_mature	chr1_720	aaacagtctttcctttggaacc	1	3	3	0
chr8_10443_mature	chr8_10443	ctatccttaaccacaagtatctc	1	2	3	0
chr1_1467_star	chr1_1467	cctgtctggactaccctca	1	1	3	0
chr28_28365_star	chr28_28365	gggaagtgtagaggtcgccact	1	1	3	0
chr10_12960_star	chr10_12960	gacattgccaaggtaaggaatggggt	1	0	3	0
chr11_13625_star	chr11_13625	gggagaagccccagagaggcagttaact	1	0	3	0
chr18_20611_mature	chr18_20611	cattattagtgtatagaaa	1	0	3	0
chr22_24847_mature	chr22_24847	cacggaggaggagagag	1	0	3	0
chr28_28751_mature	chr28_28751	ctttgatatgtcaacagttat	1	0	3	0
chr3_3917_mature	chr3_3917	cgatggcagagaaagaagaaaagt	1	0	3	0
chr9_11492_mature	chr9_11492	aacatgggccaggaacttgaaa	1	0	3	0
chrx_29739_mature	chrx_29739	gagaaagatttctgagtgac	0	5	3	0
chr21_23618_mature	chr21_23618	ctgtgtgtccagtctgg	0	4	3	0
chr28_28720_mature	chr28_28720	ctgggcggggcgggaggcg	0	4	3	0
chr4_4590_mature	chr4_4590	tgttcactgagctttactgggcc	0	4	3	0
chr4_5651_mature	chr4_5651	ggaaggcgtggtcggcggc	0	4	3	0
chr17_19267_star	chr17_19267	gtggcccggtcacccggccga	0	3	3	0
chr7_8726_star	chr7_8726	cgacgagcgctacgtgctgtcgt	0	3	3	0
chr7_8970_mature	chr7_8970	tgacacctgaactctcctctccag	0	2	3	0
chr1_1456_mature	chr1_1456	gaggtgtaactactgaataattc	0	1	3	0
chr1_606_star	chr1_606	ctcctgttggctgttgat	0	1	3	0
chr10_12421_star	chr10_12421	gggcgctggctggggccggac	0	1	3	0
chr12_14900_mature	chr12_14900	gaaaggtcactgcagat	0	1	3	0
chr13_16436_star	chr13_16436	tgtatagcacagagaactatattc	0	1	3	0
chr16_18809_mature	chr16_18809	gagtgttacatgctaggattgt	0	1	3	0
chr2_2462_mature	chr2_2462	cttacttatgacctcatatcc	0	1	3	0
chr2_2817_mature	chr2_2817	tcactggattatctaatcact	0	1	3	0
chr21_23627_star	chr21_23627	gtccagtgagaaggaagcag	0	1	3	0
chr26_27377_mature	chr26_27377	cttatctgcatctatcaagttggt	0	1	3	0
chr8_10257_mature	chr8_10257	gagttaaacaaaggtactg	0	1	3	0
chr1_325_mature	chr1_325	gtcattaacagcataggtttactt	0	0	3	0
chr12_15096_mature	chr12_15096	tcaggtgctgcctctgtg	0	0	3	0
chr13_16135_mature	chr13_16135	ctttgcggtggggagagac	0	0	3	0
chr16_18578_mature	chr16_18578	gtgcactttgtgtatgaag	0	0	3	0
chr18_20946_mature	chr18_20946	attcaggacaggcaaatgct	0	0	3	0
chr18_21105_mature	chr18_21105	cccgatctccagaggtta	0	0	3	0
chr19_21848_mature	chr19_21848	cagagatggacaaatgcagaag	0	0	3	0
chr19_22275_mature	chr19_22275	gggatccctatgttacttttgctt	0	0	3	0
chr19_22288_star	chr19_22288	tggtcagaagacctgag	0	0	3	0
chr26_27600_mature	chr26_27600	attctgaataaatgttt	0	0	3	0
chr29_29564_mature	chr29_29564	ctgggcgtcaggagggg	0	0	3	0
chr3_3243_mature	chr3_3243	aattaattgaactcaaag	0	0	3	0
chr4_5212_mature	chr4_5212	cgtatttccctcgtgccctagac	0	0	3	0
chr5_6396_mature	chr5_6396	cgcggatgagctgagagag	0	0	3	0
chr5_6723_mature	chr5_6723	ttctctgaaaagtttaaaa	0	0	3	0
chr6_7871_mature	chr6_7871	tgaagattcactttggta	0	0	3	0
chr6_7967_mature	chr6_7967	ctactcagttctttggccttg	0	0	3	0
chr8_9630_mature	chr8_9630	tgcactgtagtattcaga	0	0	3	0
chr16_18795_mature	chr16_18795	ctagtttgattctgatttcc	6	8	2	18
chr9_10810_star	chr9_10810	agttaccttagtgtttca	3	2	2	15
chr14_16584_mature	chr14_16584	ctgctcatgctgcagagcttc	1	1	2	12
chr9_11289_mature	chr9_11289	attgtcactgcttatgga	28	10	2	11
chr15_18003_mature	chr15_18003	tgactgctgttttgggc	4	13	2	10
chr3_4449_star	chr3_4449	cctgacctcggaa	7	19	2	9
chr22_24098_mature	chr22_24098	ctcctgagctctggagc	7	12	2	9
chr1_1055_mature	chr1_1055	aggctgatcttccccaa	16	5	2	8
chr8_9600_star	chr8_9600	cgggagggcgccgctcc	5	13	2	8
chr5_5668_star	chr5_5668	gtcagagctgtcccttcaggaggat	4	9	2	8
chr26_27429_star	chr26_27429	cccgggcccggccgcccgcccgc	4	8	2	8
chr11_13145_star	chr11_13145	gaacttctgtggggacacttgtgga	4	6	2	8
chr17_19516_star	chr17_19516	gtcacgctgaggtcggggagccc	2	1	2	8
chr2_2585_mature	chr2_2585	tgaaaatgttggtttatat	1	2	2	8
chr23_25005_star	chr23_25005	ggcacctcctcacccggacgcc	0	1	2	8
chr17_19246_star	chr17_19246	tcccaggctctagagcccag	3	13	2	7
chr24_26244_mature	chr24_26244	cccggggtaaaagcact	2	15	2	7
chr1_948_mature	chr1_948	cggtgcgtgcgtgcgtgcg	2	2	2	7
chr8_10402_mature	chr8_10402	ccggcaggcggtggcagagactgt	6	7	2	6
chr13_15839_mature	chr13_15839	ccccccgctcgtctcttccag	6	5	2	6
chr4_4975_mature	chr4_4975	tagtgactggagtgaagc	5	2	2	6
chr10_11765_mature	chr10_11765	cttctgagccactaggg	3	14	2	6
chr4_4744_mature	chr4_4744	cgtccggccatttctgcccgcag	3	4	2	6
chr9_10826_mature	chr9_10826	caccgaatggctggagagcgt	3	2	2	6
chr8_10548_star	chr8_10548	tcgcgtcgctcctctgagg	2	2	2	6
chr7_9195_mature@@hsa-miR-7975	chr7_9195	tatcctagtcacggcacc	2	1	2	6
chr18_20407_mature	chr18_20407	tctgaccttcgacctgtatcc	1	6	2	6
chr10_12119_mature	chr10_12119	tctggtcagatagctcc	1	3	2	6
chrx_30327_star	chrx_30327	tgttttcctttttttttttt	1	2	2	6
chr18_20742_mature	chr18_20742	gtgggggaagggcggccac	0	3	2	6
chr3_4267_star	chr3_4267	cacccgatggcgcgcttcggccg	12	31	2	5
chr5_6111_mature	chr5_6111	gtctggtgggaaggaag	10	7	2	5
chr15_18258_star	chr15_18258	caggggcggggggcatttc	9	6	2	5
chr29_29617_mature	chr29_29617	cccaggacccggagcaggctg	8	8	2	5
chr2_2074_mature	chr2_2074	tatgggaaggagaattcagga	6	13	2	5
chr26_27794_star	chr26_27794	ggggaatcccatgggctacaaagag	5	10	2	5
chr13_16144_star	chr13_16144	tcagaagagaaagtcttggt	4	6	2	5
chr25_27077_star	chr25_27077	gagccgcgcggggcggcca	3	9	2	5
chr2_2655_mature	chr2_2655	tcatgctgtgctgtctctctgtc	3	8	2	5
chr11_14423_mature	chr11_14423	atcgctgttcgctctcgccga	3	2	2	5
chr2_2188_mature	chr2_2188	gcgcctctgttccccgccag	3	1	2	5
chr10_11799_mature	chr10_11799	attggagccagtctgcagaag	2	4	2	5
chr12_15256_mature	chr12_15256	aaaggcctgaatgaactttttg	2	1	2	5
chr17_19478_star	chr17_19478	cccggagcctggcgggcgg	2	1	2	5
chr7_8295_star	chr7_8295	tgaggcaggcgggaggcggg	2	1	2	5
chr19_22437_star	chr19_22437	gaaccaaaacagcgcc	2	0	2	5
chr26_27791_mature	chr26_27791	ttgcggggttgggctggg	1	5	2	5
chr25_26496_mature	chr25_26496	gaagattcagacaggagcct	1	3	2	5
chr9_11526_mature	chr9_11526	gattggctgtgagactga	0	2	2	5
chr1_620_star	chr1_620	cgccagcagctgcagaggagg	0	1	2	5
chr3_3132_mature	chr3_3132	gagactcacactttggatg	33	14	2	4
chr2_2152_mature	chr2_2152	ttgggcgcgctcggcggaaactg	7	7	2	4
chr25_26933_mature	chr25_26933	aaaggaggcgctggaccc	7	1	2	4
chr5_7049_mature	chr5_7049	cctggcggagccgcggccggccc	6	5	2	4
chr17_19511_star	chr17_19511	ccgacctttagccgaagg	5	6	2	4
chr14_16643_star	chr14_16643	aggtccagggagctcca	4	4	2	4
chr2_1552_mature	chr2_1552	gaaaagtcgcggcagaagc	4	4	2	4
chr9_10801_mature	chr9_10801	ttctgtcctctgccttttcag	4	3	2	4
chr7_8992_mature	chr7_8992	ttcctgtctgactctgg	3	5	2	4
chr3_4458_star	chr3_4458	gtccgtgctggacgctgga	2	17	2	4
chr20_22560_mature	chr20_22560	attgtgaggactgagat	2	6	2	4
chr25_27089_star	chr25_27089	gtgtgcattcagtcatg	2	5	2	4
chr19_21461_mature	chr19_21461	aaggggcggtggcgggtggagaag	2	3	2	4
chr1_1428_mature	chr1_1428	aatgtctttatccttgctctgagc	2	2	2	4
chr10_12449_mature	chr10_12449	ctgtgaaccgttctgccaagtt	2	2	2	4
chr13_15725_mature	chr13_15725	cttgtcctatttcccgccagg	1	7	2	4
chr1_532_star	chr1_532	tcccacccccgccccgccc	1	4	2	4
chr25_26856_star	chr25_26856	agggggcaggggcgggcgggcc	1	4	2	4
chr25_27151_mature	chr25_27151	attcctgaggctggctcagctg	1	2	2	4
chr28_28680_mature	chr28_28680	gttaaaaatctgaaagg	1	1	2	4
chr11_14304_star	chr11_14304	ccagagttctgtggaact	1	0	2	4
chr4_5426_star	chr4_5426	caaaaagttcatttgggcttttt	1	0	2	4
chr5_6801_mature	chr5_6801	atcactggacctagaatgg	1	0	2	4
chr24_25897_star	chr24_25897	ccgcggtccgacctgcc	0	2	2	4
chr23_25366_mature	chr23_25366	tttttctgatacgtctcattctgg	0	1	2	4
chr8_10189_mature	chr8_10189	tgttggtctctaactttaaacac	0	1	2	4
chr9_11640_star	chr9_11640	gggtcagggctgcccccggcagc	0	1	2	4
chr11_13777_star	chr11_13777	ctgtctctttgtgttttcttggc	0	0	2	4
chr7_8281_mature	chr7_8281	tatgattccattgatctgaagcgt	14	31	2	3
chr10_12421_mature	chr10_12421	gccggctgacagccaacgaccg	7	4	2	3
chr22_24188_star	chr22_24188	tgggctgaggatgaggatggttt	7	2	2	3
chr26_27346_mature@@hsa-miR-1910-5p	chr26_27346	aggcaggcagaggactgagc	6	6	2	3
chr13_15952_mature	chr13_15952	ctgggcccagggaatctgcat	6	3	2	3
chr16_18878_mature	chr16_18878	gaagtggtagctgggctgc	6	3	2	3
chr8_9947_mature	chr8_9947	actgggctgggcttgag	5	2	2	3
chr28_28378_mature	chr28_28378	tatgacctagtaaactttgtac	5	0	2	3
chr16_19023_star	chr16_19023	gtggtcagagaggcatgagagggc	4	6	2	3
chr14_16621_mature	chr14_16621	acatgcaaaggatctccctgac	4	4	2	3
chr3_3236_mature	chr3_3236	ctgcacattgttagagc	4	2	2	3
chr25_26933_star	chr25_26933	ggtccggccggccccgccc	3	11	2	3
chr18_20673_mature	chr18_20673	cattccagatgactggctcaggac	3	10	2	3
chr17_19758_mature	chr17_19758	tggctgacccctgtagtctgtg	3	4	2	3
chr22_24452_mature	chr22_24452	atggggctgagcactgag	3	0	2	3
chr18_20788_star	chr18_20788	tccagtcagcagcctggag	2	8	2	3
chr11_13697_mature	chr11_13697	aaccccagccagagaggacacgga	2	4	2	3
chr2_1854_mature	chr2_1854	ctcgagtgagaattgcgggc	2	4	2	3
chr5_7177_mature	chr5_7177	gatttccagctgttgtgac	2	4	2	3
chr14_16545_star	chr14_16545	ggcaccgggctcagctgc	2	2	2	3
chr25_27224_mature	chr25_27224	agattttgaaaactccagc	2	2	2	3
chr6_7305_star	chr6_7305	acagacacataggtgaactag	2	2	2	3
chr28_28475_mature	chr28_28475	ctgcccactgggcactagtgac	2	1	2	3
chr12_14877_star	chr12_14877	ccgcggcgagcggcggccgcag	2	0	2	3
chr16_18448_mature	chr16_18448	ttctagagcctgtgagtca	1	7	2	3
chr17_19522_mature	chr17_19522	tccctggctgggagccctggg	1	6	2	3
chr4_5607_star	chr4_5607	ccctccctctttctctctc	1	5	2	3
chrx_30211_mature	chrx_30211	gtggtcaggctccaggg	1	4	2	3
chr11_14522_mature	chr11_14522	actgaggctgttggcatgaaacc	1	3	2	3
chr5_6344_star	chr5_6344	ccaagggtgaatcctcgctgac	1	3	2	3
chr16_18548_mature	chr16_18548	ctgctgtcacttctgtc	1	2	2	3
chr16_18623_mature	chr16_18623	atgtgtagtgaaagataa	1	2	2	3
chr8_10395_star	chr8_10395	gggcacctgttggcacaatc	1	2	2	3
chr13_16345_star	chr13_16345	taccagcggtttctggacctg	1	1	2	3
chr2_2655_star	chr2_2655	acacggtgagtgatggcaggtggg	1	1	2	3
chr21_23293_mature	chr21_23293	tgtcctgagaaaactgtccc	1	1	2	3
chr23_25393_mature	chr23_25393	ctagcagagctcgtgacga	1	1	2	3
chr28_28467_star	chr28_28467	ccggggcagaggccagcgggcct	1	1	2	3
chr3_3669_mature	chr3_3669	cattggcctgcagggcag	1	1	2	3
chr9_11289_star	chr9_11289	caatgaggaggatgaag	1	1	2	3
chr10_12742_mature	chr10_12742	tcttctctggggaaactgaa	1	0	2	3
chr23_25697_star	chr23_25697	gacgggcgtttcctccgc	1	0	2	3
chr24_26269_mature	chr24_26269	tactgagaagttaatgga	1	0	2	3
chr23_25802_star	chr23_25802	gtgttgaaagagggtccagttc	0	4	2	3
chr18_20446_mature	chr18_20446	aatccggagctgtcattttggg	0	3	2	3
chr22_24305_mature	chr22_24305	ccaggagggctggagatcctg	0	3	2	3
chr1_1379_mature	chr1_1379	cttcgtccattcatctgt	0	2	2	3
chr1_750_mature	chr1_750	gaggacctcaagaggcag	0	2	2	3
chr13_15798_star	chr13_15798	gaggctgctcctctgcccacag	0	2	2	3
chr16_18618_mature	chr16_18618	attcctctcttgttccagcaac	0	2	2	3
chr19_21226_star	chr19_21226	aggggacgtggtgtgag	0	2	2	3
chr21_24056_star	chr21_24056	agggagggaggtggccgggcacgc	0	1	2	3
chr23_25474_mature	chr23_25474	tctgacacctcccctgcacccc	0	1	2	3
chr24_25970_star	chr24_25970	catggttcttttggctgttc	0	1	2	3
chr9_11468_star	chr9_11468	tgagctcctctcctgaaatgattc	0	1	2	3
chr13_16029_star	chr13_16029	ttttgaacgggcagttttcat	0	0	2	3
chr25_26451_mature	chr25_26451	acgactccagcccccccgcag	0	0	2	3
chr26_27606_mature	chr26_27606	ccgtacccgcgcgcagact	0	0	2	3
chr29_29533_mature	chr29_29533	ttcctctcagtttagga	0	0	2	3
chr5_7226_mature	chr5_7226	tgtgcggacgtcgtgtccccgag	0	0	2	3
chr27_27856_star	chr27_27856	tcttgcttctacttgaaaag	83	224	2	2
chr14_17275_mature	chr14_17275	gggtggtcgtctggcgt	23	55	2	2
chr6_7645_mature	chr6_7645	tccccgcctttcggccgtcg	6	8	2	2
chr17_19509_mature	chr17_19509	gcggcgtcccagtagct	4	6	2	2
chr1_590_mature	chr1_590	ggttccagagtccatgctg	4	4	2	2
chrx_29850_mature	chrx_29850	actgagggacctgaatt	4	4	2	2
chr16_18648_mature	chr16_18648	tctgaagaaacttgaaaaa	4	3	2	2
chr18_20994_mature	chr18_20994	ctgctcggcctgacagctgccg	4	3	2	2
chr19_21978_mature	chr19_21978	cggaggaaagacatgtctgatt	4	0	2	2
chr5_6368_mature	chr5_6368	atgtccgcgggttccctgtccc	4	0	2	2
chr7_8645_star	chr7_8645	catcttaaggctgcccag	3	7	2	2
chr16_18686_mature	chr16_18686	gagtagagaagtggatggac	3	3	2	2
chr15_17739_mature	chr15_17739	tgactcctctctgctgccccag	3	2	2	2
chr7_9065_star	chr7_9065	ccctgcagttccttt	3	2	2	2
chr10_12507_star	chr10_12507	tttttttttttttaacatagag	3	1	2	2
chr18_20490_mature	chr18_20490	attacccacagccaggcct	3	1	2	2
chr3_3846_star	chr3_3846	aggcaacagattatagtagc	3	1	2	2
chrx_29701_mature	chrx_29701	tacctggttgatcttgc	3	0	2	2
chr17_19510_mature	chr17_19510	gcggcgtcccagtagct	2	12	2	2
chr21_23247_mature	chr21_23247	tgtgcactgctgactccttggac	2	5	2	2
chrx_29901_star	chrx_29901	tcgccccgcccagaccagcc	2	5	2	2
chr18_20992_mature	chr18_20992	tgctgctagacacacccagga	2	4	2	2
chr29_28895_mature	chr29_28895	gggtggggtcctcggagcc	2	4	2	2
chr7_9011_mature	chr7_9011	tgggggagggttgggggc	2	4	2	2
chrx_29810_mature	chrx_29810	gttatttgaagagctcagagtc	2	4	2	2
chr18_21009_mature	chr18_21009	tgtgggctgttcagagtaatc	2	2	2	2
chr21_23744_star	chr21_23744	tgaggaggggacgggtcagg	2	2	2	2
chr23_25147_mature@@hsa-miR-6778-5p	chr23_25147	tctgcctcctttcctcccag	2	2	2	2
chr5_6396_star	chr5_6396	gcagtcgggtgggggtcgcgg	2	2	2	2
chrx_29904_star	chrx_29904	acctgggtctcctgatt	2	2	2	2
chr1_437_star	chr1_437	tggccaaaaagttcgtttgagc	2	1	2	2
chr3_3353_mature	chr3_3353	atttctgtatcgaatcgca	2	1	2	2
chr7_8849_mature	chr7_8849	tgcccacacgcgtacgccag	2	1	2	2
chr13_15820_mature	chr13_15820	cttctagaatgatgcctgt	2	0	2	2
chr17_19610_star	chr17_19610	tcaagttggcaaagaga	2	0	2	2
chr20_22509_mature	chr20_22509	ttccagctgtatctgcct	2	0	2	2
chr15_18242_mature	chr15_18242	agatggcggcgagcggac	1	8	2	2
chr17_19143_star	chr17_19143	agcgcggcgccgggatc	1	8	2	2
chr5_6954_star	chr5_6954	ttgcagacgactcgaagc	1	8	2	2
chr20_23031_star	chr20_23031	ccggggcgggggtg	1	7	2	2
chr26_27612_mature	chr26_27612	ctgtgttctcccgtcagtc	1	6	2	2
chr12_15360_mature	chr12_15360	tgccccccaagactgtgcag	1	3	2	2
chr14_17271_mature	chr14_17271	tctgtccgactgctttg	1	3	2	2
chr27_28019_mature	chr27_28019	ctgccttctgctcgaccctgcag	1	3	2	2
chr3_4233_mature	chr3_4233	ttgaagcaagagcactgaagtgac	1	3	2	2
chr12_15012_star	chr12_15012	cgaggcccgcagccccagccc	1	2	2	2
chr14_17285_star	chr14_17285	gtcagacttggcgatgcc	1	2	2	2
chr16_18920_star	chr16_18920	gggccgagggtccggcggaggtg	1	2	2	2
chr18_20585_mature	chr18_20585	tgccttccacctctgcccccag	1	2	2	2
chr25_26813_mature	chr25_26813	acagccccttgcccccaccag	1	2	2	2
chr4_5490_mature	chr4_5490	aaggctcttctgttgttctgac	1	2	2	2
chr17_19460_star	chr17_19460	tccatcagggagctgagtctgg	1	1	2	2
chr18_20503_mature	chr18_20503	ccgggcccctcacctcttgcag	1	1	2	2
chr18_20738_star	chr18_20738	ctcacaggctggtgttctga	1	1	2	2
chr25_26560_star	chr25_26560	ccttttggccaactcaatacat	1	1	2	2
chr6_7620_mature	chr6_7620	gacctgtgcgtgtacactcat	1	1	2	2
chr1_1199_mature	chr1_1199	cgtggacaaagtagaat	1	0	2	2
chr1_54_star	chr1_54	gttcattttcagagttg	1	0	2	2
chr10_12205_mature	chr10_12205	gccggtgccgctagagct	1	0	2	2
chr12_14962_star	chr12_14962	aggacgtgggactga	1	0	2	2
chr13_15604_star	chr13_15604	cagaagaaagggcgatgctgga	1	0	2	2
chr17_19473_star	chr17_19473	cttgacttgttgataaga	1	0	2	2
chr23_25635_mature	chr23_25635	tgggaatcgggagggactcc	1	0	2	2
chr24_25954_mature	chr24_25954	accatggtcctactttctg	1	0	2	2
chr5_6792_mature	chr5_6792	tagagaacaccttttttacttccc	1	0	2	2
chr7_9140_mature	chr7_9140	tactggtacacactataacat	1	0	2	2
chr24_26399_star	chr24_26399	tcttagatccagaagtagtc	0	9	2	2
chr21_23642_mature	chr21_23642	gcacaccgagtcggctgc	0	5	2	2
chr21_23377_mature	chr21_23377	gtatttgcagggcctcaaaacat	0	4	2	2
chr25_26717_star	chr25_26717	atgtctgttcttttcctct	0	3	2	2
chr7_8699_mature	chr7_8699	gagggccaggtgacatct	0	3	2	2
chr16_18572_mature	chr16_18572	gtggacggaggacaagaacag	0	2	2	2
chr2_2028_mature	chr2_2028	tctgaacatgccccttttt	0	2	2	2
chr3_4311_mature	chr3_4311	ccttggaatcagcttggct	0	2	2	2
chr11_14382_mature	chr11_14382	aacatttcaggctgtgaag	0	1	2	2
chr13_16439_star	chr13_16439	aaaggtcacatctgttta	0	1	2	2
chr18_20427_mature	chr18_20427	tctgcgtctctccctacccca	0	1	2	2
chr19_21793_star	chr19_21793	ttcgttggctttggtaatctt	0	1	2	2
chr29_28996_mature	chr29_28996	tggtgagggagttagattgcag	0	1	2	2
chr3_3129_star	chr3_3129	aaaccctgggggcacag	0	1	2	2
chr5_6073_star	chr5_6073	tgagttgtaggttttcagg	0	1	2	2
chr11_13522_mature	chr11_13522	ctgagcaggcactgagc	0	0	2	2
chr11_14342_mature	chr11_14342	tgccctgcagcttcctaggc	0	0	2	2
chr16_18965_star	chr16_18965	ccagggagggatgaggagagagt	0	0	2	2
chr2_2608_mature	chr2_2608	aaacttgaatgaaccttttggc	0	0	2	2
chr21_23523_star	chr21_23523	ctcagaagtgatgccacgcggaga	0	0	2	2
chr21_23749_mature	chr21_23749	tgcagcggactcagccc	0	0	2	2
chr22_24153_mature	chr22_24153	tttgggtggctgtgtttgcacaa	0	0	2	2
chr24_26244_star	chr24_26244	gcgccgcctgcgtggggt	0	0	2	2
chr4_5134_mature	chr4_5134	aggtgaggactctgagg	0	0	2	2
chr6_8002_mature	chr6_8002	atggagtatttgggtgttt	0	0	2	2
chr7_8645_mature	chr7_8645	ataacagctgttgacgtgcatgg	0	0	2	2
chr8_10181_mature	chr8_10181	tgaggttctgaaccccaagccca	0	0	2	2
chr11_14194_mature	chr11_14194	aagtgctgtgctactccc	4	5	2	1
chr15_18001_star	chr15_18001	gttccctcttgtctgtctcag	4	5	2	1
chr3_4338_star	chr3_4338	gctcggcagctcctcgccccg	4	5	2	1
chr11_13164_mature	chr11_13164	atggaggatggaaggat	4	2	2	1
chr3_3586_star	chr3_3586	gatgctattttccagagtttg	4	2	2	1
chr5_6447_star	chr5_6447	gcgggggcatcaggctcgcc	4	2	2	1
chr19_21185_mature	chr19_21185	gagacgggcctgcgggggctg	4	1	2	1
chr21_23379_mature	chr21_23379	ttccactcggcaggctgtcac	3	6	2	1
chr3_4198_mature	chr3_4198	cctccagggctaggaggtggtc	3	5	2	1
chr5_6657_mature	chr5_6657	cttgtcttccctggggaac	3	5	2	1
chr22_24762_mature	chr22_24762	ctctgagctttccggacc	3	3	2	1
chr11_14133_star	chr11_14133	agtaatttcttgaggaaaattt	3	2	2	1
chr13_16051_mature	chr13_16051	gaggacacagaaggaaa	3	2	2	1
chr1_521_mature	chr1_521	agacacagagagccccacagggat	3	1	2	1
chr23_25398_star	chr23_25398	ggcctcgcagtgct	3	1	2	1
chr6_7627_mature	chr6_7627	aaacgtaagactcgccagtaaa	3	1	2	1
chr12_15373_mature	chr12_15373	agcgggcccctctggtga	2	9	2	1
chr7_8591_mature	chr7_8591	ttgctgtggtcagttctggatc	2	7	2	1
chr18_20789_mature	chr18_20789	gtgaccctgctcagctcgaccacc	2	5	2	1
chr22_24858_mature	chr22_24858	agaagtcggccgctgtg	2	4	2	1
chr14_17060_star	chr14_17060	ctccacgtgcagaggattca	2	3	2	1
chr18_20146_star	chr18_20146	agatggaagagatggagagacgtc	2	3	2	1
chr21_24024_star	chr21_24024	ttcgtggtgcagaggat	2	3	2	1
chr22_24550_mature	chr22_24550	gggcagggaggaggact	2	3	2	1
chr28_28670_star	chr28_28670	ttaaagctgggcaaactga	2	3	2	1
chr18_21131_star	chr18_21131	agggccgccccgcaggcctg	2	2	2	1
chr14_16690_star	chr14_16690	ttgtttacattatcacatc	2	1	2	1
chr19_21729_mature	chr19_21729	ccccggcttttcctcccccag	2	1	2	1
chr2_1854_star	chr2_1854	cctgctgtttcactctctg	2	1	2	1
chr5_6792_star	chr5_6792	ggagaggacaggtcgtgacttccacttg	2	1	2	1
chr13_15627_mature	chr13_15627	aaacttgaatgaaccttttggc	2	0	2	1
chr25_26478_star	chr25_26478	cagccgcccaccgctgc	2	0	2	1
chr3_3165_mature	chr3_3165	tcctgtaggtggtctcaag	2	0	2	1
chr6_7585_star	chr6_7585	tttttatcatgaatagatgt	2	0	2	1
chr19_22310_mature	chr19_22310	cagccatggacagacagctccc	1	7	2	1
chr12_14954_mature	chr12_14954	tgcgggcccgcggttcgggcgg	1	5	2	1
chr25_26922_mature	chr25_26922	agctttgactgaggacagagcc	1	4	2	1
chr3_4458_mature	chr3_4458	ccaggcgtccgcaggacc	1	4	2	1
chr18_20499_star	chr18_20499	tggaagggagaaggggaagag	1	3	2	1
chr20_22831_mature	chr20_22831	ttatttttgacgtcccagaac	1	3	2	1
chr20_23043_star	chr20_23043	caaggcagctcaggaca	1	3	2	1
chr26_27358_star	chr26_27358	tggtacctcatgaatcgaaac	1	3	2	1
chr11_14372_star	chr11_14372	gcaaattattccaaggcgcga	1	2	2	1
chr18_20269_mature	chr18_20269	tgtccctggccctctccccag	1	2	2	1
chr19_21240_star	chr19_21240	agatgtgagcaggctctatc	1	2	2	1
chr19_22364_star	chr19_22364	gcagccaggatcgcgtaggcc	1	2	2	1
chr19_21301_star	chr19_21301	cactgggcgccccgcaccccagc	1	1	2	1
chr19_22101_star	chr19_22101	agcatagtggaaaaagt	1	1	2	1
chr20_22901_mature	chr20_22901	tgaaaatggagaaaaactcag	1	1	2	1
chr21_23521_star	chr21_23521	aacaccgtcaaggcgtct	1	1	2	1
chr21_23523_mature	chr21_23523	tgacgtgtggtgcttaagga	1	1	2	1
chr23_25147_star	chr23_25147	tgaggagggcagggaagcggac	1	1	2	1
chr26_27625_star	chr26_27625	caggcggctcctccggccgct	1	1	2	1
chr3_3408_mature	chr3_3408	tttcactgtgtgctgagac	1	1	2	1
chr8_10101_star	chr8_10101	ggaagcaagaaaggtcaagggc	1	1	2	1
chr8_9544_mature@@mmu-miR-6955-5p	chr8_9544	ctcggcctcagcactcaggac	1	1	2	1
chr8_9797_star	chr8_9797	gtacagacttcagatctgagtaa	1	1	2	1
chr1_1185_mature	chr1_1185	tgttttgttcagatttactgct	1	0	2	1
chr1_1272_mature	chr1_1272	cagcaggctcttgtatgttg	1	0	2	1
chr13_15498_mature	chr13_15498	tgagtgcattctaagtaagatct	1	0	2	1
chr14_16727_mature	chr14_16727	tttctggactaggtgatgaacc	1	0	2	1
chr15_17704_star	chr15_17704	caagtttccgggcagggggac	1	0	2	1
chr16_18572_star	chr16_18572	gagaactgtcagtgttccttccgag	1	0	2	1
chr22_24469_mature	chr22_24469	tccattgccttccagactagc	1	0	2	1
chr25_26856_mature	chr25_26856	cgtagcgccgccttcccccag	1	0	2	1
chr25_27244_star	chr25_27244	gccacgtgtgcatgtcct	1	0	2	1
chr3_4394_mature	chr3_4394	cacagaggccgtagtaacc	1	0	2	1
chr8_10457_mature	chr8_10457	gaaaactgggtctctctgtac	1	0	2	1
chr14_16882_star@@mmu-miR-5124a	chr14_16882	agcatcttagccactggacc	0	6	2	1
chr20_22969_mature	chr20_22969	tttccaattcactgtag	0	4	2	1
chr24_26030_mature	chr24_26030	ttggaggcagagggatggtggagg	0	4	2	1
chr7_8986_mature	chr7_8986	ttggctgttgatgttcaggaac	0	4	2	1
chr10_12505_mature	chr10_12505	aataagccttctgaatc	0	3	2	1
chr20_22924_mature	chr20_22924	cggctagctgttagaggctt	0	3	2	1
chr23_25068_mature	chr23_25068	tacagttagctctgatggc	0	3	2	1
chr24_26338_mature	chr24_26338	actgactccggctctgtgttg	0	3	2	1
chr9_11435_star	chr9_11435	ggtgaccctgctgtatctg	0	3	2	1
chr15_18039_mature	chr15_18039	aactggggactgagcatcc	0	2	2	1
chr18_20611_star	chr18_20611	ttctatatattttgtatcc	0	2	2	1
chr2_2652_star	chr2_2652	tctggggagcaggggtagggg	0	2	2	1
chr22_24670_star	chr22_24670	gttcagtctctggttgc	0	2	2	1
chr28_28327_star	chr28_28327	tggtcaacggtctctaggtgc	0	2	2	1
chr5_5679_star	chr5_5679	ccagtatctttgcagatttctc	0	2	2	1
chr5_5834_mature	chr5_5834	actgactcagtgaaaacct	0	2	2	1
chr6_7958_star	chr6_7958	ctaatcttctaagacctctgg	0	2	2	1
chr6_7983_mature	chr6_7983	accgagagcggccggactttg	0	2	2	1
chr14_16661_mature	chr14_16661	aaaatctgaacaaaccttttgg	0	1	2	1
chr14_17044_star	chr14_17044	cggcacttccggtcccg	0	1	2	1
chr15_17768_mature	chr15_17768	ttccaacgtccgacacc	0	1	2	1
chr19_21159_mature	chr19_21159	taattattatctgtttttttcc	0	1	2	1
chr22_24207_star	chr22_24207	cctgcccggtcgtcaccagcctcag	0	1	2	1
chr29_28870_star	chr29_28870	catttatttagccttcttgacc	0	1	2	1
chr3_4150_mature	chr3_4150	atatccagtatatatgtgtgtg	0	1	2	1
chr8_9740_mature	chr8_9740	cagatcagtataaaataaaggag	0	1	2	1
chrx_29665_mature	chrx_29665	tctgtaatctgtaaacctcctt	0	1	2	1
chr1_635_mature	chr1_635	tgagcgaacgcagcactg	0	0	2	1
chr11_13674_mature	chr11_13674	atggatgttgccaggtaa	0	0	2	1
chr11_14213_mature	chr11_14213	ttggctgaatcctgagat	0	0	2	1
chr13_15647_star	chr13_15647	tggtaaagtttttaacatgta	0	0	2	1
chr15_17503_star	chr15_17503	gtggataccatcgctggggtttaga	0	0	2	1
chr15_18117_star	chr15_18117	gagccagaggtggaggccc	0	0	2	1
chr17_19755_mature	chr17_19755	aaaattctggtaaaaaga	0	0	2	1
chr18_20451_mature	chr18_20451	cttgaacctgccgccccgg	0	0	2	1
chr18_21037_mature	chr18_21037	cccagcgcccaggggaggattag	0	0	2	1
chr2_1632_mature	chr2_1632	ttgttagaatatggaagccc	0	0	2	1
chr25_26608_mature	chr25_26608	atatcaaagagctgtaagtgt	0	0	2	1
chr26_27483_mature	chr26_27483	tcgagcctgacagatcacac	0	0	2	1
chr29_29271_mature	chr29_29271	attgagtttgaatatgggat	0	0	2	1
chr3_2914_star	chr3_2914	cacatgacctggcatgt	0	0	2	1
chr4_5210_mature	chr4_5210	caagtatgtggtcagtc	0	0	2	1
chr5_6373_star	chr5_6373	taagtgtagtatttctgaa	0	0	2	1
chr5_6960_mature	chr5_6960	tccgccgcctccctcacctgc	0	0	2	1
chr6_7475_mature	chr6_7475	aagcatttcctccttgtacta	0	0	2	1
chr8_9627_mature	chr8_9627	ttcgtcaaaaagagtgtgtgagg	0	0	2	1
chr9_11143_mature	chr9_11143	aaaagtctttgttagaaataagc	0	0	2	1
chrx_29786_mature	chrx_29786	tttcttagactcctgta	0	0	2	1
chrx_29955_star	chrx_29955	tttactttggtataag	0	0	2	1
chr29_28920_mature	chr29_28920	cagggactgggagtaaggtagg	10	6	2	0
chr15_18117_mature	chr15_18117	tgcctttgctcagtctgtccgtct	4	6	2	0
chr15_18001_mature	chr15_18001	acaggcagacagcagtggttct	4	4	2	0
chr18_20608_mature	chr18_20608	tcttccctcacagtgactgc	4	1	2	0
chr7_8677_star	chr7_8677	cctcagggttctggtcccagc	4	1	2	0
chr15_17768_star	chr15_17768	ggggaggggcgggggga	3	4	2	0
chr26_27436_mature	chr26_27436	cccagcggcctgcgtctctgc	3	3	2	0
chr28_28263_star	chr28_28263	gaatcagtgtgataaat	3	2	2	0
chr28_28756_mature	chr28_28756	ttaggttcatgctgtctgtct	3	1	2	0
chr18_20293_mature	chr18_20293	agtagcactgaagctttctgat	3	0	2	0
chr7_8518_mature	chr7_8518	atctgggtcgtcagtgac	3	0	2	0
chr11_14147_mature	chr11_14147	gaaatgatatttggagtacctg	2	5	2	0
chr3_3215_mature	chr3_3215	agggagtttggactgaaa	2	5	2	0
chr4_4920_mature	chr4_4920	agcctgggctgtggtctgcc	2	4	2	0
chr10_11829_star	chr10_11829	tggggaagggtggggatgaggcccaca	2	3	2	0
chr15_18048_star	chr15_18048	gtcagactcatccagggagaagg	2	3	2	0
chr1_1009_mature	chr1_1009	ctgagactcacttgggt	2	2	2	0
chr1_1198_mature	chr1_1198	acacagaaggtataacat	2	1	2	0
chr1_121_mature	chr1_121	tattaatacacattggatttc	2	1	2	0
chr1_657_star	chr1_657	gcccttgtcctcggtgtcccccg	2	1	2	0
chr13_16490_star	chr13_16490	gatcagaactctgcctcactg	2	1	2	0
chr5_5908_mature	chr5_5908	gtttgatgtctggcttca	2	1	2	0
chr7_8386_star	chr7_8386	gcacatcactgggttctgagcatag	2	1	2	0
chr7_8765_star	chr7_8765	cacccagttgaatcttgt	2	1	2	0
chr14_16887_mature	chr14_16887	cttccagttaatagctctgtt	2	0	2	0
chr26_27615_mature	chr26_27615	ctcttcgtctggttgaaac	2	0	2	0
chr3_3307_mature	chr3_3307	gtaattgttgttttctcttatg	2	0	2	0
chr19_21741_mature	chr19_21741	gagagctgaggcggcgg	1	4	2	0
chr3_3758_mature	chr3_3758	cactaaggcttcggatgtac	1	4	2	0
chr6_7922_mature	chr6_7922	ctgcttggaaaatgttttggaac	1	4	2	0
chr15_17689_star	chr15_17689	tttcaatgccctggtctctc	1	3	2	0
chr23_25859_mature	chr23_25859	gttgcggcaagtgaggac	1	3	2	0
chr2_1602_mature	chr2_1602	atgtagatctgataagttt	1	2	2	0
chr21_23217_star	chr21_23217	gggaagaaagcaaagagtggaga	1	2	2	0
chr22_24511_star	chr22_24511	cccagctgctgcccctctt	1	2	2	0
chr23_25089_mature	chr23_25089	ggcagagcgtagaggtcgag	1	2	2	0
chr23_25115_mature	chr23_25115	ttttttgctggaacatttct	1	2	2	0
chr25_27242_star	chr25_27242	tagcgggcctgtgtggtgggac	1	2	2	0
chr1_580_star	chr1_580	ctgcccaggaacacttctgtg	1	1	2	0
chr12_15055_mature	chr12_15055	cacatgcaaaatagggc	1	1	2	0
chr17_19216_mature	chr17_19216	cacatgcaaaatagggc	1	1	2	0
chr17_19583_star	chr17_19583	agttacaggtaggtacaact	1	1	2	0
chr18_20911_star	chr18_20911	tgtgcagtccagtaagggtctg	1	1	2	0
chr23_25366_star	chr23_25366	gggaagtggggagagaggagaaag	1	1	2	0
chr24_26201_star	chr24_26201	gtcaaaagttttaaagcagtc	1	1	2	0
chr29_29212_star	chr29_29212	ggctaaatccagctttatttg	1	1	2	0
chr3_3550_star	chr3_3550	tggacgacgagtcgcag	1	1	2	0
chr4_4516_mature	chr4_4516	gctggcaggtatatgtaact	1	1	2	0
chr4_5212_star	chr4_5212	ttgggcccacagggtgacct	1	1	2	0
chr4_5596_mature	chr4_5596	taaagctgtgttgatctctggag	1	1	2	0
chr5_6454_mature	chr5_6454	acggaccacactgcatccacgc	1	1	2	0
chr9_11290_star	chr9_11290	ctatagaaagtgctatgacaatg	1	1	2	0
chr1_1110_mature	chr1_1110	atgtagatttcaggcagc	1	0	2	0
chr1_130_mature	chr1_130	cactgcctaggttgaatgatgcc	1	0	2	0
chr1_495_star	chr1_495	ggaagggagggtctgcagacctg	1	0	2	0
chr12_15296_star	chr12_15296	gctcctcttggcccctcatgaa	1	0	2	0
chr13_16467_star	chr13_16467	ttcaaagcagcagtcctgtgtggaga	1	0	2	0
chr14_17059_star	chr14_17059	cttccaagctgaccaa	1	0	2	0
chr18_20422_mature	chr18_20422	tggtaactgtaataagaatgacat	1	0	2	0
chr18_20556_star	chr18_20556	ccagaagaaggggcggg	1	0	2	0
chr19_21159_star	chr19_21159	gtttgcagattagtatgattat	1	0	2	0
chr19_21830_mature	chr19_21830	gcggacacggaccccgaaacgc	1	0	2	0
chr19_21845_mature	chr19_21845	tgaatactttggtcttagga	1	0	2	0
chr19_22330_mature	chr19_22330	cctctgttctaaacact	1	0	2	0
chr2_1599_mature	chr2_1599	ttttgaaataaacttttctctc	1	0	2	0
chr21_23274_star	chr21_23274	catctgattagaacttgagcag	1	0	2	0
chr22_24188_mature	chr22_24188	aacgggtgttgtcctgaccgag	1	0	2	0
chr23_25304_star	chr23_25304	attttagatacagtattatgc	1	0	2	0
chr25_26979_mature	chr25_26979	tctctaaccttggacttgacacac	1	0	2	0
chr26_27437_star@@hsa-miR-6715b-3p	chr26_27437	cacaggcacggccagtttgagc	1	0	2	0
chr29_28930_mature	chr29_28930	actggctgtagagaagg	1	0	2	0
chr3_3296_mature	chr3_3296	tgtattcaaatctgtagactcttt	1	0	2	0
chr3_3619_mature	chr3_3619	aggttaacgattgagaagaaa	1	0	2	0
chr4_5059_mature	chr4_5059	cgggcagcaccctcagcaggg	1	0	2	0
chr5_6019_mature	chr5_6019	ttggatagtaatacttgctac	1	0	2	0
chr5_6804_star	chr5_6804	tggaggagggtttgggttaacacc	1	0	2	0
chr6_7815_star	chr6_7815	ttttttgttttcagattg	1	0	2	0
chr6_8043_mature	chr6_8043	tcagatgtctcacatgttgat	1	0	2	0
chr9_11311_star	chr9_11311	ggccgctccccggc	1	0	2	0
chr12_14866_mature	chr12_14866	tgtgttcttgaggattgaa	0	7	2	0
chr25_27189_mature	chr25_27189	tttttctggattcgtctgc	0	7	2	0
chr29_29290_mature	chr29_29290	ggcgtgcctgttcccct	0	7	2	0
chr22_24250_star	chr22_24250	cttatgctgcagtgtggg	0	6	2	0
chr23_25297_star	chr23_25297	ttgctttcagggacctgcaag	0	5	2	0
chr11_14365_mature	chr11_14365	ctgaggcctggagacaa	0	4	2	0
chr2_2115_star	chr2_2115	gcggcagagctgggagctgaa	0	4	2	0
chr1_1166_mature	chr1_1166	ggcgattatagggctgtac	0	3	2	0
chr16_18475_mature	chr16_18475	taacccatgctgctttgactcccc	0	3	2	0
chr17_20050_star	chr17_20050	tgcagggaggagccgctgggagccg	0	3	2	0
chr19_22108_mature	chr19_22108	tcgcagatgcacgtgggg	0	3	2	0
chr3_3122_mature	chr3_3122	ttctgggcggtcccctgtgaggac	0	3	2	0
chr10_12484_mature	chr10_12484	tagacgcattcactgaa	0	2	2	0
chr11_14520_mature	chr11_14520	aaccgttaagacatcccctg	0	2	2	0
chr13_15510_mature	chr13_15510	caaacctgagtcaactttatg	0	2	2	0
chr15_18044_star	chr15_18044	gggccacaggagc	0	2	2	0
chr18_20900_mature	chr18_20900	aacaagaatccaagaac	0	2	2	0
chr23_25802_mature	chr23_25802	cagtggacaaatcttctaactcc	0	2	2	0
chr24_26122_mature	chr24_26122	ctgccggaccgcaagggtac	0	2	2	0
chr27_28030_mature	chr27_28030	gaaggagattgtggttaa	0	2	2	0
chr3_4000_mature	chr3_4000	tctagtagtaagaggtggt	0	2	2	0
chr4_5199_mature	chr4_5199	atctgataagcctgcct	0	2	2	0
chr5_6749_star	chr5_6749	taagaggacttgagtgt	0	2	2	0
chr8_10287_star	chr8_10287	cccggatctagagcacag	0	2	2	0
chrx_30033_mature	chrx_30033	tacagcagggaggcgggtgag	0	2	2	0
chrx_30299_star	chrx_30299	cagttctcagaggactccaatggg	0	2	2	0
chr1_396_star	chr1_396	caagagtttttagagac	0	1	2	0
chr10_11812_star	chr10_11812	tctgggggcccatccctgcag	0	1	2	0
chr11_13831_mature	chr11_13831	ggaagacatggggaccctgagac	0	1	2	0
chr13_16030_mature	chr13_16030	gccggattgctatttaggaa	0	1	2	0
chr14_16792_mature	chr14_16792	tgttatgtggaaaatgtcacc	0	1	2	0
chr14_16792_star	chr14_16792	gtgacaaaatttatatgtatgc	0	1	2	0
chr14_16878_star	chr14_16878	tgtcgtgccaggcagtgagtc	0	1	2	0
chr14_17044_mature	chr14_17044	gcggctggaggatatgg	0	1	2	0
chr15_17643_mature	chr15_17643	gaggctaggtctgagacaaacgc	0	1	2	0
chr16_18881_mature	chr16_18881	tttttaggttgttttctgaggc	0	1	2	0
chr16_18965_mature	chr16_18965	ctgactcatgtctccaagc	0	1	2	0
chr19_21459_mature	chr19_21459	gccagttgctcgtgggct	0	1	2	0
chr19_22310_star	chr19_22310	ggagctctgtcctttggctga	0	1	2	0
chr2_2476_mature	chr2_2476	aatgaaatgatcagtggcat	0	1	2	0
chr21_23848_mature	chr21_23848	tttgaaccttataatcagactac	0	1	2	0
chr21_23897_mature	chr21_23897	ctggagtagagcaattattg	0	1	2	0
chr23_25089_star	chr23_25089	gcggcttccactccgaccc	0	1	2	0
chr25_27173_mature	chr25_27173	acggggtagtgagagct	0	1	2	0
chr29_28879_mature	chr29_28879	accttgcctgtcaaattctg	0	1	2	0
chr3_2942_mature	chr3_2942	atgatttcagttctaggaaa	0	1	2	0
chr3_4022_mature	chr3_4022	ttagaatggtgattttgtatag	0	1	2	0
chrx_29739_star	chrx_29739	tcataaatttcagagtccagttct	0	1	2	0
chr1_204_star	chr1_204	gcaagtggctagtgaagattt	0	0	2	0
chr1_39_mature	chr1_39	tatcgtcaggttttcag	0	0	2	0
chr10_11732_star	chr10_11732	tggaccacaagcaagcttt	0	0	2	0
chr10_12128_star	chr10_12128	attgcagttggcttcttgatg	0	0	2	0
chr10_12340_star	chr10_12340	gtctctagagggcagga	0	0	2	0
chr10_12554_mature	chr10_12554	accgggaggatagaaca	0	0	2	0
chr11_14095_mature	chr11_14095	ctctctacaccagatgggt	0	0	2	0
chr12_14589_star	chr12_14589	cgaacacagttgctttttgtgttgt	0	0	2	0
chr13_15627_star	chr13_15627	ccaagaagttcaatcgggtttt	0	0	2	0
chr13_16458_mature	chr13_16458	cggggtcccggctgtgc	0	0	2	0
chr13_16467_mature	chr13_16467	ctttgtgcagggacaatgtagaat	0	0	2	0
chr14_16706_star	chr14_16706	ccccccactttctgctcca	0	0	2	0
chr14_17069_mature	chr14_17069	tgcaatagtgacttaatggaga	0	0	2	0
chr15_17289_mature	chr15_17289	gtcgcattttatagatt	0	0	2	0
chr15_17673_mature	chr15_17673	aatttcagagtgctaaaat	0	0	2	0
chr16_18520_star	chr16_18520	tgtgtatagatccttct	0	0	2	0
chr16_18909_star	chr16_18909	agatgccacctctggggag	0	0	2	0
chr17_19152_mature	chr17_19152	ctcgggttgtgtgagcgt	0	0	2	0
chr17_19211_mature	chr17_19211	ccaaaataagcttgagttggac	0	0	2	0
chr17_19218_star	chr17_19218	aagtcaaaaattctgttaaggaa	0	0	2	0
chr17_19455_star	chr17_19455	ttacccaattccttcat	0	0	2	0
chr17_19584_mature	chr17_19584	gttgctttctgtgaatg	0	0	2	0
chr18_20536_mature	chr18_20536	gcctggggctgggatggg	0	0	2	0
chr19_21470_mature	chr19_21470	cgggcttagggttcgttgcccgc	0	0	2	0
chr2_2405_mature	chr2_2405	tttttgtatttaggcatttg	0	0	2	0
chr20_22532_mature	chr20_22532	tttgtagaaagaattcc	0	0	2	0
chr21_23849_mature	chr21_23849	catctaaaatataattatgttcc	0	0	2	0
chr24_26145_mature	chr24_26145	ctccatgaatacttcaga	0	0	2	0
chr24_26159_mature	chr24_26159	ttgcattgtgttcaggaac	0	0	2	0
chr25_26600_star	chr25_26600	ctcgtgggccccagagcgg	0	0	2	0
chr25_26925_star	chr25_26925	agaaggctctttgttccaggt	0	0	2	0
chr25_27018_mature	chr25_27018	atcccctgatgctggccgc	0	0	2	0
chr26_27290_mature	chr26_27290	agagaatagcaaagcct	0	0	2	0
chr3_3398_star	chr3_3398	tcctagccacgggagttg	0	0	2	0
chr3_3444_mature	chr3_3444	cagggatcttcggctgggtggaa	0	0	2	0
chr3_3846_mature	chr3_3846	ctactataatctgttgcctg	0	0	2	0
chr3_3881_mature	chr3_3881	tgttgttcctcttgacttggct	0	0	2	0
chr4_4682_mature	chr4_4682	ttgacccaaaactttgccaataa	0	0	2	0
chr5_6706_star	chr5_6706	cagagtagtgtaggaactg	0	0	2	0
chr5_6749_mature	chr5_6749	cacgtcttgctctcctgtag	0	0	2	0
chr6_7470_mature	chr6_7470	ctaggtattttgagcagc	0	0	2	0
chr6_7489_mature	chr6_7489	gttggctctgcatctttggcaag	0	0	2	0
chr6_7805_star	chr6_7805	ttattttagaatttttatgctttt	0	0	2	0
chr6_8054_star	chr6_8054	cccactctgtcctc	0	0	2	0
chr7_8732_mature	chr7_8732	ttttcagaattgtttact	0	0	2	0
chr7_9188_mature	chr7_9188	ttggaggttctgtaatgc	0	0	2	0
chr8_10530_mature	chr8_10530	atgagataagccgtgctgttgt	0	0	2	0
chr8_9573_star	chr8_9573	tcagatacatcgcccttctctg	0	0	2	0
chr8_9854_star	chr8_9854	gttccgaggtttgagcctgca	0	0	2	0
chrx_29839_mature	chrx_29839	acaaaggcccttttctagaac	0	0	2	0
chr20_22833_mature	chr20_22833	cccggctccgtcgctgac	6	69	1	20
chr18_20911_mature	chr18_20911	aggccaactcgaggcgtcggcag	9	13	1	16
chr5_6777_star	chr5_6777	cgacgcaaagttttgggaagtt	2	5	1	16
chr21_23091_star	chr21_23091	ctctcctgcttgtctgtcagctt	2	18	1	15
chr15_18070_mature	chr15_18070	tgaaaagagagtcaaaga	11	22	1	14
chr17_19477_star	chr17_19477	gccggggcgggggcgccgg	0	3	1	12
chr18_20451_star	chr18_20451	cggggcggggagaaacgga	3	6	1	11
chr8_10357_mature	chr8_10357	tttttttacacatttgag	2	1	1	11
chr4_5556_star	chr4_5556	cctcagagagctctccttcc	1	17	1	10
chr12_15005_mature	chr12_15005	agcagccgcccatccgtctgtc	3	6	1	9
chr9_11290_mature	chr9_11290	attgtcactgcttatgga	21	8	1	8
chr28_28365_mature	chr28_28365	caggcgatctcccacttccag	6	12	1	8
chr13_15745_mature	chr13_15745	tccaccaagatctgaggcc	1	22	1	8
chr5_6625_mature	chr5_6625	gccccgccgggcgtccg	8	9	1	7
chrx_29823_mature	chrx_29823	attggggttttaggagcagga	3	2	1	7
chr15_18044_mature	chr15_18044	cttttgttggctgtcct	1	6	1	7
chr4_4625_mature	chr4_4625	gagggcgcggcggccgct	10	2	1	6
chr13_15592_mature	chr13_15592	tttagacatggacaaatgggc	3	3	1	6
chr26_27290_star	chr26_27290	gggaaggctgtttctc	3	2	1	6
chr22_24511_mature	chr22_24511	atcctggtggtcctggtg	2	2	1	6
chr6_7621_star	chr6_7621	agcctcctggtcacat	1	3	1	6
chr13_15767_mature	chr13_15767	tgtctgggctcctcggc	1	1	1	6
chr17_19972_mature	chr17_19972	atgctctgtccccacctccc	0	0	1	6
chr9_11477_star	chr9_11477	ggccatttgcacacttgcagcatgc	22	14	1	5
chr24_25989_mature	chr24_25989	ttgggaagcacagacactagga	8	8	1	5
chr15_17668_star	chr15_17668	gaggagccgccgcgctgg	8	1	1	5
chr20_23001_star	chr20_23001	agctccaggtggcttaggccggg	7	5	1	5
chr1_263_star	chr1_263	cagtccggtcccgcggtgtctccg	7	3	1	5
chr29_29160_mature	chr29_29160	tttgaactgtgaaactgc	6	5	1	5
chr3_3353_star	chr3_3353	ccgacttccttgcttagtc	5	4	1	5
chr4_4625_star	chr4_4625	gcgctgacagcgccgct	4	5	1	5
chr1_229_mature	chr1_229	agggatggagatgctgc	4	0	1	5
chr23_25095_mature	chr23_25095	ccctgcttgtcgctctggacc	3	7	1	5
chr6_7981_mature	chr6_7981	ttgattctgtagattgctttggg	3	3	1	5
chr11_13229_mature	chr11_13229	ctttcttcctttctgtcttga	3	1	1	5
chr13_16040_star	chr13_16040	ctgagtcacccagccgcc	3	1	1	5
chr28_28322_mature	chr28_28322	agaagtgtcaaaggtcttttgatt	2	1	1	5
chr18_20242_star	chr18_20242	taataatttcaagtgat	1	6	1	5
chr18_21029_mature	chr18_21029	catcatggagagtttga	1	6	1	5
chr10_12378_mature	chr10_12378	tgtggaatgcattgtgaac	1	2	1	5
chr1_1381_mature	chr1_1381	aagctggattccagggcgtagctc	1	1	1	5
chr17_19159_mature	chr17_19159	cataccatccgcagcac	1	1	1	5
chr18_20771_mature	chr18_20771	gtgttccgtgaccatgacc	1	0	1	5
chr3_3400_mature	chr3_3400	tttgtagctcttctggg	0	7	1	5
chr19_21226_mature	chr19_21226	tgcatctttggtcctctg	0	5	1	5
chr6_7967_star	chr6_7967	gaggctgctgctgctggtgg	8	10	1	4
chr3_4111_mature	chr3_4111	ctggagggctgtagtccc	6	18	1	4
chr4_4626_mature	chr4_4626	gagggcgcggcggccgct	6	2	1	4
chr19_22271_mature	chr19_22271	ttctcatttctctgaac	5	7	1	4
chr1_1146_mature	chr1_1146	tctgacaagtgctgggactcag	5	5	1	4
chr25_26458_star	chr25_26458	gcccgggcggggcggccc	5	3	1	4
chr29_29212_mature	chr29_29212	aaataaggcgggatttagctc	4	4	1	4
chrx_29786_star	chrx_29786	gcagcattggtctcagaatt	4	3	1	4
chr11_13566_mature	chr11_13566	cggcgactggggagtctg	4	0	1	4
chr6_7269_mature	chr6_7269	tccgctcgtgttgcttccgg	3	8	1	4
chr28_28733_mature	chr28_28733	agagcaaccagccctctgga	3	4	1	4
chr5_6447_mature	chr5_6447	tcgagtttggttgtccccgac	3	3	1	4
chr5_6804_mature	chr5_6804	atgtttatctggatcctcag	3	3	1	4
chr23_25134_star	chr23_25134	gggcgccaggggaaggagggt	3	1	1	4
chr3_3594_mature	chr3_3594	aggtgccatccgtcactgctg	3	0	1	4
chr3_3565_mature	chr3_3565	gaccaaaggacaaatact	2	4	1	4
chr8_10247_star	chr8_10247	ctcccggcagccgccgccgcg	2	3	1	4
chr16_18868_mature	chr16_18868	cctggtgctgatggaca	2	1	1	4
chr25_26875_star	chr25_26875	acaccggggtttctg	2	0	1	4
chr26_27676_mature	chr26_27676	tctggatgtagttgtgctgcag	2	0	1	4
chr6_7631_star	chr6_7631	tgtcggtgtcctcgtggctctgc	2	0	1	4
chr6_7877_mature	chr6_7877	agctggctgctgctctcaa	1	7	1	4
chr3_4151_star	chr3_4151	ctccatcctctgttctgtc	1	6	1	4
chr26_27630_mature	chr26_27630	cggcggcctggggcccgggcgg	1	5	1	4
chr10_12406_mature	chr10_12406	tcaagtgcaccgttggctt	1	4	1	4
chr22_24887_star	chr22_24887	ggccctcgccgctggc	1	4	1	4
chr29_29617_star	chr29_29617	agcctctctggtgcctggag	1	4	1	4
chr9_10691_star	chr9_10691	gagcctctaaagcagagagcct	1	4	1	4
chr10_11782_mature	chr10_11782	aatagaacgaaaaggaaaggcact	1	1	1	4
chr16_18686_star	chr16_18686	tccccctgttcttgcttatacttt	1	1	1	4
chr23_25520_mature	chr23_25520	tcttgattcctgtttgttcctta	1	1	1	4
chr10_12215_mature	chr10_12215	ggaggtcagatatgatgagtt	1	0	1	4
chr28_28650_star	chr28_28650	ctccctggcccgcctctca	1	0	1	4
chr24_26399_mature	chr24_26399	tccccttggactctagcct	0	10	1	4
chr9_11255_mature	chr9_11255	tctgcaggagccccagg	0	10	1	4
chr2_2591_mature	chr2_2591	tcttggatttactgaagac	0	6	1	4
chr4_5245_star	chr4_5245	ctgtctgttttatcttttgtt	0	4	1	4
chr5_6960_star	chr5_6960	caggggaggggggtggcggcgag	0	2	1	4
chr19_21972_mature	chr19_21972	tctggcaaggctccagaagtc	0	1	1	4
chr24_26201_mature	chr24_26201	actgctttaaaacctttgaca	0	1	1	4
chr25_26553_mature	chr25_26553	attctataggtcattcaatact	0	1	1	4
chr1_679_star	chr1_679	gttttccccacgtgttctctcgcccc	57	0	1	3
chr6_7588_star	chr6_7588	ggacggccgggctccaggagcaggtag	43	7	1	3
chr8_9903_mature	chr8_9903	agcactcagggctgatcttct	9	18	1	3
chr18_20083_mature	chr18_20083	gacatcactgcaggacac	7	39	1	3
chr1_230_mature	chr1_230	agggatggagatgctgc	6	7	1	3
chr27_27922_star	chr27_27922	tgttaccggaggggagag	6	4	1	3
chr17_20050_mature	chr17_20050	tgaccccagtctcctcccgcag	5	13	1	3
chr2_2039_mature	chr2_2039	gagactgagaaaagggcagag	5	8	1	3
chr6_8079_star	chr6_8079	ctgcgctccagcccagcc	4	17	1	3
chr2_2167_mature	chr2_2167	gccctgaaaatggatgg	4	5	1	3
chr10_12226_star	chr10_12226	ggacaaaaagagctaccatgt	4	3	1	3
chr21_23575_mature	chr21_23575	tccccttccttccggcctccgc	4	2	1	3
chr21_23761_star	chr21_23761	accccctctccttctccacag	4	1	1	3
chr18_20771_star	chr18_20771	accgtggggacggagtctga	4	0	1	3
chr13_16318_star	chr13_16318	ctgcggggagccggctccggg	3	5	1	3
chr25_27072_star	chr25_27072	tgaggaaaactgacctgccccata	3	5	1	3
chr10_13004_star	chr10_13004	gggcgcgcctctcgcgcagga	3	4	1	3
chr19_22359_mature	chr19_22359	tgggcaggaggctctgatcc	3	4	1	3
chr12_15143_star	chr12_15143	gagccccgcacgccgcggc	3	3	1	3
chr15_18003_star	chr15_18003	tctggagaggcagcagtggg	3	2	1	3
chr7_8725_mature	chr7_8725	tgaccccgcactccgctcggcag	3	2	1	3
chr20_22680_mature	chr20_22680	atgtggacatttctctg	3	1	1	3
chr25_26759_star	chr25_26759	ggctgggctccgagagactgga	3	1	1	3
chr11_13160_mature	chr11_13160	atctctggacccttggtg	2	5	1	3
chr20_23053_star	chr20_23053	tgacttcacctgggattccag	2	4	1	3
chr1_1084_mature	chr1_1084	aaaaaggacattcagagcaag	2	3	1	3
chr19_21994_mature	chr19_21994	gtgtgtcctgcatccacccag	2	3	1	3
chr23_24980_mature	chr23_24980	acagatctgtcctgaaaccag	2	3	1	3
chr21_24090_mature	chr21_24090	aaggactggcagggacctg	2	2	1	3
chr23_25473_mature	chr23_25473	tctgacacctcccctgcacccc	2	2	1	3
chr27_28220_star	chr27_28220	caaaagaactctgtacatttt	2	1	1	3
chr8_10587_mature	chr8_10587	acccagcctggctgtcc	2	1	1	3
chr20_23053_mature	chr20_23053	ttgagtctcatctgaatcag	2	0	1	3
chr29_29564_star	chr29_29564	cccactggcacgcccctc	1	6	1	3
chr9_10801_star	chr9_10801	tgggagggcaggagacagggc	1	5	1	3
chr2_2115_mature	chr2_2115	ttaactctaggctctgctgcc	1	4	1	3
chr10_12435_mature	chr10_12435	cccctatggatgtctcggc	1	3	1	3
chr15_17490_star	chr15_17490	tgctgctgtgagcataa	1	3	1	3
chr19_22372_mature	chr19_22372	ccagcatggacagggctc	1	3	1	3
chr2_2198_mature	chr2_2198	ctttcactgctgagggccta	1	3	1	3
chr21_23313_mature	chr21_23313	acactgaacaagccttgac	1	3	1	3
chr21_24012_mature	chr21_24012	tgggacgtgccgcttctctctgcc	1	3	1	3
chr3_4338_mature	chr3_4338	tccgcgtcgcgctcccgggct	1	3	1	3
chr5_6493_mature	chr5_6493	cagtcacctcagtctcat	1	3	1	3
chr11_14147_star	chr11_14147	atgttgacattcctcctcttttct	1	2	1	3
chr18_21040_mature	chr18_21040	tcccagaggcctgtggact	1	2	1	3
chr4_4590_star	chr4_4590	ctccacagattcagaatgatcag	1	2	1	3
chr12_15183_mature	chr12_15183	ggcacacgtgggtgtaggcatca	1	1	1	3
chr18_20423_mature	chr18_20423	cctcggacctgccatctc	1	1	1	3
chr8_10402_star	chr8_10402	cagctcctcctcccccatcccct	1	1	1	3
chr1_1407_star	chr1_1407	gtagtggggcgtgcac	1	0	1	3
chr14_16680_mature	chr14_16680	gaaaggaaaggtgaatata	1	0	1	3
chr24_26391_mature	chr24_26391	atacagtagaactgtgggagag	1	0	1	3
chr25_26897_star	chr25_26897	atcaacaaaaatgtgtatgtga	1	0	1	3
chr25_27202_star	chr25_27202	ccaggccctcaggcggagcggacgctc	1	0	1	3
chr4_5032_star	chr4_5032	cctcaggtccccctccaac	1	0	1	3
chr6_8075_mature	chr6_8075	gacctgtgcgtgtacactcat	1	0	1	3
chr9_11609_mature	chr9_11609	cagcctggcagggagcccc	0	6	1	3
chr3_4278_star	chr3_4278	gaggaggcctgggctggaggagg	0	5	1	3
chr8_10033_mature	chr8_10033	atcctccttgtagctctggtc	0	5	1	3
chr15_17481_mature	chr15_17481	agcgagagactctggcgacg	0	4	1	3
chr21_23100_star	chr21_23100	tcccatggccccgag	0	4	1	3
chr2_1879_mature	chr2_1879	ccagactgcatgatgtgttatgac	0	2	1	3
chr21_23532_mature	chr21_23532	atgtctcgccaggctgcc	0	2	1	3
chr5_5729_star	chr5_5729	tttttccaaccataaaac	0	2	1	3
chr5_5902_mature	chr5_5902	attaggaaaaatgggattaatgag	0	2	1	3
chr5_6351_mature	chr5_6351	tgcatcacacgtcagccctccagc	0	2	1	3
chrx_29792_mature	chrx_29792	tctttgtacatagacttgtag	0	2	1	3
chr1_577_star	chr1_577	cctgagaaagccctctg	0	1	1	3
chr11_13563_mature	chr11_13563	accagaatgtcgaaact	0	1	1	3
chr11_14267_mature	chr11_14267	cagagcagaacttcttgagt	0	1	1	3
chr13_16368_mature	chr13_16368	aaaatctgaacaaaccttttgg	0	1	1	3
chr16_18955_mature	chr16_18955	cagcggagatctgagtct	0	1	1	3
chr18_20665_star	chr18_20665	aagatgggaacagaga	0	1	1	3
chr19_22048_star	chr19_22048	ccaacagaagacatccttggg	0	1	1	3
chr23_25342_mature	chr23_25342	tactgaatcttggagtagg	0	1	1	3
chr4_4565_mature	chr4_4565	ttaaaaatgatgctagg	0	1	1	3
chr1_463_mature	chr1_463	tcaggatggatgtccgtgggg	0	0	1	3
chr10_12210_star	chr10_12210	ttaagaattctttttgtt	0	0	1	3
chr11_13293_mature	chr11_13293	ctctgtgcctcagaagc	0	0	1	3
chr17_19583_mature	chr17_19583	gttgctttctgtgaatg	0	0	1	3
chr19_22083_mature	chr19_22083	gagtactgaggttaact	0	0	1	3
chr2_2383_mature	chr2_2383	ctagtatggctgcggatc	0	0	1	3
chr2_2457_mature	chr2_2457	agtaaatctgttgtggccg	0	0	1	3
chr3_3288_mature	chr3_3288	tttgctctgaaactatgaac	0	0	1	3
chr6_7599_star	chr6_7599	tcagaatcgggtcagggt	0	0	1	3
chr7_8694_star	chr7_8694	aatgatacggagaaaagca	0	0	1	3
chr26_27614_mature	chr26_27614	attctgacagactggagtctg	6	2	1	2
chr19_22087_mature	chr19_22087	gcttcggctgtttgcctcaga	5	4	1	2
chr10_12620_mature	chr10_12620	tttctctgtctctgcct	5	1	1	2
chr25_26992_star	chr25_26992	agtgtaagactgctttattttt	5	1	1	2
chr21_23627_mature	chr21_23627	tttcctctctgctagaaa	5	0	1	2
chr21_23250_mature	chr21_23250	gggatggaacctgtgctgcc	4	7	1	2
chr16_19102_mature	chr16_19102	gccagtgacactagctttctgaga	4	4	1	2
chr6_7599_mature	chr6_7599	ccgtgggctgtttctgag	4	2	1	2
chr6_7762_mature	chr6_7762	aagatggcggagtagaa	4	2	1	2
chr11_13301_mature	chr11_13301	tcttattaaagtattctgatcc	4	1	1	2
chr14_16795_star	chr14_16795	tcctagagggatttaag	4	1	1	2
chr9_11214_star	chr9_11214	gaggaagccgaggcggccgtggc	4	0	1	2
chr17_20045_mature	chr17_20045	aggacgagggccggggtccacga	3	23	1	2
chr21_23379_star	chr21_23379	ccgcatcctgcctgggtcggagc	3	8	1	2
chr15_18016_star	chr15_18016	gcctggggtggggggctcag	3	6	1	2
chr8_9791_mature	chr8_9791	ctgaagggctggacctgacc	3	6	1	2
chr10_13108_star	chr10_13108	gggccaggctgcagtcatccg	3	3	1	2
chr13_16138_mature	chr13_16138	ccagcatgtctgcgttccctcc	3	3	1	2
chr2_1509_mature	chr2_1509	tcgctcagtactgaagaacc	3	3	1	2
chr1_167_mature	chr1_167	atcagtgctgtcccctc	3	2	1	2
chr12_15195_star	chr12_15195	caggtcagttcactgcccctc	3	2	1	2
chr2_2203_mature	chr2_2203	gcgacaggaaggtcgggaacccc	3	2	1	2
chr16_19040_star	chr16_19040	cggctgcagcgggagggt	3	1	1	2
chr21_23895_mature	chr21_23895	cattctaaaaaataagggac	3	1	1	2
chr3_4136_star	chr3_4136	atgagtagatcttgggaaatt	3	1	1	2
chr1_494_star	chr1_494	tcgcgtcagatttcttg	3	0	1	2
chr3_3389_mature	chr3_3389	tgcccacctctgagcca	3	0	1	2
chr7_8168_mature	chr7_8168	tggcacacagttctctggc	3	0	1	2
chr10_12158_mature	chr10_12158	cagaagatgacggttgg	2	5	1	2
chr11_13981_mature@@hsa-miR-4658	chr11_13981	aagatgtgagtgtggagcctgg	2	5	1	2
chr12_14670_mature	chr12_14670	ctcctgcatcgaaagtgattgt	2	5	1	2
chr19_21200_mature	chr19_21200	gatttggcagaggactgg	2	5	1	2
chr25_27111_mature	chr25_27111	agaggagagtcgcagtctggatcc	2	4	1	2
chr15_17432_star	chr15_17432	caggccagagatagagct	2	3	1	2
chr8_9793_mature	chr8_9793	cgttctctccatcctcacag	2	3	1	2
chr8_9854_mature	chr8_9854	gaagagttcagagaaggaagt	2	3	1	2
chrx_29842_star	chrx_29842	ggatgctggaatt	2	3	1	2
chr15_17758_star	chr15_17758	ctccgtctcccagctctc	2	2	1	2
chr21_23530_mature	chr21_23530	tctgaagacatcctctg	2	2	1	2
chr10_12693_star	chr10_12693	cacaggagaacagcgtggagttc	2	1	1	2
chr17_19399_star	chr17_19399	actcagtggtcctgtttgctca	2	1	1	2
chr3_4151_mature	chr3_4151	gcaggatgaggactgattggtgc	2	1	1	2
chr14_17285_mature	chr14_17285	gcgccgcaggtgaggct	2	0	1	2
chr29_29568_star	chr29_29568	tctggttcctggtagggc	2	0	1	2
chr7_8161_star	chr7_8161	agggctcagggaggggcgagaa	2	0	1	2
chr2_2365_mature	chr2_2365	acgagagttgcgtcggcggcga	1	8	1	2
chr15_18092_mature	chr15_18092	agtttgtggatccctgat	1	6	1	2
chr22_24839_mature	chr22_24839	cacggaggaggagagag	1	4	1	2
chr26_27585_mature	chr26_27585	aaagaggaaggaccgagcacc	1	4	1	2
chr27_28085_mature	chr27_28085	ctgggcttctccttgccacc	1	4	1	2
chr1_282_mature	chr1_282	atgggtgactgacagggctgagaa	1	3	1	2
chr1_644_mature	chr1_644	tttgagaattgttttgtttt	1	3	1	2
chr17_19264_star	chr17_19264	ctagcacctacactgtgctgc	1	3	1	2
chr18_20254_star	chr18_20254	gtggcaaagatggcccatttgtc	1	3	1	2
chr19_21967_mature	chr19_21967	tggggctgagcagattcctgaagg	1	3	1	2
chr19_22274_star	chr19_22274	ggaagtgggaggaggca	1	3	1	2
chr3_2995_mature	chr3_2995	agatttgagaattgttggacta	1	3	1	2
chr3_4194_star	chr3_4194	tgggccaaaaagttcatttgaac	1	3	1	2
chr4_5346_mature	chr4_5346	cttgggagagggaagaggtg	1	3	1	2
chr1_521_star	chr1_521	tcctgactcggggagccagtgtcca	1	2	1	2
chr1_737_star	chr1_737	gatctcctctgtgaaagcccaga	1	2	1	2
chr13_16404_mature	chr13_16404	agggccaggaatctgcatatc	1	2	1	2
chr19_21808_star	chr19_21808	tatatgggatcgtagcttcccgacca	1	2	1	2
chr19_22437_mature	chr19_22437	gtgctgttgctcagact	1	2	1	2
chr21_23377_star	chr21_23377	gaacctgaggctcctgctctgga	1	2	1	2
chr21_23555_mature	chr21_23555	ggccggggtgggggggc	1	2	1	2
chr22_24116_mature	chr22_24116	ttgcgatcaggggctgctgttcc	1	2	1	2
chr22_24622_mature	chr22_24622	tggctcctgggccaggtgggtc	1	2	1	2
chr25_27176_mature	chr25_27176	tccatcttgatgtctttcccag	1	2	1	2
chr6_7305_mature	chr6_7305	taattcacctgtgtgtctgtc	1	2	1	2
chr8_10532_mature	chr8_10532	tgacgctgaactctggccttc	1	2	1	2
chr9_11037_star	chr9_11037	ttttaggaactttgtctcaaaa	1	2	1	2
chrx_30224_star	chrx_30224	ccaagtagctggcccaagtaga	1	2	1	2
chr1_562_star	chr1_562	gcagatggggccaccaccct	1	1	1	2
chr10_11813_mature	chr10_11813	ttgtcctctggccttcttc	1	1	1	2
chr11_13777_mature	chr11_13777	caatctcaagagaacctgagcagc	1	1	1	2
chr11_14056_mature	chr11_14056	ttgctagaggagagtag	1	1	1	2
chr11_14341_mature	chr11_14341	tgccctgcagcttcctaggc	1	1	1	2
chr12_14570_star	chr12_14570	gcaagtagccccacagact	1	1	1	2
chr14_16916_star	chr14_16916	tggggacaggctgggagctgag	1	1	1	2
chr15_17700_mature	chr15_17700	acagtgtgagggatggg	1	1	1	2
chr18_20800_mature	chr18_20800	tgtgtgtgtgctggatatgggtg	1	1	1	2
chr19_21634_star	chr19_21634	cttgttgctgattttgac	1	1	1	2
chr20_22760_mature	chr20_22760	caccttgggctgctgtac	1	1	1	2
chr21_23293_star	chr21_23293	ggaaagctgtcccctcggggctg	1	1	1	2
chr27_28223_mature	chr27_28223	cgagaacagtgcagtaaggatg	1	1	1	2
chr10_12478_mature	chr10_12478	cccgagcaaactttttggcct	1	0	1	2
chr11_13329_mature	chr11_13329	cgcaaatcagtggacctggtt	1	0	1	2
chr13_16029_mature	chr13_16029	gccggattgctatttaggaa	1	0	1	2
chr15_17739_star	chr15_17739	aggggcagtctggggatgctg	1	0	1	2
chr17_19963_mature	chr17_19963	tgcggccggattgtcccttgg	1	0	1	2
chr19_21197_star	chr19_21197	agagctgacagtttggttcc	1	0	1	2
chr2_1857_mature	chr2_1857	attatttatatgatggta	1	0	1	2
chr23_25393_star	chr23_25393	cgtgaccccgtctcttcgtaaaa	1	0	1	2
chr23_25545_star	chr23_25545	aggtagaaggctggagt	1	0	1	2
chr23_25721_star	chr23_25721	catgcaaactcagaatgctatat	1	0	1	2
chr25_27095_star	chr25_27095	caggcaggtgaggacacttgg	1	0	1	2
chr3_4190_star	chr3_4190	gttcagatagttttctgggcac	1	0	1	2
chr4_5338_star	chr4_5338	agacatgctggttgagg	1	0	1	2
chr5_5882_star	chr5_5882	tatgactactgtagccttcaca	1	0	1	2
chr9_11640_mature	chr9_11640	ctccggggaccgctctggcgtg	1	0	1	2
chr22_24950_mature	chr22_24950	gagagcaagggcccgcagtcc	0	5	1	2
chr11_14186_mature	chr11_14186	cagagctgggaaagaacc	0	4	1	2
chr14_17213_mature	chr14_17213	ctggctgtagagctccgagcc	0	4	1	2
chr17_19609_mature	chr17_19609	cctggtgctgatggaca	0	3	1	2
chr18_21092_mature	chr18_21092	tggctagtaggatttgaattaccc	0	3	1	2
chr22_24145_star	chr22_24145	tctgcaggacacaggacggtagc	0	3	1	2
chr23_25473_star	chr23_25473	ggatgcctggggaacctggag	0	3	1	2
chr3_3501_mature	chr3_3501	acccttgccacgctccctccag	0	3	1	2
chr6_7631_mature	chr6_7631	ctgcccacttggccggcct	0	3	1	2
chr7_8696_mature	chr7_8696	tttgaaggcctgctgaa	0	3	1	2
chr1_365_star	chr1_365	gccggcggccacccaagcgc	0	2	1	2
chr1_509_star	chr1_509	ggaaagtgatcggctga	0	2	1	2
chr10_12373_mature	chr10_12373	ctggtccactcttggctc	0	2	1	2
chr10_13083_star@@hsa-miR-548g-3p	chr10_13083	tacaaaagtaatttcagtttt	0	2	1	2
chr12_15365_star	chr12_15365	tcctcaactggacgggtattggcctc	0	2	1	2
chr15_18206_star	chr15_18206	ttgctgttggatttttttttagccaagg	0	2	1	2
chr21_23540_mature	chr21_23540	gcggggctctgaggaccagcagcc	0	2	1	2
chr24_26167_mature	chr24_26167	ctggccttggttgttgaacact	0	2	1	2
chr1_137_star	chr1_137	aaatggaattttttctcagattttccag	0	1	1	2
chr10_12960_mature	chr10_12960	ccccttccaccatctgttgtcc	0	1	1	2
chr14_16909_star	chr14_16909	agttctgtgtccagcac	0	1	1	2
chr14_17013_star	chr14_17013	cctgctcattcaaatgctcagggt	0	1	1	2
chr14_17069_star	chr14_17069	ctctttagcccattattccta	0	1	1	2
chr16_18874_star	chr16_18874	gcccggcagcaccatttccccgt	0	1	1	2
chr17_19701_star	chr17_19701	caggctgtgtgcagctgacc	0	1	1	2
chr2_2790_star	chr2_2790	aggggaggaaacggggaccgagg	0	1	1	2
chr20_22798_star	chr20_22798	ctggatacacttgtcaaac	0	1	1	2
chr25_27086_star	chr25_27086	cctgcagagggctcctcccagga	0	1	1	2
chr28_28720_star	chr28_28720	gccttccagtccgcgcccggg	0	1	1	2
chr3_3712_star	chr3_3712	atggtcagtaaaccctgaggcagtg	0	1	1	2
chr4_5133_star	chr4_5133	gttaagtcagctatg	0	1	1	2
chr5_5664_star	chr5_5664	gcgcccggccggctggacc	0	1	1	2
chr5_6777_mature	chr5_6777	cgggttcggagctgtgctagc	0	1	1	2
chr6_7499_star	chr6_7499	ccaagaagcatgtgc	0	1	1	2
chr7_9211_star	chr7_9211	tctgagcctaaga	0	1	1	2
chr9_10980_mature	chr9_10980	ttggagtgagtgaattttcgc	0	1	1	2
chr1_1204_mature	chr1_1204	tcattaccagttgttactcttg	0	0	1	2
chr1_69_mature	chr1_69	tgtgattctgttaggct	0	0	1	2
chr1_971_star	chr1_971	atgtttaactttgagcaag	0	0	1	2
chr10_12848_mature	chr10_12848	aggcacattttatagact	0	0	1	2
chr11_14133_mature	chr11_14133	acctcaggacaattgta	0	0	1	2
chr12_15366_mature	chr12_15366	aggcaatgcttgctctaaggat	0	0	1	2
chr16_18471_star	chr16_18471	actacaagtgtctatc	0	0	1	2
chr16_18570_mature	chr16_18570	tgtgatgtgtcataagtagagat	0	0	1	2
chr16_18570_star	chr16_18570	tctctttttgcagattcacat	0	0	1	2
chr17_19360_star	chr17_19360	aatctgcattatgattc	0	0	1	2
chr18_20088_star	chr18_20088	gttcagcctgcaggaatgtttg	0	0	1	2
chr19_21569_star	chr19_21569	ggaggattcccagcccagg	0	0	1	2
chr19_21836_star	chr19_21836	cagcaagtggtggaccttga	0	0	1	2
chr19_21996_mature	chr19_21996	tctggctccgcccctcctcag	0	0	1	2
chr19_22114_star	chr19_22114	ggtcagggcacaccagcctgg	0	0	1	2
chr21_23110_star	chr21_23110	gagggcactgggcacttgaac	0	0	1	2
chr22_24614_mature	chr22_24614	cctgtctgagacctgcc	0	0	1	2
chr22_24945_mature	chr22_24945	gtcgggagagtgccttgc	0	0	1	2
chr28_28307_mature	chr28_28307	aagaatacttgggtctggaca	0	0	1	2
chr28_28567_mature	chr28_28567	tttccctgatcacctaaac	0	0	1	2
chr29_28957_mature	chr29_28957	catgctaagtctcaggaat	0	0	1	2
chr3_4339_star	chr3_4339	cttctgctatcctgtttttg	0	0	1	2
chr4_5115_star	chr4_5115	ctgtggccattcctggtgag	0	0	1	2
chr4_5199_star	chr4_5199	agcagtgaacaggta	0	0	1	2
chr4_5457_star	chr4_5457	tttccatgtagtcttaggcc	0	0	1	2
chr5_6609_mature	chr5_6609	acttgagagcagggcct	0	0	1	2
chr7_8612_mature	chr7_8612	aactctcttctgatcct	0	0	1	2
chr7_9044_star	chr7_9044	gtcagttcattttcctaccgtgg	0	0	1	2
chr7_9163_star	chr7_9163	aagcacagtattattccagt	0	0	1	2
chr7_9442_mature	chr7_9442	aacacactgtagcctccacat	0	0	1	2
chr29_29175_mature	chr29_29175	gagggctcggccgggta	42	161	1	1
chr21_24022_star	chr21_24022	ttgaggggaggcttctga	6	1	1	1
chr2_1965_mature	chr2_1965	caagcagtgggagggga	6	0	1	1
chr10_12507_mature	chr10_12507	tgaatgttgtctttggagaaat	5	9	1	1
chr28_28687_star	chr28_28687	ttccttaacttctgcc	5	6	1	1
chr6_7645_star	chr6_7645	gcggcacggagggcgggggc	5	3	1	1
chr16_18631_mature	chr16_18631	tctgaccaaagtagcctgact	5	1	1	1
chr19_21518_star	chr19_21518	cacacttctgagcagtc	5	1	1	1
chr1_204_mature	chr1_204	gattccacatgccgggca	4	10	1	1
chr12_14967_star	chr12_14967	ggtctcagtggaggtgggaga	4	4	1	1
chr25_26471_mature	chr25_26471	gacggctgtgactccctccag	4	4	1	1
chr25_26665_mature	chr25_26665	tcacgcctgggccttggtcag	4	4	1	1
chr10_12037_mature	chr10_12037	tctgaaatttaaatgtaactg	4	2	1	1
chr25_26600_mature	chr25_26600	gacactcgggcttcagcggt	4	2	1	1
chr14_16853_star	chr14_16853	tgcctgaaaaatat	4	1	1	1
chr16_18926_star	chr16_18926	tggggggcgtgcaggggccgg	4	1	1	1
chr18_20893_star	chr18_20893	tcccagggtggtttcagaa	4	1	1	1
chr19_22319_star	chr19_22319	cctggattcctgggctggtc	4	0	1	1
chr3_4311_star	chr3_4311	gtcaacctcagtccagga	4	0	1	1
chr18_20665_mature	chr18_20665	ctctgctttctggaacc	3	6	1	1
chr19_21403_mature	chr19_21403	aaggtgactgccttctgtaccc	3	4	1	1
chr18_20743_mature	chr18_20743	cggagccctgcggccagaaagg	3	3	1	1
chr28_28539_mature	chr28_28539	gcaaaagagagtcatgactgag	3	3	1	1
chr26_27356_mature	chr26_27356	gggcctggtgagagctgct	3	2	1	1
chrx_29901_mature	chrx_29901	cctggctgggcctgggcgcc	3	2	1	1
chr13_15778_star	chr13_15778	gaccccgtaaggaaatgcatgc	3	1	1	1
chr19_22359_star	chr19_22359	gatttagttccctgctgcccac	3	1	1	1
chr2_1781_mature	chr2_1781	ttcatgtgcctgtaaac	3	1	1	1
chr7_9212_star	chr7_9212	tctgtctgctccccccttgt	3	1	1	1
chrx_29713_mature	chrx_29713	tcacatcccctcccccacag	3	1	1	1
chr1_783_star	chr1_783	acacagaaagtcaagtccaaat	3	0	1	1
chr1_930_star	chr1_930	ggccccagcggctcagg	3	0	1	1
chr13_15509_star	chr13_15509	aaaaagttcattcaggttatc	3	0	1	1
chr18_20248_mature	chr18_20248	gggatgctgtagggcaa	3	0	1	1
chr19_21874_mature	chr19_21874	ctggcccgtcctactgagca	3	0	1	1
chr26_27807_star	chr26_27807	gcccacattcgctgactccca	3	0	1	1
chr3_3713_mature	chr3_3713	tcagaggactctgttttggtggc	3	0	1	1
chr16_18950_mature	chr16_18950	gcgcgagggtcggcttc	2	14	1	1
chr18_21044_mature	chr18_21044	gcagaccgtgtgctctccgtc	2	7	1	1
chr18_20788_mature	chr18_20788	tggcaggctccagacccaggaa	2	6	1	1
chr27_28074_star	chr27_28074	ggcacagtgctggctgcctc	2	4	1	1
[truncated: 2,816 more rows]
