# Supplementary material for: Transcriptome analysis of mRNA and microRNAs in intramuscular fat tissues of castrated and intact male Chinese Qinchuan cattle
Source: PLoS One. 2017 Oct 26;12(10):e0185961. doi: 10.1371/journal.pone.0185961 (PMC5657623; doi:10.1371/journal.pone.0185961)
Supplement: S12 Table — (XLSX) [file pone.0185961.s012.xlsx]

## Sheet: Sheet
Symbol	Synonym(s)	Entrez Gene Name	Ensembl/Gene symbol -- human (Hugo / HGNC, Entrez Gene)/miRBase (mature)/miRBase (stemloop)	Exp Log Ratio	Location	Family	Drugs	Entrez Gene ID for Human	Entrez Gene ID for Mouse	Entrez Gene ID for Rat
ALOX5	5-LIPOXYGENASE, 5-LO, 5-LOX, 5LPG, 5LX, AI850497, Arachidonate-5-lipoxygenase, F730011J02, LOG5, LOX5A	arachidonate 5-lipoxygenase	ALOX5	-1.42112	Cytoplasm	enzyme	TA 270, benoxaprofen, diclofenac/omeprazole, diclofenac/misoprostol, diclofenac, diethylcarbamazine, meclofenamic acid, zileuton, sulfasalazine, balsalazide, mesalamine, masoprocol	240	11689	25290
ARRB2	AI326910, ARB2, ARR2, Arrestin 2, arrestin beta 2, Arrestin β 2, arrestin, beta 2, arrestin, β 2, Arrestin-3, AW122872, BARR2, BARRES, beta-Arrestin 2, β-Arrestin 2	arrestin beta 2	ARRB2	-1.39286	Cytoplasm	other		409	216869	25388
ATF3	activating transcription factor 3, AIT3, LRF-1, LRFI, LRG-21	activating transcription factor 3	ATF3	-2.68408	Nucleus	transcription regulator		467	11910	25389
C5AR1	C5AR, C5R1, CD88, complement component 5a receptor 1, D7Msu1, LEUKOTRIENE C5 receptor	complement component 5a receptor 1	C5AR1	-1.53648	Plasma Membrane	G-protein coupled receptor		728	12273	113959
CCL5	C-C motif chemokine ligand 5, chemokine (C-C motif) ligand 5, D17S136E, eoCP, MuRantes, RANTES, RNTES, SCYA5, Similar to merantes, SIS-delta, SISd, TCP228	C-C motif chemokine ligand 5	CCL5	-5.53987	Extracellular Space	cytokine		6352	20304	81780
CCR1	C-C motif chemokine receptor 1, CC Chemokine Receptor 1, CCL3 receptor, CD191, chemokine (C-C motif) receptor 1, CHEMOKINE CC1 receptor, CKR-1, CMKBR1, HM145, LOC57301, Mip-1 alpha receptor, Mip-1 α receptor, MIP1aR, SCYAR1	C-C motif chemokine receptor 1	CCR1	-2.06298	Plasma Membrane	G-protein coupled receptor		1230	12768	57301
CD2	CD2 antigen, CD2 molecule, CD2R, Erythrocyte receptor, LFA-2, LFA-3 receptor, LFA3R, LOC100128308, Ly-37, OX-34, SRBC, T11	CD2 molecule	CD2	-4.02125	Plasma Membrane	transmembrane receptor	alefacept, siplizumab	914	12481	497761
CD38	ADP-ribosyl cyclase 1, ADPRC 1, CD38 ANTIGEN, CD38 molecule, Cd38-rs1, I-19	CD38 molecule	CD38	-4.58991	Plasma Membrane	enzyme	daratumumab	952	12494	25668
CD4	CD4 ANTIGEN, CD4 molecule, CD4 Receptor, CD4mut, CD4v4, L3T4, Ly-4, p55, W3/25	CD4 molecule	CD4	-2.03737	Plasma Membrane	transmembrane receptor		920	12504	24932
CD74	CD74 ANTIGEN, CD74 antigen (invariant polypeptide of major histocompatibility complex, class II antigen-associated), CD74 molecule, CLIP, DHLAG, Hla-dr γ, HLADG, Ia-associated invariant chain, Ia-GAMMA, Ia-γ, II, INVARIANT CHAIN, INVG34, MHC Class I IIDG, MHC Class2 Associated Invariant Chain, MHCII (I-A), MIF receptor, Ox6	CD74 molecule	CD74	-1.84424	Plasma Membrane	transmembrane receptor	milatuzumab	972	16149	25599
Creb	Cbp, Cyclic AMP response element binding				Nucleus	group
CREB1	2310001E10Rik, 3526402H21RIK, AV083133, CAMP RESPONSE ELEMENT binding protein 1, cAMP responsive element binding protein 1, Cbp, CREB	cAMP responsive element binding protein 1			Nucleus	transcription regulator		1385	12912	81646
CXCL10	C7, C-X-C motif chemokine ligand 10, chemokine (C-X-C motif) ligand 10, CRG-2, gamma-IFN INDUCIBLE EARLY RESPONSE, gIP-10, IFI10, IFNG INDUCIBLE protein-10, INP10, Interferon-inducible protein-10, IP-10, mob-1, SCYB10, SMALL INDUCIBLE CYTOKINE SUBFAMILY B (Cys-X-Cys), member 10, γ-IFN INDUCIBLE EARLY RESPONSE	C-X-C motif chemokine ligand 10	CXCL10	-20	Extracellular Space	cytokine	MDX-1100	3627	15945	245920
CYGB	3110001K20Rik, CYTOGLOBIN, HGB, Staap, STAP	cytoglobin	CYGB	-1.31491	Cytoplasm	transporter		114757	114886	170520
CYP2S1	1200011C15Rik, AU041727, C79779, CYPIIS1, cytochrome P450 family 2 subfamily S member 1, cytochrome P450, family 2, subfamily s, polypeptide 1, LOC687052	cytochrome P450 family 2 subfamily S member 1	CYP2S1	-3.5228	Cytoplasm	enzyme		29785	74134	308445
differentiation of adipocytes					Other	function
DRD2	D2 DOPAMINE receptor, D2 dopaminergic receptor, D2-like receptors, D2a dopamine receptor, D2DR, D2R, D2S, dopamine D2, dopamine D2 receptor, Dopamine D2L receptor, dopamine receptor D2	dopamine receptor D2	DRD2	20	Plasma Membrane	G-protein coupled receptor	paliperidone, risperidone, buspirone, carbidopa/entacapone/levodopa, bifeprunox, iloperidone, blonanserin, asenapine, pardoprunox, ocaperidone, abaperidone, methotrimeprazine, fluspirilene, SLV-314, cariprazine, rotigotine, acetophenazine, BIM 23A760, sultopride, zuclopenthixol, thioproperazine, lurasidone, opipramol, paliperidone palmitate, brexpiprazole, pipothiazine, carbidopa/levodopa, chloro…	1813	13489	24318
EDNRA	Endor, endothelin receptor type A, ET-A, ET-AR, Et1 receptor, ETA receptor, ETRA, Gpcr10, hET-AR, LOC100366209, MFDA, RGD1559432	endothelin receptor type A	EDNRA	-1.87591	Plasma Membrane	transmembrane receptor	bosentan, avosentan, clazosentan, ambrisentan, sitaxsentan, zibotentan, SB 234551, TBC 3214, BSF 302146, macitentan, ambrisentan/tadalafil, fandosentan, atrasentan	1909	13617	24326
ELOVL6	C77826, Elongase 6, elongation of very long chain fatty acids protein 6-like, ELOVL family member 6, elongation of long chain fatty acids (yeast), ELOVL fatty acid elongase 6, FACE, FAE, Lce2, LCE, LOC100910695, LOC102549542, long CHAIN FATTY ACYL ELONGASE, RELO2	ELOVL fatty acid elongase 6	ELOVL6	1.95645	Cytoplasm	enzyme		79071	170439	102549542|171402
FCER1G	AI573376, CD23, CD8 gamma, CD8 γ, Fc epsilon R gamma, Fc epsilon r1 gamma2, Fc fragment of IgE receptor Ig, FC gamma receptor 1, Fc receptor, IgE, high affinity I, gamma polypeptide, Fc receptor, IgE, high affinity I, γ polypeptide, FC γ receptor 1, Fc ε R γ, Fc ε r1 gamma2, Fc ε R1 γ, FCE R1, Fce1g, FcepsilonRI, FCERG1, Fcerg, FceRI gamma, FceRI γ, FcR-gamma, FcR-γ, FcR[g], FCRG, gamma CHAIN, Hi…	Fc fragment of IgE receptor Ig	FCER1G	-1.71159	Plasma Membrane	transmembrane receptor		2207	14127	25441
FOSB	AP-1, FBJ osteosarcoma oncogene B, FosB proto-oncogene, AP-1 transcription factor subunit, fra-2, G0S3, GOS3, GOSB	FosB proto-oncogene, AP-1 transcription factor subunit	FOSB	-2.00907	Nucleus	transcription regulator		2354	14282	100360880
HMGA1	AL023995, ENSMUSG00000041059, high mobility group AT-hook 1, high mobility group AT-hook I, related sequence 1, HMG(I)Y, HMG-I(Y), HMG-R, Hmg-y/i, HMG1(Y), Hmga1-rs1, Hmgi, Hmgi-rs1, HMGIY, Hmgy, LOC689053	high mobility group AT-hook 1	HMGA1	-1.44598	Nucleus	transcription regulator		3159	15361|111241	117062
HRASLS	2810012B06Rik, A-C1, H-REV107, HRAS-like suppressor, HRASLS1, Hrasrs, HRSL1, HSD28	HRAS like suppressor	HRASLS	20	Cytoplasm	enzyme		57110	27281	288025
HTR2A	5-HT2A, 5-HT2A receptor, 5-HTR2A, 5-hydroxytryptamine (serotonin) receptor 2A, 5-hydroxytryptamine receptor 2A, 5Ht-2, E030013E04, HTR2	5-hydroxytryptamine receptor 2A	HTR2A	5.1363	Plasma Membrane	G-protein coupled receptor	paliperidone, risperidone, buspirone, caffeine/ergotamine, iloperidone, eplivanserin, blonanserin, flibanserin, asenapine, ocaperidone, abaperidone, psilocybine, APD125, cariprazine, thioproperazine, lurasidone, opipramol, paliperidone palmitate, brexpiprazole, cinitapride, pipothiazine, amitriptyline/ketamine, amitriptyline/melatonin, chloropromazine, trazodone, flupenthixol, cisapride, chlorpro…	3356	15558	29595
IL1RN	DIRA, F630041P17Rik, IL-1 receptor ANTAGONIST, IL-1RA, IL1F3, interleukin 1 receptor antagonist, IRA, IRAP, MVCD4	interleukin 1 receptor antagonist	IL1RN	-3.32313	Extracellular Space	cytokine		3557	16181	60582
INSIG1	1810013C12Rik, CL-6, Cl6a, IIG1, insulin induced gene 1, INSULIN INDUCED protein 1, Insulin-induced growth response protein cl-6, LOC64194	insulin induced gene 1	INSIG1	2.96224	Cytoplasm	other		3638	231070	64194
IRF8	AI893568, H-ICSBP, HICSBP-1, ICSBP1, ICSBP, IMD32A, IMD32B, interferon regulatory factor 8, Myls	interferon regulatory factor 8	IRF8	-1.8743	Nucleus	transcription regulator		3394	15900	292060
JUN	Activator protein 1, AP-1, API-1, c-Fos, c-Jun, jun proto-oncogene, Jun proto-oncogene, AP-1 transcription factor subunit, Junc, LOC100288387, LOC100291417, LOC100293034, v-Jun, V-jun Avian Sarcoma Virus 17 Oncogene Homolog, V-jun Sarcoma Virus 17 Oncogene Homolog	Jun proto-oncogene, AP-1 transcription factor subunit	JUN	-1.08693	Nucleus	transcription regulator		3725	16476	24516
LDLR	FH, FHC, Hlb301, LDLCQ2, LDLRA, low density lipoprotein receptor	low density lipoprotein receptor	LDLR	1.48534	Plasma Membrane	transporter		3949	16835	300438
let-7a-5p (and other miRNAs w/seed GAGGUAG)	hsa-let-7a, hsa-let-7a MM1, hsa-let-7a-5p, hsa-let-7b, hsa-let-7b-5p, hsa-let-7c, hsa-let-7c-5p, hsa-let-7d, hsa-let-7d-5p, hsa-let-7e, hsa-let-7e-5p, hsa-let-7f, hsa-let-7f-5p, hsa-let-7g, hsa-let-7g-5p, hsa-let-7i, hsa-let-7i-5p, hsa-miR-98, hsa-miR-4458, hsa-miR-4500, hsa-miR-98-5p, LET-7, let-7a, let-7b, let-7c, let-7d, let-7e, let-7f, let-7g, let-7i, miR-98, MIRLET7, MIRLET7A1, MIRLET7A, MIR…		hsa-let-7a-5p	1.07147	Cytoplasm	mature microRNA
MAP3K1	LOC100912399, MAPK, MAPKKK1, MEK KINASE, MEK KINASE 1, MEKK, MEKK 1, mitogen-activated protein kinase kinase kinase 1, mitogen-activated protein kinase kinase kinase 1-like, Raf, SRXY6	mitogen-activated protein kinase kinase kinase 1	MAP3K1	-1.33444	Cytoplasm	kinase	E 6201	4214	26401	116667|100912399
MAPK1	9030612K14Rik, AA407128, AU018647, C78273, ERK42, ERK, ERK-2, ERT1, MAPK2, Mapk p42, Mapk1,2, MITOGEN ACTIVATED protein KINASE 2, mitogen-activated protein kinase 1, p38, p40, p41, P42, p40 HERAK, p41mapk, p42 Erk, P42MAPK, PRKM1, PRKM2	mitogen-activated protein kinase 1			Cytoplasm	kinase	MAP kinase1 inhibitor, binimetinib, ulixertinib, LY-3007113, pexmetinib	5594	26413	116590
MBP	C76307, Golli, golli-mbp, Hmbpr, jve, Mbp1, Mbps, mld, myelin basic protein, MYELIN BASIS, R75289, shi	myelin basic protein	MBP	1.20937	Extracellular Space	other		4155	17196
MCHR1	AW049955, GPR24, Mch1, MCH-1R, Mchr, melanin-concentrating hormone receptor 1, SLC-1	melanin concentrating hormone receptor 1	MCHR1	-1.80033	Plasma Membrane	G-protein coupled receptor	SB 568849	2847	207911	83567
metabolism of adipose tissue					Other	function
miR-1296-5p (miRNAs w/seed UAGGGCC)	hsa-miR-1296, hsa-miR-1296-5p, miR-1296		hsa-miR-1296-5p	-1.03928	Cytoplasm	mature microRNA
miR-130a-3p (and other miRNAs w/seed AGUGCAA)	hsa-miR-301, hsa-miR-454, hsa-miR-3666, hsa-miR-4295, hsa-miR-130a, hsa-miR-130a-3p, hsa-miR-130b, hsa-miR-130b-3p, hsa-miR-301a, hsa-miR-301a-3p, hsa-miR-301b, hsa-miR-301b-3p, hsa-miR-454-3p, mir-130, mir-301, miR-454, miR-721, miR-130b, miR-301a, miR-301a-3p, miR-301b, MIR130A, mml-miR-130a, mmu-miR-301, mmu-miR-721, mmu-miR-6341, mmu-miR-6389, mmu-miR-130a, mmu-miR-130a-3p, mmu-miR-130b, mmu-…		hsa-miR-130a-3p	-1.48121	Cytoplasm	mature microRNA
miR-141-3p (and other miRNAs w/seed AACACUG)	hsa-miR-141, hsa-miR-141-3p, hsa-miR-200a, hsa-miR-200a-3p, miR-200a, MIR141, mmu-miR-141, mmu-miR-141-3p, mmu-miR-200a, mmu-miR-200a-3p, rno-miR-141, rno-miR-141-3p, rno-miR-200a, rno-miR-200a-3p		hsa-miR-141-3p	-2.09669	Cytoplasm	mature microRNA
miR-143-3p (and other miRNAs w/seed GAGAUGA)	hsa-miR-143, hsa-miR-4770, hsa-miR-6088, hsa-miR-143-3p, miR-143, mmu-miR-143, mmu-miR-143-3p, rno-miR-143, rno-miR-143-3p				Cytoplasm	mature microRNA
miR-150-5p (and other miRNAs w/seed CUCCCAA)	hsa-miR-150, hsa-miR-150 MM1, hsa-miR-150-5p, MIR150, mmu-miR-150, mmu-miR-150-5p, mmu-miR-5127, rno-miR-150, rno-miR-150-5p		hsa-miR-150-5p	-1.11729	Cytoplasm	mature microRNA
miR-151-3p (and other miRNAs w/seed UAGACUG)	hsa-miR-151, hsa-miR-151-3p, hsa-miR-151a-3p, miR-151*, miR-151-3p, mmu-miR-151, mmu-miR-151-3p, rno-miR-151, rno-miR-151*, rno-miR-151-3p		hsa-miR-151a-3p	1.25135	Cytoplasm	mature microRNA
miR-193a-3p (and other miRNAs w/seed ACUGGCC)	hsa-miR-193, hsa-miR-193a, hsa-miR-193a-3p, hsa-miR-193b, hsa-miR-193b-3p, miR-193, miR-193a-3p, miR-193b, mmu-miR-193, mmu-miR-193-3p, mmu-miR-193a-3p, mmu-miR-193b, mmu-miR-193b-3p, rno-miR-193, rno-miR-193-3p, rno-miR-193a-3p, rno-miR-193b-3p		hsa-miR-193a-3p	1.88716	Cytoplasm	mature microRNA
miR-224-5p (miRNAs w/seed AAGUCAC)	hsa-miR-224, hsa-miR-224-5p, miR-224, mmu-miR-224, mmu-miR-224-5p, rno-miR-224, rno-miR-224-5p		hsa-miR-224-5p	-1.92096	Cytoplasm	mature microRNA
miR-4707-5p (miRNAs w/seed CCCCGGC)	hsa-miR-4707-5p		hsa-miR-4707-5p	4.59061	Cytoplasm	mature microRNA
NCF1	LOC652699, NCF-47K, NCF1A, neutrophil cytosolic factor 1, NOXO2, p47, P47 NADPH subunit, p47-phox, SH3PXD1A	neutrophil cytosolic factor 1	NCF1	-3.14047	Cytoplasm	enzyme		653361	17969	114553
OSBP2	1700095P05Rik, C630001G20, C630001G20Rik, Gm244, HLM, ORP-4, OSBPL1, OSBPL4, oxysterol binding protein 2, RGD1309479	oxysterol binding protein 2	OSBP2	1.35984	Cytoplasm	other		23762	74309	305475
PAK1	Alpha Pak, AW045634, Muk2, p21 (RAC1) activated kinase 1, p21 protein (Cdc42/Rac)-activated kinase 1, PAK20, Pak, PAK α, PAK1B, PAKA, PAKalpha, α Pak	p21 (RAC1) activated kinase 1	PAK1	-1.03427	Cytoplasm	kinase		5058	18479	29431
PPARA	4933429D07Rik, AI118064, AW742785, hPPAR, MGC2452, NR1C1, peroxisome proliferator activated receptor alpha, peroxisome proliferator activated receptor α, PPAR, PPAR alpha, PPARα	peroxisome proliferator activated receptor alpha			Nucleus	ligand-dependent nuclear receptor	choline fenofibrate, aleglitazar, fenofibric acid/rosuvastatin, atorvastatin/choline fenofibrate, choline fenofibrate/simvastatin, ezetimibe/fenofibrate, fenofibrate/simvastatin, NS-220, tesaglitazar, bezafibrate, clofibrate, fenofibrate, docosahexaenoic acid, gemfibrozil	5465	19013	25747
SLC27A1	ACSVL5, FATP, FATP-1, solute carrier family 27 (fatty acid transporter), member 1, solute carrier family 27 member 1	solute carrier family 27 member 1	SLC27A1	-1.05487	Plasma Membrane	transporter		376497	26457	94172
SLCO2B1	AI060904, AI852653, moat1, OATP-B, OATP2B1, SLC21A9, solute carrier organic anion transporter family member 2B1, solute carrier organic anion transporter family, member 2b1	solute carrier organic anion transporter family member 2B1	SLCO2B1	-1.59533	Plasma Membrane	transporter		11309	101488	140860
SNCG	BCSG1, breast cancer-specific protein 1, C79089, Persyn, SR, synuclein gamma, Synuclein γ, synuclein, gamma, synuclein, γ	synuclein gamma	SNCG	-1.44716	Cytoplasm	other		6623	20618	64347
SPI1	Dis-1, LOC100503306, OF, PU.1, SFPI1, Spi-1 proto-oncogene, SPI-A, spleen focus forming virus (SFFV) proviral integration oncogene, Tcfpu1, Tfpu.1	Spi-1 proto-oncogene	SPI1	-1.85821	Nucleus	transcription regulator		6688	20375	366126
SRD5A1	0610031P22RIK, 3-oxo-5 alpha-steroid delta 4-dehydrogenase alpha 1, 3-oxo-5 α-steroid delta 4-dehydrogenase α 1, 4930435F02Rik, 5 Alpha Reductase, 5 α Reductase, 5alpha-R1, 5alpha-reductase Type1, S5AR 1, Steroid 5 Alpha Reductase, steroid 5 alpha-reductase 1, Steroid 5 α Reductase, steroid 5 α-reductase 1	steroid 5 alpha-reductase 1	SRD5A1	1.04785	Cytoplasm	enzyme	dutasteride/tamsulosin, 5-alpha-reductase inhibitor, ethinyl estradiol/levonorgestrel, levonorgestrel, finasteride, dutasteride	6715	78925	24950
ST3GAL6	1700023B24Rik, AI930218, alpha-2,3-sialyltransferase VI, AW552396, Sialyltransferase 10, SIAT10, ST3 beta-galactoside alpha-2,3-sialyltransferase 6, ST3 β-galactoside α-2,3-sialyltransferase 6, ST3GALVI, α-2,3-sialyltransferase VI	ST3 beta-galactoside alpha-2,3-sialyltransferase 6	ST3GAL6	-2.00495	Cytoplasm	enzyme		10402	54613	304023
THBS1	tbsp1, THBS, thrombospondin 1, THSP, TS-1, TSP, TSP-1	thrombospondin 1	THBS1	-1.15758	Extracellular Space	other		7057	21825	445442
TTR	AA408768, AI787086, CTS, CTS1, D17860, HEL111, HsT2651, Lr1, PALB, Prealbumin, TBPA, transthyretin, Transthyretin isomer 1, Transthyretin isomer 2	transthyretin	TTR	3.81523	Extracellular Space	transporter	4'-iodo-4'-deoxydoxorubicin	7276	22139	24856
VAV3	A530094I06Rik, AA986410, Idd18.1, RGD1565941, vav 3 oncogene, vav guanine nucleotide exchange factor 3	vav guanine nucleotide exchange factor 3	VAV3	-1.39352	Extracellular Space	cytokine		10451	57257	295378
VIPR1	AV071699, HVR1, II, INTESTINAL VIP receptor RELATED, PACAP receptor type ii, PACAP-R-2, Pvr2, RATVASREC, RDC1, RGD1564352, V1RG, VAPC1, vasoactive intestinal peptide receptor 1, VASREC, Vip1 Receptor, VIPR, VIRG, VPAC1, Vpac1 receptor, VPAC1R, VPCAP1R	vasoactive intestinal peptide receptor 1	VIPR1	-1.55675	Plasma Membrane	G-protein coupled receptor		7433	22354	24875
